# Supplementary material for: The activity of human enhancers is modulated by the splicing of their associated lncRNAs
Source: PLoS Comput Biol. 2022 Jan 11;18(1):e1009722. doi: 10.1371/journal.pcbi.1009722 (PMC8803168; doi:10.1371/journal.pcbi.1009722)
Supplement: S2 Table — SNPs are denoted in the format snp_chr_position. (XLSX) [file pcbi.1009722.s011.xlsx]

## Sheet: SS_SNPs
	Supplementary Table ST2
	elncRNA	Target	SS_SNP
	XLOC_013468	ENSG00000168310	rs1105754
	ENSG00000205786	ENSG00000012124	rs35138704
	ENSG00000205786	ENSG00000105695	rs35138704
	ENSG00000205786	ENSG00000126251	rs35138704
	ENSG00000205786	ENSG00000126262	rs35138704
	ENSG00000205786	ENSG00000161249	rs35138704
	ENSG00000227388	ENSG00000107140	rs7866903
	ENSG00000227388	ENSG00000107159	rs7866903
	ENSG00000227388	ENSG00000137098	rs7866903
	ENSG00000227388	ENSG00000137103	rs7866903
	ENSG00000227388	ENSG00000137133	rs7866903
	ENSG00000227388	ENSG00000159884	rs7866903
	ENSG00000227388	ENSG00000159899	rs7866903
	ENSG00000250903	ENSG00000145949	rs12210286

## Sheet: elncRNA_targets
	Table of elncRNA targets associated to the same eQTL variant.
	elncRNA_id	target_id	snp_id	elncRNA_beta	elncRNA_pval	elncRNA_adjp	target_beta	target_pval
	ENSG00000241135	ENSG00000163660	snp_3_156799405;snp_3_156279867;snp_3_156822111;snp_3_156814547;snp_3_157266728;snp_3_156860385;snp_3_157172488	-59.88;-36.58;53.50;53.50;-8.56;-59.88;-34.80	0.00;0.00;0.01;0.01;0.00;0.00;0.00	0.02;0.05;0.04;0.04;0.03;0.02;0.05	41.80;29.45;-45.76;-45.76;6.74;41.80;24.05	0.04;0.01;0.02;0.02;0.01;0.04;0.04
	ENSG00000241135	ENSG00000163659	snp_3_156823255;snp_3_156844891;snp_3_156825546;snp_3_156845021;snp_3_156828965;snp_3_156836847;snp_3_156833616;snp_3_156279867;snp_3_156837730;snp_3_156836906;snp_3_156831577;snp_3_156830686;snp_3_156822506;snp_3_156486560	0.30;-0.42;0.29;-0.43;-0.44;-0.44;-0.44;-36.58;-0.43;-0.44;-0.44;-0.44;0.29;-25.06	0.00;0.00;0.00;0.00;0.00;0.00;0.00;0.00;0.00;0.00;0.00;0.00;0.00;0.00	0.01;0.05;0.02;0.04;0.05;0.05;0.05;0.05;0.05;0.05;0.04;0.05;0.02;0.03	0.20;-0.34;0.19;-0.34;-0.29;-0.29;-0.29;-39.91;-0.29;-0.29;-0.29;-0.29;0.20;-23.68	0.02;0.02;0.02;0.02;0.04;0.04;0.04;0.00;0.05;0.04;0.04;0.04;0.02;0.00
	ENSG00000241135	ENSG00000197980	snp_3_156279867;snp_3_156815140;snp_3_156822506;snp_3_156815221;snp_3_156813516;snp_3_156823255;snp_3_156811902;snp_3_156825546;snp_3_156814022	-36.58;-0.31;0.29;-0.30;-0.31;0.30;-0.31;0.29;-0.30	0.00;0.00;0.00;0.00;0.00;0.00;0.00;0.00;0.00	0.05;0.02;0.02;0.02;0.03;0.01;0.03;0.02;0.02	-30.26;-0.20;0.18;-0.20;-0.26;0.18;-0.25;0.19;-0.20	0.01;0.02;0.03;0.02;0.01;0.02;0.01;0.02;0.02
	ENSG00000237513	ENSG00000135250	snp_7_104847836;snp_7_104556346;snp_7_104590616;snp_7_104339588;snp_7_104421025;snp_7_105053076;snp_7_104579516;snp_7_104635670;snp_7_104496675;snp_7_104343269;snp_7_104574832;snp_7_104669583;snp_7_105061095;snp_7_104479879;snp_7_104892213;snp_7_104290844;snp_7_104983395;snp_7_104433198;snp_7_105233821	-60.45;-37.88;-30.45;-60.45;-3.04;59.99;-60.45;-60.45;5.97;30.00;26.47;-25.84;-30.22;5.50;-60.45;-3.00;-60.45;-60.45;35.71	0.00;0.01;0.01;0.00;0.00;0.00;0.00;0.00;0.00;0.00;0.01;0.01;0.00;0.00;0.00;0.00;0.00;0.00;0.00	0.05;0.04;0.04;0.05;0.04;0.05;0.02;0.02;0.04;0.05;0.04;0.05;0.05;0.04;0.05;0.04;0.05;0.05;0.04	-59.74;34.63;23.71;-59.74;-2.86;47.62;-59.74;-59.74;4.91;23.81;25.04;-22.26;-29.87;4.28;-59.74;-3.12;-59.74;-59.74;24.57	0.00;0.01;0.04;0.00;0.00;0.02;0.00;0.00;0.01;0.02;0.01;0.03;0.00;0.02;0.00;0.00;0.00;0.00;0.03
	ENSG00000237513	ENSG00000185055	snp_7_104983395;snp_7_105075505;snp_7_104847836;snp_7_104579516;snp_7_105061095;snp_7_104635670;snp_7_104892213	-60.45;-1.12;-60.45;-60.45;-30.22;-60.45;-60.45	0.00;0.00;0.00;0.00;0.00;0.00;0.00	0.05;0.02;0.05;0.05;0.05;0.05;0.05	53.20;0.74;53.20;53.20;26.60;53.20;53.20	0.01;0.03;0.01;0.01;0.01;0.01;0.01
	ENSG00000237513	ENSG00000091127	snp_7_105244653;snp_7_105010010;snp_7_105053076;snp_7_104479879;snp_7_104968882	-2.44;48.77;59.99;5.50;3.40	0.00;0.00;0.00;0.00;0.00	0.02;0.02;0.05;0.04;0.05	-1.66;33.43;49.59;4.70;-2.21	0.02;0.02;0.01;0.01;0.05
	ENSG00000237513	ENSG00000005483	snp_7_104667488;snp_7_104847836;snp_7_104343269;snp_7_104496675;snp_7_104635670;snp_7_105053076;snp_7_104066337;snp_7_104579516;snp_7_104421025;snp_7_104339588;snp_7_103998774;snp_7_104892213;snp_7_104479879;snp_7_105061095;snp_7_104017158;snp_7_104433198;snp_7_104514935;snp_7_104983395;snp_7_104290844	-44.09;-60.45;30.00;5.97;-60.45;59.99;-60.45;-60.45;-3.04;-60.45;-60.45;-60.45;5.50;-30.22;-2.11;-60.45;23.56;-60.45;-3.00	0.00;0.00;0.00;0.00;0.00;0.00;0.00;0.00;0.00;0.00;0.00;0.00;0.00;0.00;0.00;0.00;0.00;0.00;0.00	0.01;0.05;0.05;0.02;0.02;0.05;0.05;0.02;0.04;0.05;0.05;0.05;0.02;0.05;0.01;0.05;0.03;0.05;0.04	28.63;60.35;-23.50;-5.04;60.35;-47.01;60.35;60.35;2.94;60.35;60.35;60.35;-4.39;30.18;1.55;60.35;-21.57;60.35;2.91	0.04;0.00;0.02;0.01;0.00;0.02;0.00;0.00;0.00;0.00;0.00;0.00;0.01;0.00;0.01;0.00;0.01;0.00;0.00
	ENSG00000259448	ENSG00000169926	snp_15_31663976;snp_15_31367364;snp_15_31518020;snp_15_31668660;snp_15_31380572;snp_15_31630878	-45.26;-60.90;-37.78;-60.90;-29.99;-60.90	0.00;0.00;0.00;0.00;0.00;0.00	0.04;0.05;0.01;0.05;0.03;0.05	36.91;60.38;22.67;60.38;18.84;60.38	0.01;0.00;0.02;0.00;0.04;0.00
	ENSG00000259448	ENSG00000169918	snp_15_31812777	-44.48	0	0.04	-44.92	0
	ENSG00000233791	ENSG00000133048	snp_1_203300829;snp_1_203555846;snp_1_203546708;snp_1_203481270;snp_1_203506629;snp_1_203262296;snp_1_203145509;snp_1_203538054;snp_1_203570489;snp_1_203844380;snp_1_203318994;snp_1_202818909;snp_1_203379814;snp_1_202727014;snp_1_203474485;snp_1_202845518;snp_1_203212976;snp_1_202808921;snp_1_202869381;snp_1_202985136;snp_1_203004002;snp_1_202578824;snp_1_202727295;snp_1_203486973;snp_1_202649833…	47.27;-49.73;-24.60;-14.44;-49.73;-43.79;-60.34;-49.73;-24.86;-22.63;-47.27;47.01;-49.73;-2.10;-49.73;47.01;29.50;-5.06;-1.67;-2.54;-37.27;-43.79;2.35;-60.34;-49.73;-2.66;-2.35;47.01;-2.42;-2.88;1.59;2.44;-2.47;-49.73;14.14;-2.36;-6.75;-47.27;43.54;33.62;43.54;-47.27;-34.58;-6.03;-47.27;19.74;-60.34;-1.31;-47.27;43.54;-2.45;-0.21;-2.50;43.54;-2.21;-49.73;-47.27;-2.36;-2.18;-23.23;-47.27;43.54;-53…	0.02;0.01;0.01;0.02;0.01;0.03;0.00;0.01;0.01;0.02;0.02;0.02;0.01;0.02;0.01;0.02;0.01;0.02;0.03;0.02;0.01;0.03;0.02;0.00;0.01;0.01;0.01;0.02;0.01;0.00;0.02;0.01;0.00;0.01;0.01;0.02;0.01;0.02;0.03;0.02;0.03;0.02;0.01;0.01;0.02;0.03;0.00;0.00;0.02;0.03;0.01;0.01;0.03;0.03;0.01;0.01;0.02;0.02;0.01;0.02;0.02;0.03;0.01;0.00;0.01;0.02;0.03;0.02;0.03;0.00;0.02;0.03;0.01;0.03;0.03;0.02;0.01;0.00;0.02;0.01…	0.04;0.03;0.02;0.04;0.03;0.05;0.01;0.03;0.03;0.04;0.04;0.04;0.03;0.04;0.03;0.04;0.02;0.04;0.04;0.03;0.02;0.05;0.04;0.01;0.03;0.02;0.03;0.04;0.02;0.01;0.04;0.03;0.01;0.03;0.03;0.03;0.03;0.04;0.05;0.03;0.05;0.04;0.03;0.02;0.04;0.05;0.01;0.01;0.04;0.05;0.03;0.03;0.04;0.05;0.02;0.03;0.04;0.04;0.01;0.04;0.04;0.05;0.02;0.01;0.02;0.04;0.05;0.04;0.05;0.01;0.04;0.05;0.02;0.04;0.05;0.03;0.02;0.01;0.04;0.03…	-42.69;44.03;22.56;-13.51;44.03;45.60;53.52;44.03;22.02;33.94;42.69;-39.74;44.03;2.39;44.03;-39.74;-23.85;4.51;-1.58;2.20;35.60;45.60;-1.99;53.52;44.03;2.38;2.19;-39.74;2.17;2.71;-1.56;-2.72;2.69;44.03;-17.65;1.96;5.66;42.69;-59.85;-45.01;-59.85;42.69;29.90;7.30;42.69;-20.55;53.52;-1.03;42.69;-59.85;2.22;0.17;2.44;-59.85;-1.62;44.03;42.69;2.13;2.39;25.94;42.69;-59.85;47.51;-21.03;47.51;42.69;9.52…	0.03;0.03;0.01;0.03;0.03;0.02;0.01;0.03;0.03;0.00;0.03;0.05;0.03;0.01;0.03;0.05;0.04;0.04;0.04;0.04;0.01;0.02;0.05;0.01;0.03;0.02;0.02;0.05;0.02;0.01;0.02;0.00;0.00;0.03;0.00;0.05;0.04;0.03;0.00;0.00;0.00;0.03;0.03;0.00;0.03;0.02;0.01;0.03;0.03;0.00;0.03;0.04;0.03;0.00;0.05;0.03;0.03;0.03;0.00;0.01;0.03;0.00;0.02;0.00;0.02;0.03;0.04;0.01;0.02;0.02;0.03;0.02;0.02;0.01;0.02;0.04;0.03;0.02;0.01;0.00…
	ENSG00000233791	ENSG00000133063	snp_1_203570489;snp_1_203100298;snp_1_202641189;snp_1_203102632;snp_1_203938873;snp_1_203105523;snp_1_203912942;snp_1_203262296;snp_1_203555846;snp_1_203300829;snp_1_203267546;snp_1_202578824;snp_1_203486973;snp_1_202597278;snp_1_203027949;snp_1_202871391;snp_1_203273977;snp_1_203474485;snp_1_203262318;snp_1_202926318;snp_1_203005582;snp_1_203099926;snp_1_203294080;snp_1_203130730;snp_1_202649833…	-24.86;0.25;-7.14;0.26;-1.41;0.23;-2.53;-43.79;-49.73;47.27;1.59;-43.79;-60.34;0.23;3.13;-19.06;1.87;-49.73;1.60;-28.42;37.52;-1.99;1.88;1.30;-49.73;-40.23;-60.34;-40.23;0.24;1.89;-31.58;0.26;1.90;43.54;-1.36;-2.36;14.14;3.05;1.59;1.48;43.54;1.59;31.02;-47.27;-2.36;-49.73;43.54;-15.38;-35.78;-31.69;-47.27;-2.04;60.09;17.74;-1.43;-43.79;1.61;1.90;-49.73;1.86;-11.27;1.59;-40.23;1.60;-49.73;-49.73;1…	0.01;0.01;0.02;0.00;0.02;0.01;0.01;0.03;0.01;0.02;0.00;0.03;0.00;0.02;0.00;0.00;0.00;0.01;0.00;0.00;0.01;0.04;0.00;0.04;0.01;0.04;0.00;0.04;0.01;0.00;0.03;0.01;0.00;0.03;0.02;0.02;0.01;0.00;0.00;0.00;0.03;0.00;0.01;0.02;0.02;0.01;0.03;0.00;0.00;0.03;0.02;0.05;0.00;0.02;0.03;0.03;0.00;0.00;0.01;0.00;0.00;0.00;0.04;0.00;0.01;0.01;0.00;0.01;0.04;0.02;0.00;0.01;0.00;0.02;0.02;0.01;0.02;0.02;0.00;0.03…	0.03;0.02;0.04;0.01;0.03;0.02;0.02;0.02;0.03;0.04;0.00;0.05;0.01;0.04;0.00;0.01;0.00;0.03;0.00;0.01;0.02;0.04;0.00;0.04;0.03;0.05;0.01;0.05;0.03;0.00;0.04;0.02;0.00;0.05;0.04;0.03;0.03;0.01;0.00;0.00;0.05;0.00;0.02;0.04;0.04;0.03;0.05;0.01;0.01;0.04;0.04;0.05;0.00;0.04;0.05;0.05;0.00;0.00;0.03;0.00;0.01;0.00;0.05;0.00;0.03;0.03;0.00;0.03;0.04;0.04;0.00;0.03;0.01;0.04;0.04;0.03;0.04;0.04;0.00;0.05…	-25.02;-0.24;-6.29;-0.23;1.54;-0.24;-2.27;40.70;-50.05;-59.77;-0.61;40.70;-53.60;-0.20;-3.25;-15.54;-0.79;-50.05;-0.61;-21.55;27.95;2.10;-1.12;-1.30;-50.05;52.71;-53.60;52.71;-0.21;-0.84;38.03;-0.21;-0.79;-44.11;1.48;-2.24;-11.89;-2.96;-0.61;-0.68;-44.11;-0.62;-37.37;59.77;2.99;-50.05;-44.11;-13.35;29.85;28.60;59.77;2.41;-60.66;-19.91;1.68;40.70;-0.60;-0.82;-50.05;-1.14;-8.86;-0.61;52.71;-0.62;-5…	0.01;0.01;0.04;0.01;0.01;0.01;0.02;0.04;0.01;0.00;0.02;0.04;0.01;0.04;0.00;0.02;0.00;0.01;0.02;0.03;0.05;0.03;0.00;0.04;0.01;0.01;0.01;0.01;0.03;0.00;0.01;0.03;0.00;0.03;0.01;0.02;0.04;0.00;0.02;0.01;0.03;0.02;0.00;0.00;0.00;0.01;0.03;0.01;0.01;0.04;0.00;0.02;0.00;0.01;0.01;0.04;0.02;0.00;0.01;0.00;0.02;0.02;0.01;0.02;0.01;0.01;0.02;0.01;0.01;0.04;0.00;0.01;0.01;0.02;0.01;0.01;0.00;0.04;0.03;0.01…
	ENSG00000233791	ENSG00000133055	snp_1_203661961;snp_1_203030439;snp_1_203671878;snp_1_203260068;snp_1_203548265;snp_1_203876636;snp_1_203353839;snp_1_202965453;snp_1_203855371;snp_1_203149627;snp_1_203015634;snp_1_203785276;snp_1_203780578;snp_1_203394919;snp_1_202881115;snp_1_203495067;snp_1_203074646;snp_1_203669080;snp_1_203065384;snp_1_203874773;snp_1_202823782;snp_1_203754025;snp_1_203270901;snp_1_203797248;snp_1_202579642…	-3.78;-47.27;43.54;-53.29;43.54;-2.21;43.54;-2.50;-47.27;-2.36;-47.27;-43.79;-21.28;-43.79;-53.29;18.75;-47.27;-1.18;17.74;9.06;1.82;-10.55;-43.79;-14.60;-31.48;1.73;2.32;-2.10;2.18;-14.39;26.30;43.54;-47.27;-2.75;14.67;-47.27;-22.63;47.27;-15.61;-43.79;-14.44;-37.27;-43.79;26.89;-28.42;-2.54;2.44;1.59;-12.50;-2.66;33.65;-2.35;-5.87;-47.27;-32.28;-47.27;-1.20;14.14;-47.27;43.54;31.69;33.62;43.54;…	0.02;0.02;0.03;0.01;0.03;0.01;0.03;0.03;0.02;0.02;0.02;0.03;0.01;0.03;0.01;0.00;0.02;0.02;0.02;0.02;0.01;0.00;0.03;0.03;0.03;0.01;0.03;0.03;0.03;0.03;0.01;0.03;0.02;0.02;0.03;0.02;0.02;0.02;0.02;0.03;0.02;0.01;0.03;0.02;0.00;0.02;0.01;0.02;0.02;0.01;0.02;0.01;0.03;0.02;0.01;0.02;0.02;0.01;0.02;0.03;0.03;0.02;0.03;0.02;0.01	0.04;0.04;0.05;0.02;0.05;0.02;0.05;0.04;0.04;0.04;0.04;0.05;0.02;0.05;0.02;0.01;0.04;0.03;0.04;0.04;0.03;0.01;0.05;0.05;0.04;0.03;0.05;0.05;0.05;0.05;0.02;0.05;0.04;0.04;0.05;0.04;0.04;0.04;0.04;0.05;0.04;0.02;0.05;0.04;0.01;0.03;0.03;0.04;0.03;0.02;0.03;0.03;0.05;0.04;0.01;0.04;0.03;0.03;0.04;0.05;0.04;0.03;0.05;0.04;0.03	3.33;-46.56;-59.64;-43.08;-59.64;-1.67;-59.64;-2.63;-46.56;-2.33;-46.56;50.18;17.98;50.18;-43.08;-20.92;-46.56;1.18;-19.41;-8.41;-1.57;8.62;50.18;16.73;31.10;-2.56;-3.15;2.27;-2.98;16.26;-23.99;-59.64;-46.56;2.93;-13.58;-46.56;27.31;46.56;-16.51;50.18;13.22;31.48;50.18;-32.10;20.72;-2.53;-2.98;-2.04;12.94;-2.15;-27.85;-2.28;-6.25;-46.56;29.07;-46.56;1.16;-14.19;-46.56;-59.64;-29.44;-35.71;-59.64;…	0.04;0.02;0.00;0.03;0.00;0.04;0.00;0.02;0.02;0.02;0.02;0.01;0.03;0.01;0.03;0.00;0.02;0.02;0.01;0.04;0.03;0.02;0.01;0.01;0.03;0.00;0.00;0.02;0.00;0.02;0.02;0.00;0.02;0.01;0.04;0.02;0.01;0.02;0.01;0.01;0.04;0.03;0.01;0.01;0.04;0.02;0.00;0.00;0.01;0.03;0.05;0.02;0.02;0.02;0.01;0.02;0.02;0.01;0.02;0.00;0.04;0.01;0.00;0.02;0.02
	ENSG00000233791	ENSG00000163485	snp_1_203453025;snp_1_203309474;snp_1_203298146;snp_1_202607592;snp_1_203659549;snp_1_203563759;snp_1_203471307;snp_1_203081052;snp_1_203053830;snp_1_203309660;snp_1_203556363;snp_1_203492302;snp_1_203600007;snp_1_203161871;snp_1_203487618;snp_1_202995661;snp_1_203436100;snp_1_202989268;snp_1_203571420;snp_1_203312951;snp_1_203367051;snp_1_203746074;snp_1_203308801;snp_1_203625808;snp_1_203443347…	-2.66;0.24;-2.42;-2.35;33.65;-24.93;2.44;-2.47;-2.88;1.78;17.35;-47.27;43.54;-31.50;-1.20;1.26;-6.75;-6.03;-47.27;1.81;43.54;-60.34;0.21;-32.28;-47.27;-1.31;-47.27;19.10;0.23;3.21;-24.60;-43.79;-8.68;47.27;-60.34;-0.48;0.25;-47.27;0.29;-2.54;0.21;-0.28;-31.05;-43.79;0.21;26.89;12.02;-60.34;3.13;-0.35;-14.60;-32.79;2.32;-36.67;-23.75;-43.79;0.20;1.82;0.20;-28.89;0.21;-0.20;-2.75;-22.81;0.22;1.80;-…	0.01;0.02;0.01;0.01;0.02;0.01;0.01;0.00;0.00;0.00;0.01;0.02;0.03;0.03;0.02;0.00;0.01;0.01;0.02;0.00;0.03;0.00;0.03;0.01;0.02;0.00;0.02;0.02;0.01;0.00;0.01;0.03;0.02;0.02;0.00;0.02;0.01;0.02;0.00;0.02;0.03;0.00;0.03;0.03;0.03;0.02;0.00;0.00;0.00;0.03;0.03;0.02;0.03;0.01;0.01;0.03;0.01;0.01;0.01;0.01;0.03;0.03;0.02;0.00;0.03;0.00;0.01;0.00;0.03;0.03;0.00;0.03;0.02;0.02;0.03;0.01;0.02;0.03;0.02;0.03…	0.02;0.03;0.02;0.03;0.03;0.03;0.03;0.01;0.01;0.00;0.02;0.04;0.05;0.04;0.03;0.01;0.03;0.02;0.04;0.00;0.05;0.01;0.05;0.01;0.04;0.01;0.04;0.04;0.02;0.01;0.02;0.05;0.03;0.04;0.01;0.03;0.02;0.04;0.01;0.03;0.05;0.01;0.05;0.05;0.05;0.04;0.01;0.01;0.00;0.05;0.05;0.04;0.05;0.02;0.02;0.05;0.03;0.03;0.03;0.03;0.05;0.05;0.04;0.01;0.04;0.00;0.02;0.00;0.05;0.05;0.01;0.05;0.04;0.03;0.05;0.02;0.03;0.05;0.04;0.04…	-3.02;0.28;-1.93;-2.65;-29.90;-20.87;2.07;-2.97;-2.21;0.80;-16.06;-39.40;49.36;32.55;-1.35;-0.88;6.38;-8.54;-39.40;0.86;49.36;-47.38;0.22;-37.11;-39.40;1.04;-39.40;-17.90;0.18;-2.42;20.42;59.98;-8.84;39.40;-47.38;-0.49;0.23;-39.40;0.21;-2.13;0.23;-0.22;-37.01;59.98;0.24;22.99;-9.10;-47.38;-2.30;0.48;19.99;-27.85;2.60;-40.73;-27.96;59.98;-0.16;-1.65;-0.16;31.44;0.23;-0.20;3.35;-20.30;0.22;0.77;11.…	0.00;0.01;0.04;0.01;0.03;0.04;0.03;0.00;0.03;0.03;0.01;0.05;0.01;0.02;0.01;0.05;0.02;0.00;0.05;0.02;0.01;0.02;0.02;0.00;0.05;0.02;0.05;0.03;0.04;0.02;0.02;0.00;0.02;0.05;0.02;0.01;0.02;0.05;0.03;0.04;0.02;0.01;0.01;0.00;0.01;0.05;0.02;0.02;0.02;0.00;0.00;0.05;0.01;0.00;0.00;0.00;0.04;0.02;0.04;0.01;0.02;0.03;0.00;0.01;0.02;0.04;0.04;0.01;0.02;0.00;0.02;0.01;0.05;0.05;0.01;0.01;0.04;0.01;0.05;0.02…
	ENSG00000233791	ENSG00000143847	snp_1_203308968;snp_1_203030439;snp_1_202621806;snp_1_202582798;snp_1_203295314;snp_1_203149627;snp_1_203430274;snp_1_202965453;snp_1_202673254;snp_1_203301857;snp_1_203685896;snp_1_202729259;snp_1_203394919;snp_1_203380972;snp_1_203299849;snp_1_203015634;snp_1_202749002;snp_1_203185795;snp_1_203074646;snp_1_203495067;snp_1_203393478;snp_1_203683202;snp_1_203307485;snp_1_203270901;snp_1_203001714…	0.21;-47.27;-1.72;3.05;0.28;-2.36;-0.41;-2.50;-49.73;-0.25;4.18;-2.45;-43.79;-1.32;-0.28;-47.27;-23.81;60.09;-47.27;18.75;8.86;20.03;0.22;-43.79;-49.73;30.88;42.19;-49.73;-11.27;-1.85;-47.27;-14.93;-2.00;-2.10;60.09;-24.86;-49.73;-49.73;0.22;-24.60;-49.73;1.87;-49.73;-28.89;-0.20;0.21;-2.75;-2.10;-47.27;-49.73;-49.73;-60.34;-24.86;-0.48;3.21;-49.73;-24.60;23.39;-49.73;-43.79;47.27;-14.32;12.02;-6…	0.03;0.02;0.01;0.00;0.00;0.02;0.01;0.03;0.01;0.01;0.02;0.01;0.03;0.03;0.00;0.02;0.02;0.00;0.02;0.00;0.03;0.00;0.02;0.03;0.01;0.03;0.00;0.01;0.00;0.02;0.02;0.01;0.03;0.03;0.00;0.01;0.01;0.01;0.03;0.01;0.01;0.01;0.01;0.01;0.03;0.03;0.02;0.02;0.02;0.01;0.01;0.00;0.01;0.02;0.00;0.01;0.01;0.02;0.01;0.03;0.02;0.02;0.00;0.00;0.00;0.00;0.03;0.01;0.03;0.02;0.03;0.02;0.00;0.01;0.00;0.01;0.01;0.01;0.00;0.03…	0.05;0.04;0.03;0.01;0.01;0.04;0.03;0.04;0.03;0.02;0.03;0.03;0.05;0.05;0.01;0.04;0.03;0.01;0.04;0.01;0.05;0.01;0.04;0.05;0.03;0.05;0.01;0.03;0.01;0.03;0.04;0.02;0.05;0.05;0.01;0.03;0.03;0.03;0.04;0.03;0.03;0.03;0.03;0.03;0.05;0.05;0.04;0.04;0.04;0.03;0.03;0.01;0.03;0.03;0.01;0.03;0.02;0.04;0.03;0.05;0.04;0.04;0.01;0.01;0.01;0.00;0.05;0.03;0.05;0.03;0.05;0.03;0.01;0.02;0.01;0.03;0.03;0.03;0.01;0.04…	0.20;-53.13;-1.82;-2.94;0.24;-2.66;-0.45;-3.23;53.19;-0.21;-4.57;2.67;60.24;1.94;-0.22;-53.13;-27.24;-60.19;-53.13;-21.30;8.26;-20.06;0.21;60.24;53.19;-28.43;32.94;53.19;8.69;-1.93;-53.13;19.86;-1.95;3.06;-60.19;26.59;53.19;53.19;0.20;20.21;53.19;-2.06;53.19;25.66;-0.22;0.21;3.22;2.09;-53.13;53.19;53.19;40.13;26.59;-0.80;-3.04;53.19;17.79;20.22;53.19;60.24;53.13;13.03;-12.04;40.13;14.55;-3.14;60.…	0.03;0.01;0.01;0.00;0.01;0.01;0.01;0.00;0.01;0.02;0.01;0.01;0.00;0.00;0.01;0.01;0.01;0.00;0.01;0.00;0.04;0.00;0.03;0.00;0.01;0.04;0.02;0.01;0.02;0.01;0.01;0.00;0.03;0.00;0.00;0.01;0.01;0.01;0.04;0.04;0.01;0.01;0.01;0.03;0.02;0.03;0.01;0.02;0.01;0.01;0.01;0.04;0.01;0.00;0.00;0.01;0.05;0.04;0.01;0.00;0.01;0.04;0.00;0.04;0.03;0.00;0.00;0.05;0.03;0.01;0.03;0.02;0.01;0.01;0.01;0.01;0.01;0.01;0.04;0.00…
	ENSG00000233791	ENSG00000122188	snp_1_203557011;snp_1_203950972;snp_1_203114376;snp_1_203517728;snp_1_203549012;snp_1_203330073;snp_1_203380372;snp_1_203060599;snp_1_203929786;snp_1_203284257;snp_1_203327237;snp_1_203670963;snp_1_203675795;snp_1_203413208;snp_1_203503765;snp_1_203880933;snp_1_203485498;snp_1_203460037;snp_1_203020973;snp_1_203514663;snp_1_203982973;snp_1_203585827;snp_1_203627203;snp_1_203933577;snp_1_203102563…	-49.73;-53.29;23.54;-12.11;14.67;-22.87;2.15;-49.73;2.14;-15.48;47.01;-0.78;-24.86;60.09;43.54;-2.28;-11.27;2.32;-49.73;-36.67;-49.73;-22.64;-0.29;-2.30;0.20;-0.21;-49.73;0.20;-49.73;-10.07;-1.55;60.09;20.03;18.75;-2.34;-15.38;-35.78;0.47;-22.03;43.54;-2.21;43.54;-25.05;-2.18;-53.29;43.54;-25.18;-31.51;2.92;31.69;43.54;-6.75;-2.36;-0.21;-49.73;43.54;-60.34;-10.36;-2.66;43.54;-2.42;0.21;-2.47;2.44…	0.01;0.01;0.00;0.03;0.03;0.01;0.02;0.01;0.02;0.03;0.02;0.02;0.01;0.00;0.03;0.01;0.00;0.03;0.01;0.01;0.01;0.02;0.01;0.02;0.01;0.01;0.01;0.01;0.01;0.03;0.00;0.00;0.00;0.00;0.02;0.00;0.00;0.00;0.03;0.03;0.01;0.03;0.03;0.01;0.01;0.03;0.01;0.01;0.03;0.03;0.03;0.01;0.02;0.01;0.01;0.03;0.00;0.02;0.01;0.03;0.01;0.02;0.00;0.01;0.01;0.00;0.01;0.01;0.01;0.03;0.01;0.00;0.00;0.02;0.00;0.01;0.01;0.01;0.01;0.01…	0.03;0.02;0.01;0.05;0.05;0.02;0.04;0.03;0.04;0.05;0.04;0.04;0.03;0.01;0.05;0.02;0.01;0.05;0.03;0.02;0.03;0.04;0.02;0.04;0.03;0.02;0.03;0.03;0.03;0.05;0.01;0.01;0.01;0.01;0.03;0.01;0.01;0.01;0.05;0.05;0.02;0.05;0.05;0.01;0.02;0.05;0.03;0.02;0.05;0.04;0.05;0.03;0.03;0.02;0.03;0.05;0.01;0.04;0.02;0.05;0.02;0.04;0.01;0.03;0.03;0.01;0.03;0.03;0.02;0.05;0.03;0.01;0.00;0.04;0.00;0.03;0.02;0.02;0.03;0.03…	-50.17;-44.24;18.84;12.37;15.61;-26.51;1.87;-50.17;2.06;-18.30;49.03;-0.92;-25.09;44.66;46.57;-2.22;7.85;2.48;-50.17;36.12;-50.17;-20.85;-0.32;-2.14;0.17;-0.17;-50.17;0.17;-50.17;-9.91;-1.28;44.66;14.89;23.73;-2.38;9.62;-31.72;0.32;-20.23;46.57;-1.73;46.57;-23.34;-2.08;-44.24;46.57;-24.42;-24.65;2.66;28.54;46.57;-7.19;-2.31;-0.17;-50.17;46.57;39.53;-12.27;-2.21;46.57;1.88;0.18;-2.38;2.33;27.71;2.…	0.01;0.03;0.02;0.03;0.02;0.00;0.04;0.01;0.03;0.01;0.01;0.01;0.01;0.03;0.02;0.01;0.04;0.02;0.01;0.01;0.01;0.04;0.00;0.03;0.04;0.03;0.01;0.03;0.01;0.03;0.02;0.03;0.03;0.00;0.01;0.05;0.01;0.03;0.04;0.02;0.03;0.02;0.04;0.01;0.03;0.02;0.01;0.03;0.05;0.04;0.02;0.01;0.02;0.04;0.01;0.02;0.05;0.01;0.03;0.02;0.04;0.05;0.01;0.02;0.00;0.04;0.01;0.01;0.02;0.02;0.05;0.05;0.02;0.04;0.04;0.03;0.03;0.01;0.01;0.01…
	ENSG00000233791	ENSG00000058668	snp_1_203614603;snp_1_202919019;snp_1_203404737;snp_1_203919344;snp_1_203408759;snp_1_203413208;snp_1_203929786;snp_1_203613278;snp_1_203320165;snp_1_203380372;snp_1_203901006;snp_1_203619048;snp_1_203486397;snp_1_203950972;snp_1_203555269;snp_1_203161871;snp_1_203754025;snp_1_203270901;snp_1_203487195;snp_1_203791174;snp_1_203627203;snp_1_203620052;snp_1_203614595;snp_1_203620076;snp_1_203453025…	0.22;-2.05;-2.00;2.68;-2.10;60.09;2.14;-0.22;-24.60;2.15;-43.79;0.28;-22.15;-53.29;-28.89;-31.50;-10.55;-43.79;-12.50;0.52;-0.29;0.21;0.22;0.21;-2.66;-14.60;25.29;18.40;-35.78;-43.79;-21.28;-3.74;-43.79;0.20;-31.19;-14.43;-1.67;24.86;11.16;17.74;-25.99;60.09;18.75;-53.29;20.03;-1.93;-53.29;-3.78;0.28;-37.37;3.21;-43.79;-8.68;-14.32;12.10	0.02;0.01;0.03;0.01;0.03;0.00;0.02;0.02;0.01;0.02;0.03;0.01;0.03;0.01;0.01;0.03;0.00;0.03;0.02;0.03;0.01;0.02;0.02;0.02;0.01;0.03;0.03;0.03;0.00;0.03;0.01;0.02;0.03;0.01;0.03;0.01;0.03;0.03;0.03;0.02;0.02;0.00;0.00;0.01;0.00;0.01;0.01;0.02;0.00;0.01;0.00;0.03;0.02;0.02;0.01	0.04;0.02;0.05;0.03;0.05;0.01;0.04;0.04;0.03;0.04;0.05;0.02;0.05;0.02;0.03;0.04;0.01;0.05;0.03;0.05;0.02;0.04;0.04;0.04;0.02;0.05;0.05;0.04;0.01;0.05;0.02;0.04;0.05;0.03;0.05;0.02;0.04;0.05;0.05;0.04;0.04;0.01;0.01;0.02;0.01;0.02;0.02;0.04;0.01;0.02;0.01;0.05;0.03;0.04;0.02	0.31;-1.63;2.65;2.30;-2.10;39.37;-2.17;-0.31;-26.64;-1.98;-45.02;0.32;25.55;-43.45;-30.65;-40.21;-10.87;-45.02;14.33;0.61;-0.36;0.31;0.30;0.31;-2.17;-15.01;-28.34;20.88;-34.30;-45.02;-25.12;3.69;-45.02;-0.23;-27.82;-13.29;-1.97;23.80;-11.93;-16.04;-24.27;39.37;15.34;-43.45;13.12;1.39;-43.45;3.23;-0.18;-35.14;2.08;-45.02;9.53;-13.23;11.91	0.00;0.04;0.00;0.03;0.03;0.05;0.02;0.00;0.01;0.03;0.02;0.00;0.01;0.03;0.01;0.00;0.00;0.02;0.01;0.01;0.00;0.00;0.00;0.00;0.03;0.02;0.01;0.01;0.00;0.02;0.00;0.02;0.02;0.00;0.05;0.01;0.01;0.04;0.02;0.03;0.04;0.05;0.02;0.03;0.05;0.05;0.03;0.05;0.04;0.01;0.05;0.02;0.01;0.04;0.01
	ENSG00000233791	ENSG00000159388	snp_1_203060599;snp_1_203901006;snp_1_203099169;snp_1_203114376;snp_1_202618751;snp_1_203018245;snp_1_203413208;snp_1_203408759;snp_1_203675795;snp_1_203919344;snp_1_202622220;snp_1_203670963;snp_1_203095983;snp_1_203020973;snp_1_203723369;snp_1_203797248;snp_1_203989926;snp_1_203784377;snp_1_203339139;snp_1_203791174;snp_1_203982973;snp_1_202664108;snp_1_203514663;snp_1_203348194;snp_1_202881115…	-49.73;-43.79;-40.23;23.54;-2.75;-47.27;60.09;-2.10;-24.86;2.68;-49.73;-0.78;-40.23;-49.73;26.41;-14.60;-49.73;-23.75;-1.97;0.52;-49.73;-34.38;-36.67;-28.80;-53.29;20.03;-21.69;-43.79;-43.79;-2.34;-47.27;-2.50;-2.21;4.18;-2.45;39.98;-47.27;39.98;-47.27;-13.56;3.03;-49.73;-47.27;-39.28;-47.27;-10.36;-47.27;-1.27;-2.35;-49.73;-8.05;-2.54;-1.00;-40.23;12.02;-20.71;-0.58;3.21;-24.60;-49.73;-39.28;-0.…	0.01;0.03;0.04;0.00;0.02;0.02;0.00;0.03;0.01;0.01;0.01;0.02;0.04;0.01;0.01;0.03;0.01;0.01;0.05;0.03;0.01;0.02;0.01;0.04;0.01;0.00;0.02;0.03;0.03;0.02;0.02;0.03;0.01;0.02;0.01;0.05;0.02;0.05;0.02;0.03;0.03;0.01;0.02;0.05;0.02;0.02;0.02;0.01;0.01;0.01;0.04;0.02;0.01;0.04;0.00;0.01;0.03;0.00;0.01;0.01;0.05;0.03;0.02;0.02;0.01;0.00;0.01;0.00;0.02;0.04;0.01;0.01;0.01;0.02;0.01;0.03;0.01;0.04;0.03;0.00…	0.03;0.05;0.05;0.01;0.04;0.04;0.01;0.05;0.03;0.03;0.03;0.04;0.05;0.03;0.02;0.05;0.03;0.02;0.02;0.05;0.03;0.03;0.02;0.02;0.02;0.01;0.03;0.05;0.05;0.03;0.04;0.04;0.02;0.03;0.03;0.05;0.04;0.05;0.04;0.02;0.04;0.03;0.04;0.05;0.04;0.04;0.04;0.02;0.03;0.03;0.05;0.03;0.01;0.02;0.01;0.01;0.04;0.01;0.02;0.03;0.05;0.04;0.04;0.01;0.03;0.01;0.03;0.00;0.04;0.02;0.03;0.02;0.03;0.04;0.03;0.05;0.03;0.05;0.04;0.01…	-60.34;45.11;60.10;19.34;2.65;42.20;47.02;2.06;-30.17;3.01;-60.34;-1.28;60.10;-60.34;19.84;15.04;-60.34;-24.36;2.35;-0.48;-60.34;-39.09;29.80;-28.35;-53.28;15.67;18.21;45.11;45.11;-2.96;42.20;2.61;-2.15;4.25;-2.99;53.04;42.20;53.04;42.20;-18.34;2.89;-60.34;42.20;-43.79;42.20;-13.26;42.20;-1.20;-2.42;-60.34;12.02;2.26;-1.02;60.10;9.40;-17.81;-0.74;2.53;-18.03;-60.34;-43.79;-0.15;-1.60;42.20;-60.34…	0.00;0.02;0.00;0.02;0.02;0.03;0.02;0.03;0.00;0.01;0.00;0.00;0.00;0.00;0.05;0.02;0.00;0.01;0.02;0.05;0.00;0.01;0.04;0.05;0.01;0.02;0.04;0.02;0.02;0.00;0.03;0.02;0.01;0.02;0.00;0.01;0.03;0.01;0.03;0.00;0.04;0.00;0.03;0.03;0.03;0.00;0.03;0.01;0.01;0.00;0.00;0.03;0.00;0.00;0.02;0.03;0.01;0.02;0.05;0.00;0.03;0.05;0.01;0.03;0.00;0.04;0.00;0.00;0.04;0.01;0.01;0.01;0.00;0.02;0.02;0.02;0.00;0.00;0.01;0.00…
	ENSG00000225039	ENSG00000189403	snp_13_30963709;snp_13_31029909;snp_13_31030468;snp_13_31033232;snp_13_31042732;snp_13_30393250;snp_13_30339472;snp_13_30394624;snp_13_31028509;snp_13_30343881;snp_13_31028052;snp_13_30344936;snp_13_30323629;snp_13_31019580;snp_13_31037903;snp_13_31029931;snp_13_30955906;snp_13_31038651;snp_13_30366001;snp_13_31030011;snp_13_30812311;snp_13_30442076;snp_13_31594145;snp_13_30985301;snp_13_30355197…	-3.00;0.26;0.25;-0.24;42.47;0.45;0.45;0.45;9.08;0.44;-0.26;0.45;0.46;-0.27;-0.23;0.26;2.86;-0.24;0.45;0.25;-46.15;0.36;38.27;-53.02;0.46;0.26;0.28;3.02;0.29;-0.26;-0.24;0.26;-0.23;-14.36;-0.24;0.46;53.30;0.45;-1.77;0.29;-3.00	0.00;0.00;0.00;0.00;0.00;0.00;0.00;0.00;0.00;0.00;0.00;0.00;0.00;0.00;0.01;0.00;0.00;0.01;0.00;0.00;0.00;0.00;0.00;0.01;0.00;0.00;0.00;0.00;0.00;0.00;0.00;0.00;0.00;0.00;0.00;0.00;0.01;0.00;0.00;0.00;0.00	0.02;0.02;0.02;0.03;0.02;0.04;0.05;0.04;0.03;0.05;0.02;0.05;0.04;0.01;0.04;0.02;0.03;0.04;0.04;0.02;0.04;0.02;0.04;0.05;0.04;0.01;0.05;0.02;0.03;0.02;0.03;0.05;0.04;0.05;0.03;0.04;0.05;0.05;0.03;0.02;0.02	2.14;0.17;0.16;-0.19;42.14;0.34;0.33;0.33;6.51;0.31;-0.20;0.33;0.30;-0.18;-0.19;0.19;3.02;-0.19;0.33;0.16;-49.81;0.22;28.37;-52.68;0.33;0.17;0.18;2.91;0.20;-0.20;-0.20;0.17;-0.19;-9.20;-0.20;0.33;53.64;0.33;-1.34;0.20;2.14	0.03;0.04;0.04;0.02;0.00;0.02;0.02;0.02;0.03;0.02;0.02;0.02;0.03;0.04;0.02;0.02;0.00;0.03;0.02;0.04;0.00;0.03;0.01;0.01;0.02;0.04;0.04;0.00;0.02;0.02;0.02;0.03;0.02;0.04;0.02;0.02;0.01;0.02;0.01;0.02;0.03
	ENSG00000225039	ENSG00000132965	snp_13_30858681;snp_13_31011564;snp_13_30916908;snp_13_31049167;snp_13_31291780;snp_13_30846408;snp_13_31025521;snp_13_30957171;snp_13_30779048;snp_13_30812311;snp_13_31378084	-12.52;-2.52;-2.73;0.27;42.35;-47.42;0.29;-2.68;-45.72;-46.15;6.24	0.00;0.00;0.00;0.00;0.00;0.00;0.00;0.00;0.00;0.00;0.00	0.03;0.03;0.03;0.04;0.02;0.04;0.03;0.05;0.05;0.04;0.02	12.22;2.29;2.42;-0.16;-25.69;48.00;-0.17;2.69;43.53;35.98;-3.65	0.00;0.00;0.00;0.04;0.03;0.00;0.04;0.00;0.00;0.01;0.04
	ENSG00000225039	ENSG00000102781	snp_13_30812311;snp_13_30881573;snp_13_30490481;snp_13_30490623;snp_13_30442076;snp_13_30504304;snp_13_30888020;snp_13_31146012;snp_13_30882539;snp_13_30884268;snp_13_30492704;snp_13_30887663;snp_13_30492604;snp_13_30880032;snp_13_30883339;snp_13_30889597;snp_13_30451146	-46.15;-0.26;-0.56;-0.56;0.36;-1.77;-0.25;-14.36;-0.27;-0.25;-0.56;-0.25;-0.56;-0.26;-0.25;-0.28;0.28	0.00;0.00;0.00;0.00;0.00;0.00;0.00;0.00;0.00;0.00;0.00;0.00;0.00;0.00;0.00;0.00;0.00	0.04;0.03;0.04;0.04;0.02;0.03;0.04;0.05;0.01;0.04;0.04;0.04;0.04;0.03;0.04;0.02;0.05	-39.41;-0.25;-0.35;-0.35;0.22;-1.48;-0.21;-10.20;-0.22;-0.21;-0.35;-0.22;-0.35;-0.22;-0.21;-0.27;0.24	0.01;0.00;0.04;0.04;0.03;0.00;0.00;0.02;0.00;0.01;0.04;0.00;0.04;0.00;0.00;0.00;0.01
	ENSG00000225039	ENSG00000132952	snp_13_30957171;snp_13_30442076;snp_13_30812311;snp_13_31011564;snp_13_30916908;snp_13_30496655;snp_13_30846408;snp_13_31603225;snp_13_31291780	-2.68;0.36;-46.15;-2.52;-2.73;-2.73;-47.42;46.46;42.35	0.00;0.00;0.00;0.00;0.00;0.00;0.00;0.00;0.00	0.05;0.02;0.04;0.03;0.03;0.04;0.04;0.04;0.02	1.99;0.21;34.11;1.58;1.91;2.10;39.27;36.10;-32.10	0.02;0.03;0.02;0.03;0.02;0.01;0.01;0.01;0.01
	Ana_XLOC_005113	ENSG00000165355	snp_14_39832487;snp_14_39860216;snp_14_40118909;snp_14_39848709;snp_14_39746804;snp_14_39832275;snp_14_39822890;snp_14_39833684;snp_14_39830712;snp_14_39786193;snp_14_40130325;snp_14_39825029;snp_14_40191689;snp_14_39847226;snp_14_39795200;snp_14_39644870;snp_14_40148634;snp_14_39872693;snp_14_39987739;snp_14_39822924;snp_14_39847331;snp_14_39825955;snp_14_40118352;snp_14_39996507;snp_14_39837448	-0.37;-0.21;0.38;-0.22;-0.32;-0.37;-0.37;-0.37;-0.37;60.29;0.37;-0.38;60.29;-0.22;-4.50;2.52;40.98;-0.23;47.13;-0.25;-0.21;-0.36;0.37;3.32;-0.38	0.00;0.01;0.00;0.01;0.00;0.00;0.00;0.00;0.00;0.00;0.00;0.00;0.00;0.01;0.00;0.01;0.00;0.00;0.00;0.00;0.01;0.00;0.00;0.01;0.00	0.00;0.05;0.03;0.04;0.01;0.00;0.00;0.00;0.00;0.02;0.03;0.00;0.02;0.04;0.02;0.05;0.03;0.03;0.01;0.02;0.05;0.00;0.03;0.04;0.00	-0.19;-0.16;0.29;-0.16;-0.19;-0.18;-0.19;-0.19;-0.19;-60.07;0.27;-0.19;-60.07;-0.16;2.90;-2.27;-42.46;-0.16;-34.37;-0.17;-0.16;-0.24;0.28;2.58;-0.18	0.04;0.04;0.02;0.04;0.05;0.04;0.04;0.04;0.04;0.00;0.03;0.04;0.00;0.04;0.05;0.02;0.00;0.04;0.02;0.04;0.05;0.02;0.02;0.03;0.04
	Ana_XLOC_005113	ENSG00000092208	snp_14_39956939;snp_14_39539334;snp_14_39795200	-15.61;2.62;-4.50	0.00;0.01;0.00	0.04;0.04;0.02	13.43;2.01;3.96	0.02;0.04;0.01
	Ana_XLOC_005113	ENSG00000100941	snp_14_39996507;snp_14_39539334;snp_14_39938132;snp_14_39631100;snp_14_39692285;snp_14_39713319;snp_14_39728980;snp_14_39786193;snp_14_39987739;snp_14_39668226;snp_14_39945280;snp_14_39627860;snp_14_39644870;snp_14_39881105	3.32;2.62;53.23;53.23;-3.06;-3.76;-20.05;60.29;47.13;53.23;53.23;-2.91;2.52;-7.64	0.01;0.01;0.01;0.01;0.00;0.00;0.00;0.00;0.00;0.01;0.01;0.00;0.01;0.00	0.04;0.04;0.05;0.05;0.02;0.02;0.02;0.02;0.01;0.05;0.05;0.03;0.05;0.03	2.96;2.57;47.18;47.18;-2.38;-2.96;-15.70;60.26;28.88;47.18;47.18;-2.23;2.50;-6.50	0.01;0.01;0.02;0.02;0.02;0.02;0.02;0.00;0.04;0.02;0.02;0.02;0.01;0.02
	Ana_XLOC_005113	ENSG00000150527	snp_14_39881105;snp_14_39945280;snp_14_39956939;snp_14_39668226;snp_14_39786193;snp_14_39728980;snp_14_39713319;snp_14_39539334;snp_14_39631100;snp_14_39938132;snp_14_40095833;snp_14_39644870;snp_14_39833434;snp_14_39627860;snp_14_39987739;snp_14_40073974;snp_14_40039142;snp_14_39692285	-7.64;53.23;-15.61;53.23;60.29;-20.05;-3.76;2.62;53.23;53.23;-2.81;2.52;18.31;-2.91;47.13;-60.14;-60.14;-3.06	0.00;0.01;0.00;0.01;0.00;0.00;0.00;0.01;0.01;0.01;0.00;0.01;0.01;0.00;0.00;0.00;0.00;0.00	0.03;0.05;0.04;0.05;0.02;0.02;0.02;0.04;0.05;0.05;0.03;0.05;0.04;0.03;0.01;0.02;0.02;0.02	-6.31;-53.16;11.47;-53.16;-60.22;-15.08;-3.25;-2.59;-53.16;-53.16;-2.35;-3.04;-14.76;-2.31;-38.77;-45.23;-45.23;-2.26	0.02;0.01;0.04;0.01;0.00;0.02;0.01;0.01;0.01;0.01;0.01;0.00;0.03;0.02;0.01;0.02;0.02;0.02
	Ana_XLOC_005113	ENSG00000100934	snp_14_39800798;snp_14_39795169;snp_14_39819734;snp_14_39631100;snp_14_39539334;snp_14_39801966;snp_14_39713319;snp_14_39786193;snp_14_39728980;snp_14_39811785;snp_14_39818028;snp_14_39668226;snp_14_39801089;snp_14_39881105;snp_14_39848709;snp_14_39860216;snp_14_39818591;snp_14_39859161;snp_14_39692285;snp_14_39798818;snp_14_39627860;snp_14_39847331;snp_14_39637337;snp_14_39795200;snp_14_39644870…	-0.36;-0.36;-0.25;53.23;2.62;-0.30;-3.76;60.29;-20.05;-0.38;-0.25;53.23;-0.37;-7.64;-0.22;-0.21;-0.23;0.27;-3.06;-0.33;-2.91;-0.21;-0.52;-4.50;2.52;-0.22;-0.38	0.00;0.00;0.00;0.01;0.01;0.00;0.00;0.00;0.00;0.00;0.00;0.01;0.00;0.00;0.01;0.01;0.00;0.00;0.00;0.00;0.00;0.01;0.00;0.00;0.01;0.01;0.00	0.00;0.00;0.02;0.05;0.04;0.02;0.02;0.02;0.02;0.00;0.01;0.05;0.00;0.03;0.04;0.05;0.04;0.01;0.02;0.00;0.03;0.05;0.03;0.02;0.05;0.04;0.00	-0.18;-0.19;-0.17;47.50;2.23;-0.20;2.53;-39.74;15.20;-0.23;-0.18;47.50;-0.19;5.84;-0.18;-0.18;-0.17;0.16;2.36;-0.21;2.42;-0.18;-0.41;3.54;-1.85;-0.18;-0.18	0.05;0.04;0.03;0.02;0.02;0.04;0.04;0.05;0.02;0.02;0.02;0.02;0.04;0.03;0.02;0.02;0.03;0.05;0.02;0.02;0.01;0.02;0.02;0.02;0.05;0.02;0.04
	Ana_XLOC_005113	ENSG00000182400	snp_14_39819734;snp_14_39539334;snp_14_39631100;snp_14_39938132;snp_14_39713319;snp_14_39728980;snp_14_39945280;snp_14_39956939;snp_14_39668226;snp_14_39848709;snp_14_39818591;snp_14_39996507;snp_14_39908258;snp_14_39692285;snp_14_39621663;snp_14_39627860;snp_14_39905334;snp_14_39847331;snp_14_39872693;snp_14_39987739;snp_14_39822924;snp_14_39637337;snp_14_39795200;snp_14_39847226	-0.25;2.62;53.23;53.23;-3.76;-20.05;53.23;-15.61;53.23;-0.22;-0.23;3.32;-0.22;-3.06;-19.45;-2.91;-0.23;-0.21;-0.23;47.13;-0.25;-0.52;-4.50;-0.22	0.00;0.01;0.01;0.01;0.00;0.00;0.01;0.00;0.01;0.01;0.00;0.01;0.01;0.00;0.01;0.00;0.00;0.01;0.00;0.00;0.00;0.00;0.00;0.01	0.02;0.04;0.05;0.05;0.02;0.02;0.05;0.04;0.05;0.04;0.04;0.04;0.04;0.02;0.04;0.03;0.03;0.05;0.03;0.01;0.02;0.03;0.02;0.04	0.18;2.02;41.17;41.17;-2.77;-15.71;41.17;12.33;41.17;0.16;0.19;3.41;0.17;-2.34;14.90;-2.31;0.18;0.16;0.16;-30.63;0.16;0.38;3.31;0.16	0.03;0.04;0.04;0.04;0.02;0.02;0.04;0.03;0.04;0.05;0.02;0.00;0.03;0.02;0.04;0.02;0.02;0.04;0.04;0.03;0.04;0.03;0.03;0.05
	ENSG00000226004	ENSG00000118503	snp_6_138050626;snp_6_138090704;snp_6_138393141;snp_6_138088322;snp_6_138212288;snp_6_138276634;snp_6_138294372;snp_6_137984894;snp_6_138178614;snp_6_138241626;snp_6_138263687;snp_6_138470221;snp_6_137984119;snp_6_138070179;snp_6_138167436	60.14;-29.86;60.14;60.14;18.12;-53.24;43.59;2.95;-2.56;49.52;49.52;2.22;-42.51;41.02;-2.51	0.00;0.00;0.00;0.00;0.01;0.01;0.00;0.00;0.01;0.01;0.01;0.00;0.00;0.00;0.01	0.04;0.04;0.04;0.04;0.04;0.04;0.01;0.03;0.03;0.05;0.05;0.04;0.04;0.05;0.04	-49.69;20.05;-49.69;-49.69;19.27;-47.23;-42.09;-2.38;2.26;-43.75;-43.75;-1.65;-31.74;44.68;2.35	0.01;0.05;0.01;0.01;0.01;0.02;0.00;0.01;0.02;0.03;0.03;0.03;0.03;0.00;0.01
	ENSG00000272369	ENSG00000111371	snp_12_46469217;snp_12_47168233;snp_12_46903187;snp_12_46621852;snp_12_46504499;snp_12_46975959;snp_12_47087472;snp_12_46938241;snp_12_46611398	20.73;-3.32;-3.22;-2.82;-2.52;7.13;-33.19;-21.27;-2.74	0.00;0.00;0.00;0.00;0.00;0.00;0.00;0.00;0.00	0.01;0.04;0.04;0.00;0.02;0.02;0.03;0.01;0.01	12.35;-2.62;-2.26;-2.09;-2.57;3.97;-23.59;-20.02;-2.12	0.02;0.01;0.02;0.00;0.00;0.05;0.02;0.00;0.00
	ENSG00000272369	ENSG00000134294	snp_12_46776502;snp_12_46719798;snp_12_46747961;snp_12_46677977;snp_12_46947100;snp_12_46903187;snp_12_46938241;snp_12_46969179;snp_12_46643970;snp_12_47040602;snp_12_46903751;snp_12_47087472;snp_12_47028287;snp_12_46486235	-3.00;-2.99;-3.01;-3.02;-59.87;-3.22;-21.27;-3.44;-3.05;-3.01;-59.87;-33.19;-59.87;23.69	0.00;0.00;0.00;0.00;0.00;0.00;0.00;0.00;0.00;0.00;0.00;0.00;0.00;0.00	0.04;0.04;0.04;0.04;0.04;0.03;0.00;0.05;0.04;0.04;0.04;0.03;0.04;0.03	2.05;2.10;2.09;1.93;41.99;1.96;-19.81;2.50;2.00;2.15;41.99;-30.80;41.99;17.58	0.04;0.04;0.04;0.05;0.04;0.05;0.00;0.03;0.05;0.03;0.04;0.00;0.04;0.01
	ENSG00000237857	ENSG00000185920	snp_9_98152045;snp_9_98122503;snp_9_98118074;snp_9_98326274;snp_9_98160810;snp_9_98158605	-28.27;52.82;42.50;-2.66;-7.76;-2.58	0.00;0.01;0.00;0.00;0.01;0.01	0.02;0.05;0.02;0.04;0.04;0.05	-23.16;-47.75;-39.04;-2.90;-8.27;-2.79	0.01;0.02;0.01;0.00;0.00;0.00
	ENSG00000236453	ENSG00000127920	snp_7_93464015;snp_7_93885791;snp_7_93711062;snp_7_93705314;snp_7_93714505;snp_7_93379850;snp_7_93838454;snp_7_93703218;snp_7_93543752;snp_7_93731356;snp_7_93743820;snp_7_93706220;snp_7_93700162;snp_7_93643769;snp_7_93708083;snp_7_93551866;snp_7_93707220;snp_7_93698571;snp_7_93724780;snp_7_93704209;snp_7_93251356;snp_7_93595799;snp_7_93877052;snp_7_93705152;snp_7_93712289;snp_7_93533969;snp_7_936…	59.90;-13.06;-0.27;-0.27;-0.26;-30.08;-0.26;-0.26;3.12;-0.24;-2.21;-0.27;-0.25;-6.35;-0.23;-26.66;-0.27;-0.28;27.69;-0.27;44.26;-1.81;-41.89;-0.27;-0.27;-41.34;-0.28;-47.65;-2.17;21.28;-0.26	0.00;0.00;0.00;0.00;0.00;0.00;0.00;0.00;0.00;0.00;0.00;0.00;0.00;0.00;0.00;0.00;0.00;0.00;0.00;0.00;0.00;0.00;0.00;0.00;0.00;0.00;0.00;0.00;0.00;0.00;0.00	0.04;0.04;0.01;0.02;0.02;0.02;0.04;0.04;0.04;0.05;0.04;0.02;0.03;0.03;0.05;0.02;0.02;0.02;0.01;0.02;0.04;0.05;0.01;0.02;0.02;0.04;0.01;0.02;0.03;0.04;0.03	59.96;-10.32;-0.20;-0.20;-0.19;-23.98;-0.17;-0.20;3.06;-0.19;-2.04;-0.20;-0.22;-4.83;-0.21;-21.37;-0.20;-0.22;28.75;-0.20;47.37;-1.85;-32.19;-0.20;-0.20;-31.51;-0.21;-31.40;-1.85;16.95;-0.19	0.00;0.01;0.01;0.02;0.02;0.01;0.04;0.02;0.00;0.02;0.01;0.02;0.01;0.02;0.01;0.01;0.01;0.01;0.00;0.01;0.00;0.00;0.01;0.01;0.01;0.03;0.01;0.03;0.01;0.02;0.02
	ENSG00000236453	ENSG00000127928	snp_7_93643769;snp_7_93376713;snp_7_93251356;snp_7_93537159;snp_7_93630911	-6.35;-47.65;44.26;-43.84;-2.17	0.00;0.00;0.00;0.00;0.00	0.04;0.02;0.04;0.04;0.05	-4.10;-29.96;-30.87;-30.58;-1.93	0.04;0.03;0.03;0.03;0.01
	ENSG00000236453	ENSG00000105825	snp_7_93700162;snp_7_93643769;snp_7_93707220;snp_7_93551866;snp_7_93698571;snp_7_93868404;snp_7_93724780;snp_7_93704209;snp_7_93251356;snp_7_93705152;snp_7_93698664;snp_7_93376713;snp_7_93712289;snp_7_93630911;snp_7_93702890;snp_7_93885791;snp_7_93711062;snp_7_93537159;snp_7_93714505;snp_7_93705314;snp_7_93379850;snp_7_93838454;snp_7_93706220;snp_7_93566014	-0.25;-6.35;-0.27;-26.66;-0.28;-3.28;27.69;-0.27;44.26;-0.27;-0.28;-47.65;-0.27;-2.17;-0.26;-13.06;-0.27;-43.84;-0.26;-0.27;-30.08;-0.26;-0.27;11.97	0.00;0.00;0.00;0.00;0.00;0.00;0.00;0.00;0.00;0.00;0.00;0.00;0.00;0.00;0.00;0.00;0.00;0.00;0.00;0.00;0.00;0.00;0.00;0.00	0.05;0.04;0.03;0.03;0.03;0.05;0.02;0.03;0.04;0.02;0.02;0.02;0.02;0.05;0.04;0.04;0.02;0.04;0.04;0.03;0.02;0.04;0.03;0.01	-0.19;-5.01;-0.20;-19.29;-0.23;-2.36;16.45;-0.19;29.20;-0.20;-0.21;-33.38;-0.20;-2.07;-0.20;-13.29;-0.20;-28.75;-0.20;-0.19;-25.35;-0.19;-0.19;7.17	0.02;0.01;0.02;0.02;0.01;0.03;0.04;0.02;0.04;0.02;0.01;0.02;0.01;0.00;0.02;0.00;0.01;0.04;0.02;0.02;0.00;0.02;0.02;0.03
	ENSG00000236453	ENSG00000105829	snp_7_93706220;snp_7_93723798;snp_7_93731356;snp_7_93543752;snp_7_93703218;snp_7_93838454;snp_7_93786965;snp_7_93714505;snp_7_93705314;snp_7_93711062;snp_7_93537159;snp_7_93728710;snp_7_93464015;snp_7_93740752;snp_7_93702890;snp_7_93698664;snp_7_93712289;snp_7_93251356;snp_7_93705152;snp_7_93704209;snp_7_93740242;snp_7_93731421;snp_7_93551866;snp_7_93707220;snp_7_93698571;snp_7_93708083	-0.27;0.24;-0.24;3.12;-0.26;-0.26;-60.53;-0.26;-0.27;-0.27;-43.84;0.24;59.90;0.24;-0.26;-0.28;-0.27;44.26;-0.27;-0.27;0.22;0.24;-26.66;-0.27;-0.28;-0.23	0.00;0.00;0.00;0.00;0.00;0.00;0.00;0.00;0.00;0.00;0.00;0.00;0.00;0.00;0.00;0.00;0.00;0.00;0.00;0.00;0.00;0.00;0.00;0.00;0.00;0.00	0.02;0.02;0.05;0.04;0.04;0.04;0.04;0.02;0.02;0.01;0.03;0.02;0.04;0.02;0.03;0.01;0.02;0.04;0.02;0.02;0.04;0.02;0.02;0.02;0.02;0.05	-0.17;0.15;-0.17;3.19;-0.20;-0.17;42.03;-0.19;-0.18;-0.18;29.12;0.15;59.93;0.15;-0.20;-0.18;-0.18;32.23;-0.17;-0.18;0.15;0.15;18.76;-0.17;-0.19;-0.16	0.03;0.04;0.03;0.00;0.02;0.03;0.04;0.02;0.03;0.03;0.04;0.03;0.00;0.04;0.02;0.03;0.03;0.02;0.04;0.03;0.04;0.03;0.02;0.03;0.02;0.04
	ENSG00000225331	ENSG00000141959	snp_21_45606760;snp_21_45727098;snp_21_45706340;snp_21_45609104;snp_21_45741555;snp_21_45704769;snp_21_45644753;snp_21_45678877;snp_21_45750340;snp_21_45635044;snp_21_45594004;snp_21_45653254;snp_21_45708998;snp_21_45686334	-41.87;0.57;-20.10;4.21;0.80;-3.07;-9.56;-60.30;-27.10;1.38;-12.40;-60.30;-60.30;-3.73	0.00;0.00;0.00;0.00;0.00;0.00;0.00;0.00;0.00;0.00;0.00;0.00;0.00;0.00	0.05;0.03;0.04;0.03;0.04;0.04;0.05;0.04;0.04;0.02;0.03;0.04;0.04;0.04	-30.47;0.40;-19.96;3.72;0.54;-3.00;-10.14;-59.88;-33.50;0.86;-11.94;-59.88;-59.88;-3.70	0.03;0.03;0.00;0.01;0.04;0.00;0.00;0.00;0.00;0.03;0.00;0.00;0.00;0.00
	ENSG00000225331	ENSG00000160224	snp_21_45686334;snp_21_45708998;snp_21_45594004;snp_21_45653254;snp_21_45644753;snp_21_45545267;snp_21_45678877;snp_21_45704769;snp_21_45706340	-3.73;-60.30;-12.40;-60.30;-9.56;11.74;-60.30;-3.07;-20.10	0.00;0.00;0.00;0.00;0.00;0.00;0.00;0.00;0.00	0.04;0.04;0.03;0.04;0.05;0.03;0.04;0.04;0.04	-3.09;-49.01;-9.31;-49.01;-6.85;-8.79;-49.01;-2.42;-16.34	0.01;0.01;0.02;0.01;0.03;0.02;0.01;0.02;0.01
	ENSG00000225331	ENSG00000142182	snp_21_45618115;snp_21_45750340;snp_21_45610100;snp_21_45525398;snp_21_45609104;snp_21_45709642;snp_21_45706340;snp_21_45545267;snp_21_45678877;snp_21_45507318;snp_21_45653254;snp_21_45594004;snp_21_45617694;snp_21_45686334;snp_21_45644684;snp_21_45605448;snp_21_45708998;snp_21_45498305;snp_21_45606760;snp_21_45644753;snp_21_45704769;snp_21_45618114	-0.25;-27.10;-0.24;60.13;4.21;20.04;-20.10;11.74;-60.30;60.13;-60.30;-12.40;60.13;-3.73;43.78;-0.36;-60.30;-3.01;-41.87;-9.56;-3.07;-0.26	0.00;0.00;0.00;0.00;0.00;0.00;0.00;0.00;0.00;0.00;0.00;0.00;0.00;0.00;0.00;0.00;0.00;0.00;0.00;0.00;0.00;0.00	0.04;0.04;0.04;0.04;0.03;0.04;0.04;0.03;0.04;0.04;0.04;0.03;0.04;0.04;0.03;0.00;0.04;0.04;0.05;0.05;0.04;0.02	-0.25;-21.52;-0.24;53.22;2.67;17.74;-17.70;7.89;-53.10;53.22;-53.10;-10.71;53.22;-3.37;39.28;-0.22;-53.10;-2.62;-31.67;-6.98;-2.74;-0.17	0.00;0.02;0.00;0.01;0.05;0.01;0.01;0.04;0.01;0.01;0.01;0.01;0.01;0.01;0.01;0.01;0.01;0.01;0.03;0.03;0.01;0.03
	ENSG00000225331	ENSG00000160223	snp_21_45686334;snp_21_45594004	-3.73;-12.40	0.00;0.00	0.04;0.03	-2.49;-7.75	0.05;0.05
	ENSG00000225331	ENSG00000160221	snp_21_45686334;snp_21_45428172;snp_21_45708998;snp_21_45594004;snp_21_45653254;snp_21_45635044;snp_21_45704769;snp_21_45644753;snp_21_45678877;snp_21_45609104;snp_21_45403792;snp_21_45606760;snp_21_45706340;snp_21_45498305	-3.73;-60.30;-60.30;-12.40;-60.30;1.38;-3.07;-9.56;-60.30;4.21;44.42;-41.87;-20.10;-3.01	0.00;0.00;0.00;0.00;0.00;0.00;0.00;0.00;0.00;0.00;0.00;0.00;0.00;0.00	0.04;0.04;0.04;0.03;0.04;0.02;0.04;0.05;0.04;0.03;0.03;0.05;0.04;0.04	-2.97;-49.28;-49.28;-9.69;-49.28;0.86;-2.47;-7.10;-49.28;4.31;30.79;-34.69;-16.43;-2.42	0.02;0.01;0.01;0.01;0.01;0.03;0.01;0.03;0.01;0.00;0.03;0.01;0.01;0.02
	ENSG00000225331	ENSG00000241945	snp_21_45421650;snp_21_45507318;snp_21_45617694;snp_21_45480351;snp_21_45644684;snp_21_45420937;snp_21_45525398;snp_21_45709642;snp_21_45545267;snp_21_45598339;snp_21_45423697;snp_21_45597409;snp_21_45610100;snp_21_45603905;snp_21_45598522;snp_21_45427490	-0.30;60.13;60.13;-1.40;43.78;-0.31;60.13;20.04;11.74;43.21;-0.30;0.34;-0.24;0.30;0.32;-0.47	0.00;0.00;0.00;0.00;0.00;0.00;0.00;0.00;0.00;0.00;0.00;0.00;0.00;0.00;0.00;0.00	0.04;0.04;0.04;0.04;0.03;0.04;0.04;0.04;0.03;0.04;0.04;0.01;0.04;0.05;0.03;0.02	0.41;-53.66;-53.66;1.56;-36.96;0.38;-53.66;-17.89;11.29;35.20;0.42;-0.28;0.16;-0.23;-0.24;0.31	0.00;0.01;0.01;0.00;0.01;0.00;0.01;0.01;0.00;0.01;0.00;0.00;0.05;0.02;0.02;0.03
	ENSG00000225331	ENSG00000267913	snp_21_45525398;snp_21_45498305;snp_21_45706340;snp_21_45709642;snp_21_45678877;snp_21_45644753;snp_21_45704769;snp_21_45594004;snp_21_45653254;snp_21_45507318;snp_21_45617694;snp_21_45708998;snp_21_45644684;snp_21_45686334;snp_21_45428172	60.13;-3.01;-20.10;20.04;-60.30;-9.56;-3.07;-12.40;-60.30;60.13;60.13;-60.30;43.78;-3.73;-60.30	0.00;0.00;0.00;0.00;0.00;0.00;0.00;0.00;0.00;0.00;0.00;0.00;0.00;0.00;0.00	0.04;0.04;0.04;0.04;0.04;0.05;0.04;0.03;0.04;0.04;0.04;0.04;0.03;0.04;0.04	-60.12;-2.14;-14.52;-20.04;-43.56;-6.48;-2.21;-8.27;-43.56;-60.12;-60.12;-43.56;-39.58;-2.69;-43.56	0.00;0.03;0.03;0.00;0.03;0.05;0.03;0.03;0.03;0.00;0.00;0.03;0.01;0.03;0.03
	ENSG00000232388	ENSG00000132664	snp_20_18422354;snp_20_18424032;snp_20_18402804;snp_20_18369047;snp_20_18512554;snp_20_18423031;snp_20_18421836;sv:4I_20_18610209;snp_20_18589693;snp_20_18571333	-30.29;24.40;-43.38;18.29;-2.09;3.19;52.77;-1.29;-26.64;0.20	0.01;0.01;0.00;0.00;0.01;0.00;0.01;0.01;0.01;0.01	0.04;0.04;0.02;0.03;0.04;0.03;0.04;0.04;0.04;0.05	-24.93;21.37;-42.05;14.79;-1.60;2.74;60.00;-1.01;-27.08;0.16	0.03;0.02;0.00;0.02;0.04;0.01;0.00;0.04;0.01;0.04
	ENSG00000232388	ENSG00000089091	snp_20_18467697;snp_20_18369047;snp_20_18379129;snp_20_18483527;snp_20_18496246;snp_20_18424032;snp_20_18402804;snp_20_18418841;snp_20_18413562;snp_20_18440053;snp_20_18421836;snp_20_18423031	-60.61;18.29;-60.61;30.27;38.67;24.40;-43.38;-2.77;-53.55;-60.61;52.77;3.19	0.00;0.00;0.00;0.01;0.01;0.01;0.00;0.01;0.01;0.00;0.01;0.00	0.02;0.03;0.02;0.05;0.04;0.04;0.02;0.04;0.04;0.02;0.04;0.03	-47.66;15.44;-47.66;27.50;34.14;19.36;-53.40;-2.56;-45.75;-47.66;46.62;2.62	0.02;0.01;0.02;0.02;0.02;0.03;0.00;0.01;0.02;0.02;0.02;0.02
	ENSG00000232388	ENSG00000101310	snp_20_18424032;snp_20_18653983;snp_20_18422354;snp_20_18379129;snp_20_18659713;snp_20_18655138;snp_20_18515254;snp_20_18512554;snp_20_18642439;snp_20_18423031;snp_20_18556172;snp_20_18637727;snp_20_18501690;snp_20_18369047;snp_20_18467697;snp_20_18606141;snp_20_18510944;snp_20_18440053	24.40;-7.99;-30.29;-60.61;-3.01;-14.42;-1.35;-2.09;-60.61;3.19;-1.93;-36.64;-9.39;18.29;-60.61;-60.61;-1.58;-60.61	0.01;0.00;0.01;0.00;0.00;0.00;0.01;0.01;0.00;0.00;0.01;0.01;0.01;0.00;0.00;0.00;0.00;0.00	0.04;0.02;0.04;0.02;0.02;0.02;0.04;0.04;0.02;0.03;0.03;0.05;0.03;0.03;0.02;0.02;0.03;0.02	24.20;8.29;-26.71;49.33;2.43;12.11;-1.01;-1.55;49.33;2.96;-1.69;-35.48;7.11;15.34;49.33;49.33;-1.23;49.33	0.01;0.00;0.02;0.01;0.01;0.01;0.04;0.04;0.01;0.01;0.01;0.01;0.04;0.02;0.01;0.01;0.03;0.01
	ENSG00000232388	ENSG00000125821	snp_20_18662740;snp_20_18571333;snp_20_18722943;snp_20_18637727;snp_20_18590846;snp_20_18710969;snp_20_18642439;snp_20_18512554;snp_20_18655138;snp_20_18445963;snp_20_18630519;snp_20_18673659;snp_20_18653983;snp_20_18650566;snp_20_18446024;sv:4I_20_18610209;snp_20_18440053;snp_20_18510944;snp_20_18688026;snp_20_18467697;snp_20_18560114;snp_20_18501690;snp_20_18717866;snp_20_18423031;snp_20_185152…	-53.55;0.20;-1.56;-36.64;-28.25;-53.55;-60.61;-2.09;-14.42;-0.21;-53.55;-31.07;-7.99;21.32;0.26;-1.29;-60.61;-1.58;-1.39;-60.61;0.21;-9.39;-60.61;3.19;-1.35;-22.50;-53.55;-0.69;41.14;-43.38;-0.21;24.40;-53.55;-26.64;-60.61;-2.79;-39.72;-53.55;-60.61;-8.13;-3.93	0.01;0.01;0.00;0.01;0.00;0.01;0.00;0.01;0.00;0.01;0.01;0.00;0.00;0.01;0.01;0.01;0.00;0.00;0.01;0.00;0.01;0.01;0.00;0.00;0.01;0.01;0.01;0.00;0.00;0.00;0.01;0.01;0.01;0.01;0.00;0.00;0.00;0.01;0.00;0.01;0.00	0.04;0.05;0.02;0.05;0.01;0.04;0.02;0.04;0.02;0.04;0.04;0.02;0.02;0.05;0.04;0.04;0.02;0.03;0.03;0.02;0.04;0.03;0.02;0.03;0.04;0.03;0.04;0.03;0.03;0.02;0.05;0.04;0.04;0.04;0.02;0.03;0.03;0.04;0.02;0.05;0.03	-46.84;0.38;-1.45;-32.45;-28.00;-46.84;-42.02;-1.98;-10.10;-0.43;-46.84;-29.24;-6.12;24.32;0.37;-1.03;-42.02;-1.09;-1.29;-42.02;0.42;-8.35;-42.02;3.35;-1.29;-19.15;-46.84;-0.60;32.54;-30.44;-0.43;26.51;-46.84;-26.96;-42.02;-1.95;-30.90;-46.84;-42.02;-8.15;-3.10	0.02;0.00;0.00;0.02;0.00;0.02;0.04;0.01;0.04;0.00;0.02;0.00;0.02;0.00;0.00;0.03;0.04;0.05;0.01;0.04;0.00;0.01;0.04;0.00;0.01;0.02;0.02;0.01;0.02;0.03;0.00;0.00;0.02;0.01;0.04;0.05;0.03;0.02;0.04;0.01;0.03
	ENSG00000232388	ENSG00000089050	snp_20_18369047;snp_20_18629489;snp_20_18467697;snp_20_18440053;snp_20_18421836;snp_20_18606141;snp_20_18589693;snp_20_18413562;snp_20_18422354;snp_20_18418841;snp_20_18424032;snp_20_18402804;snp_20_18379129;snp_20_18630519;snp_20_18575734;snp_20_18423031;snp_20_18642439;snp_20_18564288;snp_20_18426357;snp_20_18637727	18.29;0.38;-60.61;-60.61;52.77;-60.61;-26.64;-53.55;-30.29;-2.77;24.40;-43.38;-60.61;-53.55;-53.55;3.19;-60.61;-42.72;8.37;-36.64	0.00;0.01;0.00;0.00;0.01;0.00;0.01;0.01;0.01;0.01;0.01;0.00;0.00;0.01;0.01;0.00;0.00;0.00;0.01;0.01	0.03;0.05;0.02;0.02;0.04;0.02;0.04;0.04;0.04;0.04;0.04;0.02;0.02;0.04;0.04;0.03;0.02;0.02;0.04;0.05	14.52;0.30;-43.61;-43.61;45.28;-43.61;-21.07;-53.11;-32.05;-2.36;20.35;-47.83;-43.61;-53.11;-53.11;2.76;-43.61;-28.11;6.36;-28.58	0.02;0.05;0.03;0.03;0.02;0.03;0.04;0.01;0.01;0.02;0.02;0.00;0.03;0.01;0.01;0.01;0.03;0.05;0.04;0.04
	ENSG00000263753	ENSG00000198081	snp_18_5270635;snp_18_5297269;snp_18_5276802;snp_18_5293893;snp_18_5254828;snp_18_5288695;snp_18_5236926;snp_18_5306869;snp_18_5264429;snp_18_5297603;snp_18_5234855;snp_18_5292605;snp_18_5221870;snp_18_5302477;snp_18_5229208;snp_18_5284800;snp_18_5282442;snp_18_5231665;snp_18_5267226;snp_18_5256587;snp_18_5280093;snp_18_5273335;snp_18_5297208;snp_18_5315648;snp_18_5266321;snp_18_5280470;snp_18_52…	0.43;0.41;0.43;0.43;0.43;0.35;0.46;-0.22;0.43;0.39;0.23;0.43;29.92;-0.46;0.44;0.43;0.74;0.23;-36.71;0.42;0.73;0.43;-1.97;-53.01;0.73;0.74;0.44;0.73;0.23;0.44;0.42;0.49;0.48;0.49;0.42;0.23;0.45;0.45;0.49;-0.32;0.23;0.43;0.23;0.41;1.95;0.47;-0.36;0.43;0.42;-0.36;28.73;0.43;60.37;0.42;0.70;0.43;-3.01;0.43;0.73;-33.64;21.34;0.43;0.48;0.24;0.44;0.43;0.39;0.42;0.45;0.44;0.48;0.23;0.23;0.43;0.22;-60.06;…	0.00;0.00;0.00;0.00;0.00;0.00;0.00;0.05;0.00;0.00;0.02;0.00;0.03;0.00;0.00;0.00;0.00;0.01;0.01;0.00;0.00;0.00;0.00;0.01;0.00;0.00;0.00;0.00;0.02;0.00;0.00;0.00;0.00;0.00;0.00;0.02;0.00;0.00;0.00;0.00;0.01;0.00;0.02;0.00;0.05;0.00;0.00;0.00;0.00;0.00;0.00;0.00;0.00;0.00;0.00;0.00;0.00;0.00;0.00;0.00;0.03;0.00;0.00;0.01;0.00;0.00;0.00;0.00;0.00;0.00;0.00;0.01;0.02;0.00;0.02;0.00;0.04;0.00;0.00;0.04…	0.00;0.00;0.00;0.00;0.00;0.00;0.00;0.03;0.00;0.00;0.02;0.00;0.03;0.00;0.00;0.00;0.00;0.02;0.01;0.00;0.00;0.00;0.01;0.01;0.00;0.00;0.00;0.00;0.02;0.00;0.00;0.00;0.00;0.00;0.00;0.02;0.00;0.00;0.00;0.00;0.02;0.00;0.02;0.00;0.04;0.00;0.00;0.00;0.00;0.00;0.01;0.00;0.00;0.00;0.00;0.00;0.00;0.00;0.00;0.01;0.03;0.00;0.00;0.01;0.00;0.00;0.00;0.00;0.00;0.00;0.00;0.02;0.02;0.00;0.02;0.00;0.03;0.00;0.00;0.03…	-0.18;-0.23;-0.18;-0.28;-0.18;-0.24;-0.16;0.24;-0.18;-0.23;-0.20;-0.28;35.49;0.36;-0.18;-0.18;-0.21;-0.20;-41.33;-0.18;-0.21;-0.18;1.62;-45.23;-0.21;-0.21;-0.17;-0.21;-0.20;-0.18;-0.18;-0.28;-0.28;-0.27;-0.17;-0.20;-0.16;-0.19;-0.28;0.17;-0.21;-0.28;-0.19;-0.24;2.62;-0.29;0.18;-0.18;-0.18;0.24;31.25;-0.18;60.22;-0.17;-0.26;-0.28;2.58;-0.17;-0.21;-29.88;29.54;-0.18;-0.29;-0.20;-0.17;-0.28;-0.26;-0…	0.01;0.00;0.01;0.00;0.02;0.00;0.03;0.03;0.01;0.00;0.04;0.00;0.01;0.00;0.02;0.01;0.05;0.04;0.00;0.01;0.05;0.01;0.02;0.02;0.05;0.05;0.02;0.05;0.03;0.02;0.01;0.00;0.00;0.00;0.02;0.04;0.03;0.01;0.00;0.04;0.03;0.00;0.04;0.00;0.01;0.00;0.03;0.01;0.01;0.00;0.00;0.01;0.00;0.02;0.01;0.00;0.01;0.02;0.04;0.01;0.00;0.02;0.00;0.04;0.02;0.00;0.00;0.02;0.02;0.01;0.00;0.03;0.04;0.00;0.04;0.01;0.05;0.02;0.01;0.03…
	ENSG00000258534	ENSG00000156411	snp_14_104339463;snp_14_104383170;snp_14_104009376;snp_14_104272881;snp_14_104415132	-42.82;-60.49;-18.61;-1.97;-60.49	0.00;0.00;0.00;0.00;0.00	0.01;0.03;0.01;0.04;0.03	-27.11;-60.15;-13.60;-1.87;-60.15	0.02;0.00;0.01;0.01;0.00
	ENSG00000258534	ENSG00000256053	snp_14_104232385;snp_14_104175648;snp_14_104339463	35.88;2.58;-42.82	0.00;0.00;0.00	0.05;0.01;0.01	28.28;1.70;-23.76	0.01;0.02;0.04
	ENSG00000258534	ENSG00000088808	snp_14_104272881;snp_14_104009376;snp_14_104339463	-1.97;-18.61;-42.82	0.00;0.00;0.00	0.04;0.01;0.01	-1.42;-12.39;-32.86	0.04;0.02;0.00
	ENSG00000258534	ENSG00000126214	snp_14_104122887;snp_14_104336786;snp_14_103896959;snp_14_104175648;snp_14_104073468;snp_14_104099555;snp_14_104185112;snp_14_104272884;snp_14_104387971	2.96;6.77;47.06;2.58;10.69;47.06;3.51;6.63;4.01	0.00;0.00;0.00;0.00;0.00;0.00;0.00;0.00;0.00	0.02;0.03;0.03;0.01;0.02;0.03;0.04;0.04;0.02	-2.13;-4.77;-36.17;-1.94;-8.51;-36.17;-2.60;-5.39;-2.53	0.01;0.02;0.01;0.01;0.01;0.01;0.02;0.01;0.03
	ENSG00000258534	ENSG00000100711	snp_14_104236377;snp_14_104623942;snp_14_104339463;snp_14_104040473;snp_14_104009376	-41.56;4.99;-42.82;0.91;-18.61	0.00;0.00;0.00;0.00;0.00	0.01;0.02;0.01;0.04;0.01	-23.11;-2.99;-26.00;0.70;-10.96	0.05;0.04;0.02;0.02;0.04
	ENSG00000258534	ENSG00000126215	snp_14_104040473;snp_14_104339463	0.91;-42.82	0.00;0.00	0.04;0.01	1.34;-28.89	0.00;0.01
	ENSG00000227388	ENSG00000159884	snp_9_35861580;snp_9_35857365;snp_9_35863163;snp_9_35912892;snp_9_35798810;snp_9_35925678;snp_9_35567974;snp_9_35743285	3.01;-60.23;36.29;-60.23;60.20;60.20;-4.71;-2.59	0.00;0.00;0.00;0.00;0.00;0.00;0.00;0.00	0.04;0.04;0.03;0.04;0.04;0.04;0.03;0.02	-1.99;-42.08;-31.20;-42.08;-39.85;-39.85;-4.55;-2.20	0.05;0.04;0.01;0.04;0.05;0.05;0.00;0.00
	ENSG00000227388	ENSG00000137101	snp_9_35567974;snp_9_35912892;snp_9_35743285;snp_9_35857365	-4.71;-60.23;-2.59;-60.23	0.00;0.00;0.00;0.00	0.03;0.04;0.02;0.04	-3.22;-42.38;-2.18;-42.38	0.04;0.03;0.00;0.03
	ENSG00000227388	ENSG00000137103	snp_9_35863163;snp_9_35697091;snp_9_35861580;snp_9_35759811;snp_9_35798810;snp_9_35833546;snp_9_35836317;snp_9_35925678;snp_9_36068731	36.29;53.15;3.01;53.15;60.20;53.15;3.74;60.20;2.95	0.00;0.01;0.00;0.01;0.00;0.01;0.01;0.00;0.00	0.02;0.05;0.02;0.05;0.02;0.05;0.04;0.04;0.01	-25.86;60.68;-2.33;60.68;-46.68;60.68;-2.80;-46.68;-2.51	0.03;0.00;0.02;0.00;0.02;0.00;0.04;0.02;0.00
	ENSG00000227388	ENSG00000137078	snp_9_35743285	-2.59	0	0.02	2.05	0.01
	ENSG00000227388	ENSG00000159899	snp_9_35798810;snp_9_36068731;snp_9_35833546;snp_9_35925678;snp_9_35836317;snp_9_35787879;snp_9_35743285;snp_9_35759811;snp_9_35861580;snp_9_35998306;snp_9_35697091;snp_9_35986538;snp_9_35857365;snp_9_35863163;snp_9_35912892	60.20;2.95;53.15;60.20;3.74;22.57;-2.59;53.15;3.01;-3.11;53.15;-3.09;-60.23;36.29;-60.23	0.00;0.00;0.01;0.00;0.01;0.01;0.00;0.01;0.00;0.00;0.01;0.00;0.00;0.00;0.00	0.02;0.01;0.05;0.04;0.04;0.04;0.01;0.05;0.02;0.03;0.05;0.03;0.02;0.02;0.04	-60.05;-1.90;49.77;-60.05;-3.67;-16.18;-2.37;49.77;-3.00;-2.15;49.77;-2.38;-43.50;-27.87;-43.50	0.00;0.03;0.01;0.00;0.01;0.05;0.00;0.01;0.00;0.03;0.01;0.02;0.03;0.02;0.03
	ENSG00000227388	ENSG00000070610	snp_9_35567974;snp_9_35998306;snp_9_35986538;snp_9_35912892;snp_9_35857365;snp_9_35743285	-4.71;-3.11;-3.09;-60.23;-60.23;-2.59	0.00;0.00;0.00;0.00;0.00;0.00	0.03;0.03;0.03;0.04;0.04;0.02	-3.87;-2.37;-2.22;-47.38;-47.38;-1.66	0.01;0.02;0.02;0.02;0.02;0.03
	ENSG00000227388	ENSG00000198467	snp_9_35978955	-2.02	0	0.04	-1.45	0.03
	ENSG00000227388	ENSG00000215183	snp_9_35798810;snp_9_35925678;snp_9_35857365;snp_9_35863163;snp_9_35912892;snp_9_35998306;snp_9_35861580;snp_9_35986538	60.20;60.20;-60.23;36.29;-60.23;-3.11;3.01;-3.09	0.00;0.00;0.00;0.00;0.00;0.00;0.00;0.00	0.04;0.04;0.04;0.03;0.04;0.03;0.04;0.03	-42.77;-42.77;-45.68;-26.43;-45.68;-2.20;-2.14;-2.33	0.03;0.03;0.02;0.02;0.02;0.03;0.03;0.02
	ENSG00000227388	ENSG00000137133	snp_9_35857365;snp_9_35674053;snp_9_35978955;snp_9_35912892;snp_9_35986538;snp_9_35697091;snp_9_35998306;snp_9_36037714;snp_9_35743285;snp_9_35759811;snp_9_35833546;snp_9_35567974;snp_9_36068731	-60.23;-0.23;-2.02;-60.23;-3.09;53.15;-3.11;0.43;-2.59;53.15;53.15;-4.71;2.95	0.00;0.01;0.00;0.00;0.00;0.01;0.00;0.00;0.00;0.01;0.01;0.00;0.00	0.02;0.04;0.04;0.04;0.03;0.05;0.03;0.03;0.01;0.05;0.05;0.03;0.01	49.89;-0.19;-2.29;49.89;2.75;-46.85;2.58;0.34;2.19;-46.85;-46.85;3.52;1.84	0.01;0.03;0.00;0.01;0.00;0.02;0.01;0.01;0.00;0.02;0.02;0.02;0.03
	ENSG00000227388	ENSG00000107140	snp_9_35798810;snp_9_35861580	60.20;3.01	0.00;0.00	0.04;0.04	60.17;3.01	0.00;0.00
	ENSG00000227388	ENSG00000107185	snp_9_35798810;snp_9_35861580;snp_9_35925678	60.20;3.01;60.20	0.00;0.00;0.00	0.04;0.04;0.04	-53.11;-2.66;-53.11	0.01;0.01;0.01
	ENSG00000227388	ENSG00000137135	snp_9_35863163;snp_9_35925678;snp_9_35861580;snp_9_35798810	36.29;60.20;3.01;60.20	0.00;0.00;0.00;0.00	0.03;0.04;0.04;0.04	-33.34;-49.32;-2.47;-49.32	0.00;0.01;0.01;0.01
	ENSG00000227388	ENSG00000137098	snp_9_35912892;snp_9_35857365;snp_9_35978955;snp_9_36037714;snp_9_35986538;snp_9_35861580;snp_9_35998306;snp_9_36038964;snp_9_35836317;snp_9_35925678;snp_9_35567974;snp_9_36068731;snp_9_35798810	-60.23;-60.23;-2.02;0.43;-3.09;3.01;-3.11;31.18;3.74;60.20;-4.71;2.95;60.20	0.00;0.00;0.00;0.00;0.00;0.00;0.00;0.00;0.01;0.00;0.00;0.00;0.00	0.04;0.02;0.04;0.03;0.03;0.02;0.03;0.03;0.04;0.04;0.03;0.01;0.02	-49.27;-49.27;-1.46;0.30;-2.30;3.03;-2.26;-25.55;3.77;60.55;-4.27;3.34;60.55	0.01;0.01;0.03;0.03;0.02;0.00;0.02;0.01;0.01;0.00;0.01;0.00;0.00
	ENSG00000227388	ENSG00000137076	snp_9_35925678;snp_9_35907824;snp_9_35798810;snp_9_35912892;snp_9_35857365;snp_9_35986538;snp_9_35998306;snp_9_35861580	60.20;-1.55;60.20;-60.23;-60.23;-3.09;-3.11;3.01	0.00;0.00;0.00;0.00;0.00;0.00;0.00;0.00	0.04;0.03;0.04;0.04;0.04;0.03;0.03;0.04	-49.50;1.29;-49.50;40.20;40.20;2.16;1.96;-2.48	0.01;0.01;0.01;0.04;0.04;0.03;0.05;0.01
	ENSG00000227388	ENSG00000107159	snp_9_35863163;snp_9_35925678;snp_9_35798810;snp_9_35861580	36.29;60.20;60.20;3.01	0.00;0.00;0.00;0.00	0.03;0.04;0.04;0.04	-37.96;-52.87;-52.87;-2.64	0.00;0.01;0.01;0.01
	ENSG00000242258	ENSG00000106526	snp_7_150034021	59.99	0	0.03	-45.3	0.02
	ENSG00000242258	ENSG00000196456	snp_7_150034021;snp_7_150131795;snp_7_150118984;snp_7_150202842;snp_7_150207177;snp_7_150106629;snp_7_150194343;snp_7_150207754;snp_7_150193057;snp_7_150162146;snp_7_150206362;snp_7_150150781;snp_7_150183617;snp_7_150203466	59.99;59.99;3.58;-0.24;26.03;-13.56;-0.26;0.22;-0.27;-60.44;0.22;-2.88;59.99;-0.38	0.00;0.00;0.00;0.00;0.00;0.01;0.00;0.01;0.00;0.00;0.01;0.00;0.00;0.00	0.03;0.03;0.04;0.04;0.04;0.05;0.02;0.05;0.02;0.03;0.05;0.03;0.03;0.01	44.05;44.05;2.85;-0.18;23.83;11.93;-0.17;0.20;-0.18;-59.83;0.18;-2.92;44.05;-0.22	0.03;0.03;0.02;0.03;0.01;0.01;0.03;0.01;0.03;0.00;0.02;0.00;0.03;0.05
	ENSG00000242258	ENSG00000106538	snp_7_150183718;snp_7_150118984;snp_7_150185179;snp_7_150185289;snp_7_150114399;snp_7_149993581;snp_7_150043223	-0.26;3.58;-0.26;-0.26;2.04;-40.65;-0.35	0.00;0.00;0.00;0.00;0.00;0.00;0.00	0.02;0.04;0.03;0.02;0.04;0.04;0.03	0.25;-3.15;0.25;0.25;1.39;32.77;0.24	0.00;0.01;0.00;0.00;0.05;0.02;0.04
	ENSG00000242258	ENSG00000214022	snp_7_150185432;snp_7_150193057;snp_7_150203466;snp_7_150183617;snp_7_150185289;snp_7_150206362;snp_7_150187111;snp_7_150189692;snp_7_150186696;snp_7_150114399;snp_7_150192193;snp_7_150194343;snp_7_150187884;snp_7_150196180;snp_7_150196398;snp_7_150202842;snp_7_150034021;snp_7_150192280;snp_7_150187245;snp_7_150187704;snp_7_150189439;snp_7_150185791;snp_7_150131795;snp_7_150183718;snp_7_150185179…	-0.26;-0.27;-0.38;59.99;-0.26;0.22;-0.26;-0.26;-0.26;2.04;-0.26;-0.26;-0.25;-0.25;-0.26;-0.24;59.99;-0.25;-0.26;-0.26;-0.26;-0.26;59.99;-0.26;-0.26;-0.25;-0.25;-0.25;-0.27;-13.56;0.22;-0.25;-0.26;-0.25;-0.27	0.00;0.00;0.00;0.00;0.00;0.01;0.00;0.00;0.00;0.00;0.00;0.00;0.00;0.00;0.00;0.00;0.00;0.00;0.00;0.00;0.00;0.00;0.00;0.00;0.00;0.00;0.00;0.00;0.00;0.01;0.01;0.00;0.00;0.00;0.00	0.03;0.02;0.01;0.03;0.02;0.05;0.02;0.02;0.02;0.04;0.02;0.02;0.03;0.03;0.03;0.04;0.03;0.04;0.02;0.02;0.03;0.03;0.03;0.02;0.03;0.03;0.03;0.04;0.02;0.05;0.05;0.04;0.03;0.03;0.02	-0.24;-0.26;-0.35;45.48;-0.24;0.18;-0.24;-0.25;-0.24;1.92;-0.24;-0.26;-0.26;-0.24;-0.24;-0.26;45.48;-0.22;-0.24;-0.26;-0.26;-0.24;45.48;-0.25;-0.24;-0.24;-0.26;-0.26;-0.24;10.30;0.19;-0.22;-0.18;-0.25;-0.24	0.00;0.00;0.00;0.02;0.00;0.02;0.00;0.00;0.00;0.01;0.00;0.00;0.00;0.00;0.00;0.00;0.02;0.01;0.00;0.00;0.00;0.00;0.02;0.00;0.00;0.00;0.00;0.00;0.00;0.03;0.02;0.01;0.03;0.00;0.00
	ENSG00000242258	ENSG00000127399	snp_7_150106629;snp_7_149992671;snp_7_150044305;snp_7_150034021;snp_7_150118984;snp_7_150131795;snp_7_150162146;snp_7_150044301;snp_7_150150781	-13.56;-16.27;-0.54;59.99;3.58;59.99;-60.44;-0.49;-2.88	0.01;0.00;0.00;0.00;0.00;0.00;0.00;0.00;0.00	0.05;0.02;0.03;0.03;0.04;0.03;0.03;0.04;0.03	-10.78;9.96;0.40;-53.00;-3.32;-53.00;42.49;0.62;1.96	0.03;0.05;0.02;0.01;0.01;0.01;0.03;0.00;0.04
	ENSG00000242258	ENSG00000188707	snp_7_150044305;snp_7_150144417;snp_7_150162146;snp_7_150044301;snp_7_150106629;snp_7_150131795;snp_7_150034021	-0.54;-0.26;-60.44;-0.49;-13.56;59.99;59.99	0.00;0.00;0.00;0.00;0.01;0.00;0.00	0.03;0.03;0.03;0.04;0.05;0.03;0.03	-0.41;0.22;40.25;-0.43;-12.64;53.30;53.30	0.02;0.01;0.04;0.01;0.01;0.01;0.01
	ENSG00000237638	ENSG00000119844	snp_2_64804464;snp_2_65046851;snp_2_65045844;snp_2_65007604;snp_2_64763077;snp_2_64677437;snp_2_64719410	-1.88;-3.05;-2.32;-2.37;22.96;-44.17;-0.34	0.00;0.00;0.00;0.00;0.00;0.00;0.00	0.05;0.03;0.03;0.02;0.03;0.04;0.04	-1.70;-2.18;-1.64;-1.58;14.06;-43.43;-0.28	0.01;0.02;0.02;0.03;0.05;0.00;0.01
	ENSG00000237638	ENSG00000179833	snp_2_65007604;snp_2_65081251;snp_2_64765696;snp_2_65046851;snp_2_64795420;snp_2_65019164;snp_2_64788777;snp_2_65011689;snp_2_64893386;snp_2_64763077;snp_2_64981513;snp_2_65045844	-2.37;-28.02;-46.37;-3.05;26.80;26.92;1.52;-23.92;-3.10;22.96;-60.30;-2.32	0.00;0.00;0.00;0.00;0.00;0.00;0.00;0.00;0.00;0.00;0.00;0.00	0.02;0.03;0.02;0.03;0.05;0.01;0.04;0.02;0.04;0.03;0.04;0.03	-1.68;-26.68;44.21;-2.20;-20.29;16.01;1.22;-15.26;-3.14;14.18;-59.88;-1.67	0.02;0.00;0.00;0.02;0.02;0.04;0.01;0.03;0.00;0.05;0.00;0.02
	ENSG00000237638	ENSG00000115902	snp_2_65139775;snp_2_65130948;snp_2_65139144;snp_2_65600322;snp_2_65537881;snp_2_64763077;snp_2_65599284;snp_2_65603426;snp_2_65086632;snp_2_65144657;snp_2_65546280;snp_2_65603437;snp_2_65579820;snp_2_65132708;snp_2_65165507;snp_2_65142754;snp_2_65579914;snp_2_65147139;snp_2_64804464;snp_2_65164506;snp_2_65150870;snp_2_64893386;snp_2_64916727;snp_2_65126135;snp_2_65577320;snp_2_65585817;snp_2_651…	-0.33;-0.28;-0.33;-0.30;-6.49;22.96;-0.30;-0.30;30.07;-0.25;60.14;-0.30;-0.32;-0.35;-0.27;-0.38;-0.31;-0.39;-1.88;0.32;-0.38;-3.10;-16.33;60.14;-0.30;-0.30;-0.38;-0.33;-0.26;-0.39;-0.36;-0.26;-0.30;-0.32;-0.33;-0.30;-2.37;-0.38;-0.27;-0.36;60.14;-2.32;60.14;2.96;-60.30;-0.39;-0.39;30.07;-0.77;-0.36;-0.39;-0.39;-0.31;-0.30;-0.32;-0.30;-0.33;-44.95;-0.30;60.14;1.52;-0.37;-0.33;-0.32;-0.30;-0.26;-0.…	0.00;0.00;0.00;0.00;0.00;0.00;0.00;0.00;0.00;0.00;0.00;0.00;0.00;0.00;0.00;0.00;0.00;0.00;0.00;0.00;0.00;0.00;0.00;0.00;0.00;0.00;0.00;0.00;0.00;0.00;0.00;0.00;0.00;0.00;0.00;0.00;0.00;0.00;0.00;0.00;0.00;0.00;0.00;0.00;0.00;0.00;0.00;0.00;0.00;0.00;0.00;0.00;0.00;0.00;0.00;0.00;0.00;0.00;0.00;0.00;0.00;0.00;0.00;0.00;0.00;0.00;0.00;0.00;0.00;0.00;0.00;0.00;0.00;0.00;0.00;0.00;0.00;0.00;0.00;0.00…	0.01;0.03;0.01;0.04;0.04;0.03;0.04;0.04;0.04;0.05;0.04;0.04;0.03;0.00;0.01;0.00;0.04;0.04;0.05;0.03;0.00;0.04;0.04;0.04;0.04;0.04;0.04;0.02;0.05;0.00;0.05;0.03;0.04;0.01;0.01;0.03;0.02;0.00;0.04;0.05;0.04;0.03;0.04;0.05;0.04;0.04;0.04;0.04;0.05;0.05;0.04;0.04;0.01;0.04;0.01;0.04;0.02;0.03;0.04;0.04;0.04;0.04;0.02;0.02;0.04;0.05;0.04;0.01;0.02;0.04;0.04;0.00;0.00;0.04;0.04;0.04;0.04;0.04;0.03;0.04…	-0.28;-0.32;-0.27;-0.20;-6.42;14.66;-0.20;-0.20;-21.29;-0.30;-42.58;-0.20;-0.20;-0.29;-0.28;-0.38;-0.20;-0.31;-1.42;0.20;-0.40;-2.39;-15.10;-42.58;-0.20;-0.20;-0.31;-0.21;-0.52;-0.34;-0.27;-0.44;-0.20;-0.28;-0.28;-0.21;-1.98;-0.39;-0.31;-0.26;-42.58;-1.87;-42.58;-2.13;-43.92;-0.31;-0.31;-21.29;-0.68;-0.28;-0.31;-0.31;-0.49;-0.20;-0.49;-0.20;-0.21;-36.75;-0.20;-42.58;1.33;-0.27;-0.23;-0.20;-0.20;-…	0.00;0.00;0.00;0.05;0.00;0.04;0.05;0.05;0.03;0.00;0.03;0.05;0.05;0.00;0.00;0.00;0.04;0.01;0.02;0.04;0.00;0.02;0.01;0.03;0.05;0.04;0.01;0.03;0.00;0.00;0.03;0.00;0.05;0.00;0.00;0.03;0.01;0.00;0.00;0.03;0.03;0.01;0.03;0.03;0.03;0.01;0.01;0.03;0.01;0.02;0.01;0.01;0.00;0.05;0.00;0.04;0.03;0.01;0.05;0.03;0.01;0.03;0.02;0.04;0.04;0.00;0.05;0.00;0.03;0.05;0.02;0.00;0.00;0.01;0.01;0.05;0.05;0.04;0.01;0.01…
	ENSG00000235499	ENSG00000114956	snp_2_73921518;snp_2_74447343;snp_2_74272442;snp_2_74382875;snp_2_74226595;snp_2_74204903;snp_2_74272858;snp_2_74159515;snp_2_74274500	59.91;14.98;26.60;-18.35;31.49;-42.74;59.91;59.91;9.94	0.00;0.00;0.00;0.00;0.00;0.00;0.00;0.00;0.00	0.05;0.05;0.03;0.03;0.00;0.05;0.05;0.05;0.04	53.32;13.33;19.74;-11.99;24.78;-30.91;53.32;53.32;7.09	0.01;0.01;0.02;0.04;0.00;0.03;0.01;0.01;0.03
	ENSG00000235499	ENSG00000163017	snp_2_74272858;snp_2_74201976;snp_2_73921518;snp_2_74274540;snp_2_74159515;snp_2_74329571	59.91;24.04;59.91;-27.65;59.91;-5.34	0.00;0.00;0.00;0.00;0.00;0.00	0.05;0.03;0.05;0.04;0.05;0.05	-43.31;16.52;-43.31;19.47;-43.31;-4.33	0.03;0.03;0.03;0.03;0.03;0.01
	ENSG00000235499	ENSG00000187605	snp_2_74272442;snp_2_74482892;snp_2_74501510;snp_2_74503190;snp_2_74447343;snp_2_74488159;snp_2_74274500;snp_2_74159515;snp_2_74272858;snp_2_74204903;snp_2_74488219;snp_2_74485896	26.60;-0.36;-0.45;-0.50;14.98;-0.49;9.94;59.91;59.91;-42.74;-0.50;-0.49	0.00;0.00;0.00;0.00;0.00;0.00;0.00;0.00;0.00;0.00;0.00;0.00	0.03;0.03;0.04;0.02;0.05;0.02;0.04;0.05;0.05;0.05;0.02;0.02	29.66;-0.26;-0.30;-0.32;15.12;-0.32;9.26;60.50;60.50;-43.23;-0.33;-0.33	0.00;0.02;0.04;0.03;0.00;0.03;0.00;0.00;0.00;0.00;0.03;0.03
	ENSG00000235499	ENSG00000124356	snp_2_74272858;snp_2_74204903;snp_2_74226595;snp_2_73921518;snp_2_74272442;snp_2_74274500;snp_2_74159515	59.91;-42.74;31.49;59.91;26.60;9.94;59.91	0.00;0.00;0.00;0.00;0.00;0.00;0.00	0.05;0.05;0.00;0.05;0.03;0.04;0.05	60.04;-30.00;25.50;60.04;20.97;9.46;60.04	0.00;0.03;0.00;0.00;0.01;0.00;0.00
	ENSG00000236537	ENSG00000146433	snp_6_158969269;snp_6_158712543;snp_6_159035635;snp_6_158637748;snp_6_158959695	60.01;60.01;41.96;1.45;30.00	0.00;0.00;0.00;0.00;0.00	0.04;0.04;0.01;0.00;0.04	-42.58;-42.58;26.63;-0.99;-21.29	0.03;0.03;0.02;0.01;0.03
	ENSG00000236537	ENSG00000130338	snp_6_158722847;snp_6_158925744;snp_6_158540568;snp_6_158732461;snp_6_158530354;snp_6_158681204;snp_6_158762944;snp_6_158836641;snp_6_158886742;snp_6_158558112;snp_6_158621402;snp_6_158586682;snp_6_158626044;snp_6_158569600;snp_6_158515707;snp_6_158785893;snp_6_158709345;snp_6_158773491;snp_6_158740567;snp_6_158715107;snp_6_158695726;snp_6_158622810;snp_6_158732991;snp_6_158969269;snp_6_158880469…	0.30;0.57;-0.31;0.60;-0.31;0.29;0.31;0.25;0.30;0.29;0.22;-0.38;0.24;-0.29;0.31;0.26;0.30;0.52;0.31;-1.01;0.37;0.32;0.31;60.01;0.30;0.30;0.30;0.29;0.30;0.31;0.30;0.28;0.28;0.29;0.36;0.28;0.36;-0.95;0.30;0.25;0.40;0.28;0.29;-3.37;0.25;0.29;-18.33;30.00;0.31;-0.30;0.29;0.31;0.31;0.32;0.31;0.31;0.27;0.57;0.25;0.30;-0.25;0.31;0.22;0.25;0.30;0.28;-0.26;0.31;0.29;0.35;0.29;0.31;0.35;60.01;0.32;0.25;-0.2…	0.00;0.00;0.00;0.00;0.00;0.00;0.00;0.00;0.00;0.00;0.00;0.00;0.00;0.00;0.00;0.00;0.00;0.00;0.00;0.00;0.00;0.00;0.00;0.00;0.00;0.00;0.00;0.00;0.00;0.00;0.00;0.00;0.00;0.00;0.00;0.00;0.00;0.00;0.00;0.00;0.00;0.00;0.00;0.00;0.00;0.00;0.00;0.00;0.00;0.00;0.00;0.00;0.00;0.00;0.00;0.00;0.00;0.00;0.00;0.00;0.00;0.00;0.00;0.00;0.00;0.00;0.00;0.00;0.00;0.00;0.00;0.00;0.00;0.00;0.00;0.00;0.00;0.00;0.00;0.00…	0.01;0.00;0.00;0.01;0.01;0.01;0.01;0.04;0.01;0.01;0.05;0.00;0.04;0.01;0.00;0.04;0.01;0.00;0.01;0.04;0.00;0.00;0.01;0.04;0.01;0.01;0.01;0.01;0.01;0.01;0.01;0.02;0.04;0.01;0.00;0.01;0.00;0.04;0.01;0.04;0.00;0.01;0.01;0.02;0.04;0.00;0.02;0.04;0.01;0.01;0.00;0.01;0.01;0.00;0.01;0.01;0.02;0.00;0.04;0.01;0.04;0.01;0.04;0.04;0.01;0.01;0.03;0.01;0.01;0.00;0.01;0.01;0.00;0.04;0.01;0.03;0.01;0.01;0.01;0.03…	0.33;0.48;-0.17;0.61;-0.17;0.31;0.34;0.16;0.23;0.16;0.22;-0.37;0.24;-0.18;0.16;0.32;0.32;0.60;0.34;-0.77;0.38;0.32;0.34;43.69;0.23;0.33;0.23;0.31;0.33;0.34;0.23;0.31;0.21;0.31;0.40;0.31;0.36;-0.76;0.34;0.17;0.38;0.31;0.31;-3.02;0.20;0.15;-19.90;21.84;0.33;-0.17;0.20;0.33;0.34;0.30;0.33;0.30;0.26;0.67;0.18;0.23;-0.25;0.33;0.21;0.18;0.23;0.24;-0.25;0.34;0.15;0.36;0.34;0.35;0.36;43.69;0.28;0.24;-0.1…	0.00;0.00;0.04;0.00;0.04;0.00;0.00;0.05;0.01;0.04;0.00;0.00;0.00;0.03;0.04;0.00;0.00;0.00;0.00;0.02;0.00;0.00;0.00;0.03;0.01;0.00;0.01;0.00;0.00;0.00;0.01;0.00;0.02;0.00;0.00;0.00;0.00;0.02;0.00;0.04;0.00;0.00;0.00;0.00;0.01;0.05;0.00;0.03;0.00;0.05;0.01;0.00;0.00;0.00;0.00;0.00;0.00;0.00;0.03;0.01;0.00;0.00;0.01;0.03;0.01;0.00;0.00;0.00;0.04;0.00;0.00;0.00;0.00;0.03;0.00;0.00;0.04;0.00;0.00;0.00…
	ENSG00000230923	ENSG00000119862	snp_2_64414815;snp_2_64416263;snp_2_64421702;snp_2_64421514;snp_2_64416837;snp_2_64414892;snp_2_64418977;snp_2_64422359;snp_2_64418456;snp_2_64908002;snp_2_64418379;snp_2_64414077;snp_2_64415259;snp_2_64414165;snp_2_64416880;snp_2_64392874;snp_2_64677437;snp_2_64416533;snp_2_64420236;snp_2_64418097	0.24;0.24;0.26;0.25;0.24;0.23;0.26;0.25;0.26;-21.60;0.25;0.24;0.24;0.24;0.24;3.06;47.29;0.24;0.26;0.26	0.00;0.00;0.00;0.00;0.00;0.00;0.00;0.00;0.00;0.00;0.00;0.00;0.00;0.00;0.00;0.00;0.00;0.00;0.00;0.00	0.03;0.03;0.02;0.02;0.04;0.04;0.02;0.03;0.02;0.04;0.03;0.03;0.03;0.03;0.04;0.04;0.03;0.04;0.02;0.02	-0.15;-0.15;-0.17;-0.18;-0.16;-0.17;-0.17;-0.18;-0.17;-21.01;-0.18;-0.16;-0.15;-0.16;-0.15;2.37;34.97;-0.15;-0.17;-0.17	0.04;0.04;0.03;0.02;0.04;0.03;0.02;0.02;0.03;0.00;0.02;0.04;0.04;0.04;0.04;0.01;0.01;0.04;0.03;0.03
	ENSG00000230923	ENSG00000143952	snp_2_64515750;snp_2_64439455;snp_2_64547780	-3.64;-20.28;-2.17	0.00;0.00;0.00	0.04;0.04;0.04	3.25;-14.67;1.44	0.00;0.02;0.04
	ENSG00000230923	ENSG00000197329	snp_2_64418683;snp_2_64677437;snp_2_64515750;snp_2_64416533;snp_2_64420236;snp_2_64574788;snp_2_64413221;snp_2_64418097;snp_2_64579093;snp_2_64415259;snp_2_64371569;snp_2_64165091;snp_2_64414165;snp_2_64392480;snp_2_64359692;snp_2_64505116;snp_2_64416880;snp_2_64134504;snp_2_64392874;snp_2_64422359;snp_2_64418977;snp_2_64418456;snp_2_64418379;snp_2_64414077;snp_2_64601843;snp_2_64414815;snp_2_644…	0.36;47.29;-3.64;0.24;0.26;20.06;0.23;0.26;-60.26;0.24;-0.27;-60.26;0.24;-0.26;60.18;-13.01;0.24;-60.26;3.06;0.25;0.26;0.26;0.25;0.24;60.18;0.24;0.25;0.26;0.24;0.24;0.23	0.00;0.00;0.00;0.00;0.00;0.00;0.00;0.00;0.00;0.00;0.00;0.00;0.00;0.00;0.00;0.00;0.00;0.00;0.00;0.00;0.00;0.00;0.00;0.00;0.00;0.00;0.00;0.00;0.00;0.00;0.00	0.01;0.03;0.04;0.04;0.02;0.04;0.04;0.02;0.04;0.03;0.04;0.04;0.03;0.02;0.04;0.00;0.04;0.04;0.04;0.03;0.02;0.02;0.03;0.03;0.04;0.03;0.02;0.02;0.03;0.04;0.04	-0.25;-56.72;3.12;-0.21;-0.21;-20.03;-0.15;-0.21;41.28;-0.21;0.22;41.28;-0.21;0.15;-60.09;6.74;-0.21;41.28;-2.92;-0.22;-0.21;-0.21;-0.19;-0.21;-60.09;-0.21;-0.20;-0.21;-0.21;-0.21;-0.19	0.01;0.00;0.01;0.01;0.01;0.00;0.05;0.00;0.04;0.01;0.01;0.04;0.01;0.05;0.00;0.04;0.01;0.04;0.00;0.00;0.01;0.01;0.01;0.00;0.00;0.01;0.01;0.00;0.01;0.01;0.01
	ENSG00000230138	ENSG00000157193	snp_1_53456358;snp_1_53714139;snp_1_54121371;snp_1_53468642;snp_1_53487374;snp_1_53438020;snp_1_53451088;snp_1_53708850;snp_1_53358856;snp_1_53707953;snp_1_53317130;snp_1_53711735;snp_1_53834325;snp_1_53717656;snp_1_53371350;snp_1_54017785	-8.34;-0.21;-60.35;-3.10;-3.06;-60.35;-60.35;-0.23;-60.35;-0.22;44.37;-0.21;10.86;-0.20;-3.17;-3.04	0.00;0.01;0.00;0.00;0.00;0.00;0.00;0.00;0.00;0.00;0.00;0.01;0.00;0.01;0.00;0.00	0.02;0.04;0.04;0.04;0.04;0.04;0.04;0.05;0.04;0.03;0.03;0.04;0.03;0.05;0.04;0.04	-6.06;-0.17;-42.40;-2.01;-2.07;-42.40;-42.40;-0.16;-42.40;-0.18;32.33;-0.18;8.20;-0.18;-2.15;-2.00	0.02;0.02;0.03;0.04;0.04;0.03;0.03;0.03;0.03;0.02;0.02;0.02;0.01;0.02;0.04;0.05
	ENSG00000230138	ENSG00000058804	snp_1_54121371;snp_1_53978959;snp_1_54017785;snp_1_53984555	-60.35;-3.00;-3.04;-1.49	0.00;0.00;0.00;0.00	0.04;0.03;0.04;0.04	39.58;2.36;2.06;1.25	0.05;0.01;0.04;0.01
	ENSG00000240497	ENSG00000154310	snp_3_170987917;snp_3_170989663;snp_3_170992317;snp_3_170925465;snp_3_170991733;snp_3_170984600;snp_3_170862915;snp_3_170842217;snp_3_170855867;snp_3_170859234;snp_3_171147620	0.25;0.25;0.25;-33.02;0.25;0.25;-1.98;0.48;-0.46;-1.81;-1.55	0.00;0.00;0.00;0.00;0.00;0.00;0.00;0.00;0.00;0.00;0.00	0.05;0.05;0.05;0.01;0.05;0.05;0.04;0.01;0.03;0.04;0.04	0.31;0.30;0.31;-27.59;0.31;0.31;-2.04;0.33;-0.33;-1.77;-1.44	0.00;0.00;0.00;0.00;0.00;0.00;0.00;0.01;0.02;0.00;0.00
	Ana_XLOC_005236	ENSG00000119669	snp_14_77306378;snp_14_77379317;snp_14_77340661;snp_14_77649557;snp_14_77354668;snp_14_77454598;snp_14_77619142;snp_14_77446157;snp_14_77338499;snp_14_77593150;snp_14_77426525;snp_14_77435357;snp_14_77430681;snp_14_77426077;snp_14_77428448;snp_14_77272561;snp_14_77426745;snp_14_77451935;snp_14_77427469;snp_14_77432244;snp_14_77566769;snp_14_77331334;snp_14_77590504;snp_14_77269037;snp_14_77397554…	44.28;4.24;-19.74;1.82;-40.53;-2.81;3.26;-31.44;-48.98;-1.72;-0.84;0.42;-0.69;-0.84;1.70;-22.06;-15.60;-0.74;-0.85;-0.51;-40.13;-43.05;41.77;-21.18;-24.70;-0.69;2.40;-40.53;1.41;-0.30;-0.32;-2.03;-0.32;-0.30;-0.84;-1.72;-0.64;-44.62;-0.21;0.83;0.74;41.77;43.15;-0.57;33.13;0.39;-40.53;44.28;-22.31;0.70;-0.31;-0.86;-0.25;-2.56;-0.32;3.04;-3.00;-2.00;1.72;0.66;-48.98;1.55;2.09;-2.65;-5.25;-0.25;0.77…	0.03;0.02;0.03;0.04;0.04;0.03;0.00;0.03;0.01;0.01;0.00;0.00;0.00;0.00;0.02;0.03;0.01;0.01;0.00;0.00;0.00;0.03;0.04;0.03;0.01;0.00;0.01;0.04;0.03;0.00;0.00;0.04;0.00;0.00;0.00;0.04;0.00;0.03;0.01;0.00;0.00;0.04;0.00;0.00;0.02;0.00;0.04;0.03;0.03;0.00;0.00;0.00;0.00;0.01;0.00;0.00;0.00;0.05;0.01;0.00;0.01;0.04;0.03;0.01;0.03;0.00;0.00;0.03;0.00;0.02;0.00;0.00;0.02;0.00	0.02;0.02;0.02;0.03;0.03;0.03;0.00;0.02;0.02;0.02;0.00;0.00;0.00;0.00;0.02;0.03;0.01;0.01;0.00;0.00;0.01;0.03;0.03;0.03;0.01;0.00;0.01;0.03;0.03;0.00;0.00;0.03;0.00;0.00;0.00;0.03;0.00;0.02;0.01;0.00;0.00;0.03;0.00;0.00;0.02;0.00;0.03;0.02;0.02;0.00;0.00;0.00;0.00;0.01;0.00;0.00;0.00;0.03;0.02;0.00;0.02;0.03;0.03;0.01;0.03;0.00;0.00;0.03;0.00;0.02;0.00;0.00;0.02;0.00	-43.45;-4.16;22.05;-2.12;47.35;-3.44;-2.59;-39.01;-49.39;1.46;0.27;-0.27;0.22;0.27;-1.93;24.02;16.31;0.60;0.27;0.27;-39.16;60.43;-45.02;19.71;-25.74;0.21;-2.63;47.35;-1.48;0.16;0.20;2.37;0.17;0.17;0.27;1.96;0.33;-52.95;0.16;-0.41;-0.28;-45.02;-44.37;0.27;-28.63;-0.21;47.35;-43.45;-26.48;-0.22;0.16;0.26;0.17;-2.13;0.18;-2.35;-3.00;2.28;-1.85;-0.30;-49.39;1.56;-2.13;-2.29;5.76;0.17;-0.31;2.38;0.16;…	0.03;0.02;0.01;0.02;0.02;0.01;0.02;0.01;0.01;0.04;0.00;0.03;0.00;0.00;0.01;0.02;0.00;0.03;0.00;0.01;0.01;0.00;0.02;0.05;0.00;0.01;0.01;0.02;0.02;0.03;0.01;0.02;0.02;0.03;0.00;0.02;0.01;0.01;0.03;0.01;0.01;0.02;0.00;0.01;0.04;0.03;0.02;0.03;0.01;0.01;0.03;0.00;0.02;0.04;0.02;0.02;0.00;0.02;0.01;0.04;0.01;0.03;0.03;0.02;0.02;0.02;0.00;0.02;0.04;0.01;0.00;0.01;0.01;0.01
	Ana_XLOC_005236	ENSG00000198894	snp_14_77478269;snp_14_77555134;snp_14_77427438;snp_14_77479580;snp_14_77382673;snp_14_77480836;snp_14_77531777;snp_14_77336704;snp_14_77554876;snp_14_77449230;snp_14_77520841;snp_14_77581378;snp_14_77489370;snp_14_77436330;snp_14_77433732;snp_14_77550074;snp_14_77371321;snp_14_77445721;snp_14_77391029;snp_14_77472027;snp_14_77495414;snp_14_77514430;snp_14_77642685;snp_14_77420479;snp_14_77490669…	0.63;-0.17;-2.23;-0.19;-20.97;0.63;1.36;-46.52;-0.18;33.97;0.66;-13.82;2.09;-0.34;0.33;-0.21;0.68;-0.26;-48.98;1.55;-0.18;-15.81;3.04;-0.54;0.58;41.77;1.05;-15.60;-14.63;-0.18;-0.64;0.63;-0.28;-0.21;0.59;-0.73;41.77;0.58;3.26;-48.98;-0.52;-52.54;0.36;-5.80;-19.74;-9.95	0.00;0.04;0.00;0.02;0.01;0.00;0.01;0.02;0.03;0.02;0.00;0.04;0.03;0.01;0.02;0.03;0.00;0.00;0.01;0.04;0.04;0.01;0.00;0.00;0.00;0.04;0.01;0.01;0.04;0.03;0.01;0.00;0.00;0.02;0.00;0.01;0.04;0.00;0.00;0.01;0.00;0.01;0.02;0.00;0.03;0.04	0.00;0.03;0.00;0.02;0.01;0.00;0.01;0.02;0.03;0.02;0.00;0.03;0.03;0.02;0.02;0.03;0.00;0.00;0.02;0.03;0.03;0.01;0.00;0.00;0.00;0.03;0.01;0.01;0.03;0.03;0.01;0.00;0.00;0.02;0.00;0.01;0.03;0.00;0.00;0.02;0.00;0.01;0.02;0.00;0.02;0.03	0.42;-0.35;-1.39;-0.22;16.53;0.44;-1.30;42.02;-0.36;-30.68;0.39;13.44;-2.00;-0.29;0.31;-0.42;0.45;0.17;43.35;-1.81;-0.25;-13.63;3.00;0.23;0.48;-47.45;0.85;-14.58;-14.87;-0.23;-0.48;0.42;0.21;-0.21;0.48;-0.70;-47.45;0.50;3.13;43.35;-0.38;46.83;0.32;3.73;-22.10;12.25	0.01;0.00;0.04;0.01;0.04;0.01;0.01;0.04;0.00;0.03;0.03;0.04;0.04;0.04;0.04;0.00;0.05;0.03;0.03;0.01;0.00;0.02;0.00;0.05;0.00;0.02;0.04;0.01;0.04;0.01;0.04;0.01;0.01;0.01;0.00;0.01;0.02;0.00;0.00;0.03;0.02;0.02;0.04;0.05;0.01;0.01
	ENSG00000257345	ENSG00000173598	snp_12_93520564;snp_12_93588062;snp_12_93117422;snp_12_93379189;snp_12_93470936;snp_12_93687254;snp_12_93649622;snp_12_93553833;snp_12_93650358	60.23;48.56;-45.45;60.23;60.23;60.23;60.23;60.23;60.23	0.00;0.00;0.00;0.00;0.00;0.00;0.00;0.00;0.00	0.05;0.02;0.03;0.05;0.05;0.05;0.05;0.05;0.05	-53.28;52.76;-34.09;-53.28;-53.28;-53.28;-53.28;-53.28;-53.28	0.01;0.00;0.02;0.01;0.01;0.01;0.01;0.01;0.01
	ENSG00000257345	ENSG00000187510	snp_12_92944933;snp_12_93161708;snp_12_93190221;snp_12_93756715;snp_12_92835285	-3.00;-8.45;17.37;-3.04;-3.55	0.00;0.00;0.00;0.00;0.00	0.05;0.05;0.01;0.05;0.05	2.53;7.28;-12.71;2.38;3.08	0.01;0.01;0.01;0.02;0.01
	ENSG00000257345	ENSG00000102189	snp_12_92835285;snp_12_93190221;snp_12_93756715;snp_12_93588062;snp_12_92922772;snp_12_93161708;snp_12_93743376;snp_12_92944933	-3.55;17.37;-3.04;48.56;7.30;-8.45;11.31;-3.00	0.00;0.00;0.00;0.00;0.00;0.00;0.00;0.00	0.05;0.01;0.05;0.02;0.04;0.05;0.03;0.05	3.14;-14.83;2.83;41.20;5.25;6.72;7.03;2.57	0.01;0.00;0.00;0.00;0.03;0.01;0.04;0.01
	ENSG00000257345	ENSG00000177889	snp_12_93650358;snp_12_93379189;snp_12_93687254;snp_12_93470936;snp_12_93520564;snp_12_93649622;snp_12_93553833	60.23;60.23;60.23;60.23;60.23;60.23;60.23	0.00;0.00;0.00;0.00;0.00;0.00;0.00	0.05;0.05;0.05;0.05;0.05;0.05;0.05	-52.65;-52.65;-52.65;-52.65;-52.65;-52.65;-52.65	0.01;0.01;0.01;0.01;0.01;0.01;0.01
	ENSG00000245694	ENSG00000140718	snp_16_55597763;snp_16_54466081;snp_16_53805863;snp_16_55315855	20.77;-35.06;2.99;-34.70	0.00;0.00;0.00;0.00	0.05;0.04;0.04;0.01	-13.64;-24.79;-2.04;-26.91	0.02;0.01;0.02;0.00
	ENSG00000245694	ENSG00000159387	snp_16_53805863	2.99	0	0.04	2.31	0.01
	ENSG00000237604	ENSG00000141959	snp_21_45699710;snp_21_45566324;snp_21_45748540;snp_21_45764711	40.60;-59.88;-52.83;1.75	0.00;0.00;0.01;0.00	0.03;0.02;0.05;0.02	-29.76;47.48;49.94;1.18	0.04;0.02;0.01;0.05
	ENSG00000237604	ENSG00000160224	snp_21_45748540;snp_21_45525494;snp_21_45566324;snp_21_45763217	-52.83;-52.83;-59.88;-44.75	0.01;0.01;0.00;0.00	0.05;0.05;0.02;0.01	40.69;40.69;-46.55;31.18	0.04;0.04;0.02;0.03
	ENSG00000237604	ENSG00000241945	snp_21_45505860;snp_21_45525494;snp_21_45598339	-2.89;-52.83;40.08	0.00;0.01;0.00	0.02;0.05;0.03	-2.26;-45.73;35.20	0.02;0.02;0.01
	ENSG00000237604	ENSG00000160223	snp_21_45583956;snp_21_45505860;snp_21_45566324;snp_21_45669868;snp_21_45763217;snp_21_45525494;snp_21_45669344;snp_21_45672223;snp_21_45699710;snp_21_45561824;snp_21_45748540	22.62;-2.89;-59.88;-0.24;-44.75;-52.83;-0.25;-0.22;40.60;30.16;-52.83	0.01;0.00;0.00;0.01;0.00;0.01;0.01;0.01;0.00;0.00;0.01	0.04;0.02;0.02;0.04;0.01;0.05;0.04;0.04;0.03;0.02;0.05	18.16;-2.18;-59.87;-0.18;-36.17;-44.89;-0.20;-0.24;37.35;33.32;-44.89	0.03;0.02;0.00;0.05;0.01;0.02;0.03;0.00;0.01;0.00;0.02
	ENSG00000237604	ENSG00000142182	snp_21_45566324;snp_21_45525494;snp_21_45496585;snp_21_45748540	-59.88;-52.83;-1.13;-52.83	0.00;0.01;0.01;0.01	0.02;0.05;0.04;0.05	45.29;41.21;1.25;41.21	0.02;0.04;0.00;0.04
	ENSG00000237604	ENSG00000160221	snp_21_45505860;snp_21_45566324;snp_21_45439531;snp_21_45525494	-2.89;-59.88;-39.89;-52.83	0.00;0.00;0.00;0.01	0.02;0.02;0.03;0.05	2.80;-46.82;-31.79;60.54	0.00;0.02;0.02;0.00
	ENSG00000237604	ENSG00000267913	snp_21_45699710;snp_21_45685621;snp_21_45764711;snp_21_45654020;snp_21_45561824	40.60;9.47;1.75;26.94;30.16	0.00;0.01;0.00;0.01;0.00	0.03;0.04;0.02;0.04;0.02	32.07;-9.11;-1.23;21.07;23.10	0.02;0.01;0.04;0.04;0.02
	ENSG00000237989	ENSG00000142178	snp_21_44797798;snp_21_44800302;snp_21_44839732;snp_21_44813470;snp_21_44766949;snp_21_44781251;snp_21_44829193;snp_21_44840259;snp_21_44840147	-3.00;-1.75;-20.19;-1.53;51.75;-25.34;44.62;-35.75;-3.28	0.00;0.00;0.00;0.00;0.00;0.00;0.00;0.00;0.00	0.03;0.02;0.03;0.02;0.00;0.02;0.02;0.02;0.01	-2.03;-1.17;-13.51;-1.46;54.65;-16.89;38.64;-30.14;-2.29	0.04;0.03;0.04;0.00;0.00;0.04;0.01;0.01;0.02
	ENSG00000245060	ENSG00000131446	snp_5_180293788;snp_5_180294024;snp_5_180222068;snp_5_180299982;snp_5_180225456;snp_5_180280754;snp_5_180236547;snp_5_180301648;snp_5_180292747;snp_5_180229067;snp_5_180280901;snp_5_180226187;snp_5_180292941;snp_5_180182814;snp_5_180206966;snp_5_180199715;snp_5_180227868;snp_5_180235800;snp_5_180252150;snp_5_180290376;snp_5_180278912;snp_5_180234139;snp_5_180223327;snp_5_180256102;snp_5_180202807…	1.96;0.95;-0.69;0.97;-0.68;0.37;-0.70;0.42;0.94;-0.69;0.37;20.95;0.93;33.83;31.59;-2.35;-0.69;-0.70;-47.24;0.92;0.37;-0.71;-0.68;0.37;-53.26;-0.69;2.73;0.93;0.96;-53.26;-0.70;2.65;1.20;0.97;0.92;0.28;2.08;-49.70;30.06;2.40;0.96;49.50;9.03;-0.69;0.97;0.60;45.13;0.41;-0.71;-0.67;47.04;0.38;0.93;2.29;6.54;49.50;-0.61;2.71;-0.70;1.06;47.04	0.00;0.00;0.01;0.00;0.00;0.00;0.00;0.00;0.00;0.01;0.00;0.02;0.00;0.02;0.03;0.01;0.01;0.00;0.02;0.00;0.00;0.00;0.00;0.00;0.01;0.01;0.00;0.00;0.00;0.01;0.01;0.01;0.00;0.00;0.00;0.01;0.00;0.01;0.00;0.02;0.00;0.01;0.02;0.01;0.00;0.00;0.02;0.00;0.00;0.00;0.02;0.00;0.00;0.00;0.00;0.01;0.01;0.01;0.00;0.00;0.02	0.01;0.00;0.02;0.00;0.01;0.02;0.02;0.00;0.00;0.02;0.01;0.04;0.00;0.04;0.05;0.03;0.02;0.01;0.04;0.00;0.01;0.01;0.01;0.01;0.02;0.02;0.01;0.00;0.00;0.02;0.02;0.02;0.00;0.00;0.00;0.03;0.00;0.03;0.01;0.03;0.00;0.03;0.05;0.02;0.00;0.00;0.05;0.00;0.02;0.01;0.04;0.00;0.00;0.00;0.01;0.03;0.02;0.02;0.02;0.00;0.04	-1.39;0.35;-0.54;0.34;-0.60;0.38;-0.53;0.21;0.33;-0.53;0.36;24.93;0.33;29.48;31.77;-2.59;-0.53;-0.54;-60.48;0.34;0.36;-0.54;-0.62;0.32;43.40;-0.52;1.87;0.33;0.35;43.40;-0.54;2.10;0.40;0.33;0.34;0.29;1.25;-47.41;29.98;-2.77;0.34;-53.42;9.87;-0.52;0.34;0.35;49.34;0.28;-0.55;-0.59;-45.50;0.27;0.33;1.40;4.86;-53.42;-0.58;2.02;-0.54;0.33;-45.50	0.03;0.03;0.03;0.04;0.01;0.00;0.03;0.05;0.04;0.03;0.01;0.01;0.04;0.04;0.02;0.01;0.03;0.03;0.00;0.04;0.01;0.03;0.01;0.02;0.03;0.04;0.03;0.04;0.03;0.03;0.03;0.04;0.03;0.04;0.04;0.01;0.05;0.02;0.00;0.01;0.04;0.01;0.01;0.04;0.04;0.04;0.01;0.00;0.03;0.01;0.02;0.01;0.04;0.05;0.03;0.01;0.01;0.04;0.03;0.04;0.02
	ENSG00000245060	ENSG00000196670	snp_5_180298273;snp_5_180305161;snp_5_180202807;snp_5_180198674;snp_5_180296810;snp_5_180293382;snp_5_180299982;snp_5_180283725;snp_5_180294024;snp_5_180326001;snp_5_180294171;snp_5_180289172;snp_5_180292747;snp_5_180264448;snp_5_180291714;snp_5_180266794;snp_5_180264508;snp_5_180265423;snp_5_180298824;snp_5_180258087;snp_5_180287632;snp_5_180295198;snp_5_180242144;snp_5_180263085;snp_5_180247308…	1.20;2.49;-53.26;31.42;0.25;-0.43;0.97;1.00;0.95;2.48;-0.43;-0.44;0.94;0.31;-0.43;0.31;0.31;1.00;47.04;1.11;0.41;0.97;45.13;0.31;-0.41;-0.41;0.25;1.00;31.28;0.93;1.20;0.31;0.93;-0.62;9.03;-0.40;0.99;30.06;0.96;0.28;29.16;1.16;24.75;2.46;1.16;0.25;2.40;0.93;0.26;2.62;-0.44;0.46;0.92;2.48;0.25;2.14;2.42;-0.43;-0.43;0.26;14.99;-0.43;1.16;1.96;1.16;3.34;-0.41;1.16;0.37;0.31;0.38;0.22;-0.23;47.04;0.96…	0.00;0.01;0.01;0.00;0.03;0.00;0.00;0.00;0.00;0.01;0.00;0.00;0.00;0.01;0.00;0.01;0.01;0.00;0.02;0.00;0.00;0.00;0.02;0.01;0.02;0.00;0.02;0.00;0.01;0.00;0.00;0.01;0.00;0.03;0.02;0.03;0.00;0.00;0.00;0.01;0.01;0.00;0.01;0.01;0.00;0.02;0.02;0.00;0.02;0.01;0.00;0.00;0.00;0.01;0.02;0.02;0.02;0.00;0.00;0.02;0.03;0.00;0.00;0.00;0.00;0.01;0.00;0.00;0.02;0.01;0.00;0.02;0.03;0.02;0.00;0.01;0.01;0.02;0.00;0.00…	0.00;0.03;0.02;0.01;0.05;0.01;0.00;0.00;0.00;0.03;0.01;0.01;0.00;0.02;0.01;0.02;0.02;0.00;0.04;0.00;0.00;0.00;0.05;0.02;0.04;0.01;0.04;0.00;0.02;0.00;0.00;0.02;0.00;0.05;0.05;0.05;0.00;0.01;0.00;0.03;0.03;0.00;0.03;0.03;0.00;0.04;0.04;0.00;0.04;0.02;0.01;0.00;0.00;0.03;0.04;0.05;0.03;0.01;0.01;0.04;0.05;0.01;0.00;0.01;0.00;0.03;0.01;0.00;0.04;0.02;0.00;0.04;0.05;0.04;0.00;0.03;0.02;0.04;0.00;0.00…	0.49;-2.22;53.43;-20.78;0.53;0.46;0.48;0.53;0.47;-2.25;0.46;0.47;0.46;0.52;0.46;0.59;0.52;0.53;43.94;0.33;-0.22;0.48;49.87;0.52;0.70;0.54;0.53;0.53;30.87;0.44;0.36;0.52;0.46;0.83;9.97;0.71;0.52;23.70;0.47;-0.32;36.19;0.33;-22.48;-2.35;0.34;0.54;-2.67;0.45;0.54;-2.15;0.48;0.58;0.45;-2.17;0.53;-2.16;-2.38;0.49;0.46;0.53;21.01;0.48;0.34;-1.64;0.34;-3.08;0.54;0.34;0.62;0.52;-0.24;0.33;-0.23;43.94;0.4…	0.01;0.03;0.01;0.04;0.00;0.00;0.00;0.00;0.00;0.02;0.00;0.00;0.01;0.00;0.00;0.00;0.00;0.00;0.03;0.04;0.02;0.00;0.01;0.00;0.00;0.00;0.00;0.00;0.01;0.01;0.04;0.00;0.00;0.00;0.01;0.00;0.00;0.02;0.00;0.00;0.00;0.05;0.02;0.02;0.04;0.00;0.01;0.01;0.00;0.03;0.00;0.00;0.01;0.03;0.00;0.02;0.02;0.00;0.00;0.00;0.00;0.00;0.04;0.01;0.04;0.02;0.00;0.04;0.00;0.00;0.01;0.00;0.02;0.03;0.01;0.02;0.00;0.00;0.05;0.00…
	ENSG00000227920	ENSG00000065491	snp_6_37270904;snp_6_37594165;snp_6_37569468;snp_6_37495494;snp_6_37383540;snp_6_37465915;snp_6_37384462;snp_6_37532290;snp_6_37497251	60.15;60.15;60.15;4.02;-0.24;60.15;-0.24;-60.28;60.15	0.00;0.00;0.00;0.00;0.00;0.00;0.00;0.00;0.00	0.04;0.04;0.04;0.03;0.04;0.04;0.05;0.04;0.04	43.00;43.00;43.00;2.68;0.16;43.00;0.16;-44.56;43.00	0.03;0.03;0.03;0.04;0.05;0.03;0.05;0.03;0.03
	ENSG00000227920	ENSG00000112139	snp_6_37559278;snp_6_37560068;snp_6_37497251;snp_6_37477262;snp_6_37876562;snp_6_37847556;snp_6_37565104;snp_6_37594165;snp_6_37553696;snp_6_37534704;snp_6_37465915;snp_6_37532290;snp_6_37495494;snp_6_37562012;snp_6_37836843;snp_6_37624754;snp_6_37554334;snp_6_37569468;snp_6_37859237;snp_6_37555176;snp_6_37270904;snp_6_37519049	0.87;0.89;60.15;-0.31;3.19;2.87;0.90;60.15;0.89;0.92;60.15;-60.28;4.02;0.86;-60.28;60.15;0.89;60.15;18.16;0.89;60.15;-41.10	0.00;0.00;0.00;0.00;0.00;0.00;0.00;0.00;0.00;0.00;0.00;0.00;0.00;0.00;0.00;0.00;0.00;0.00;0.00;0.00;0.00;0.00	0.02;0.02;0.04;0.00;0.01;0.03;0.02;0.04;0.02;0.03;0.04;0.04;0.03;0.03;0.04;0.04;0.02;0.04;0.01;0.02;0.04;0.05	-0.85;-0.88;49.25;0.17;3.13;3.16;-0.86;49.25;-0.88;-0.89;49.25;-45.58;2.88;-0.89;-45.58;49.25;-0.88;49.25;19.29;-0.89;49.25;-31.22	0.00;0.00;0.01;0.03;0.00;0.00;0.00;0.01;0.00;0.00;0.01;0.02;0.03;0.00;0.02;0.01;0.00;0.01;0.00;0.00;0.01;0.03
	ENSG00000227920	ENSG00000112130	snp_6_37497251;snp_6_37370328;snp_6_37392050;snp_6_37495494;snp_6_37532290;snp_6_37465915;snp_6_37569468;snp_6_37596510;snp_6_37624754;snp_6_37486052;snp_6_37594165;snp_6_37270904;snp_6_37519049;snp_6_37391050	60.15;-43.58;-0.29;4.02;-60.28;60.15;60.15;0.65;60.15;-0.29;60.15;60.15;-41.10;-0.26	0.00;0.00;0.00;0.00;0.00;0.00;0.00;0.00;0.00;0.00;0.00;0.00;0.00;0.00	0.04;0.03;0.03;0.03;0.04;0.04;0.04;0.04;0.04;0.00;0.04;0.04;0.05;0.03	-53.25;-41.28;0.21;-3.42;53.07;-53.25;-53.25;0.69;-53.25;0.15;-53.25;-53.25;-34.44;0.17	0.01;0.00;0.02;0.01;0.01;0.01;0.01;0.00;0.01;0.05;0.01;0.01;0.01;0.04
	ENSG00000227920	ENSG00000198937	snp_6_37413409;snp_6_37445079;snp_6_37462040;snp_6_37410969;snp_6_37484790;snp_6_37465916;snp_6_37451696;snp_6_37486952;snp_6_37487076;snp_6_37451854;snp_6_37497251;snp_6_37431757;snp_6_37436284;snp_6_37487674;snp_6_37569468;snp_6_37624754;snp_6_37393552;snp_6_37486694;snp_6_37270904;snp_6_37487770;snp_6_37434857;snp_6_37431808;snp_6_37402070;snp_6_37487135;snp_6_37495494;snp_6_37487044;snp_6_374…	-0.29;-0.30;-0.27;-0.26;-0.30;-0.26;-0.29;-0.32;-0.31;-0.23;60.15;-0.26;-0.23;-0.31;60.15;60.15;-0.28;-0.32;60.15;-0.28;-0.23;-0.30;-0.25;-0.31;4.02;-0.31;-0.29;60.15;-0.26;-0.28;-2.40;12.78;-0.27;-0.26;-0.26;-0.27;-0.31;0.79;-0.31;-0.24;-0.27;-0.27;-0.29;-0.31;-0.31;60.15;-0.31;-0.33	0.00;0.00;0.00;0.00;0.00;0.00;0.00;0.00;0.00;0.00;0.00;0.00;0.01;0.00;0.00;0.00;0.00;0.00;0.00;0.00;0.01;0.00;0.00;0.00;0.00;0.00;0.00;0.00;0.00;0.00;0.02;0.00;0.00;0.00;0.00;0.00;0.00;0.01;0.00;0.00;0.00;0.00;0.00;0.00;0.00;0.00;0.00;0.00	0.01;0.00;0.02;0.04;0.00;0.03;0.00;0.00;0.00;0.03;0.04;0.02;0.03;0.00;0.04;0.04;0.02;0.00;0.04;0.01;0.03;0.00;0.03;0.00;0.03;0.00;0.00;0.04;0.03;0.02;0.05;0.03;0.02;0.03;0.03;0.02;0.00;0.03;0.00;0.02;0.01;0.01;0.01;0.00;0.00;0.04;0.00;0.00	0.20;0.17;0.20;0.17;0.17;0.20;0.18;0.17;0.17;0.16;40.94;0.20;0.17;0.17;40.94;40.94;0.17;0.18;40.94;0.18;0.17;0.19;0.20;0.17;2.69;0.17;0.19;40.94;0.20;0.25;-2.31;-8.43;0.19;0.20;0.20;0.16;0.17;0.57;0.17;0.18;0.16;0.16;0.19;0.17;0.18;40.94;0.17;0.18	0.01;0.02;0.02;0.04;0.03;0.01;0.02;0.03;0.03;0.03;0.04;0.01;0.04;0.03;0.04;0.04;0.04;0.02;0.04;0.02;0.04;0.01;0.01;0.03;0.04;0.03;0.01;0.04;0.01;0.01;0.02;0.04;0.02;0.01;0.01;0.05;0.03;0.05;0.03;0.04;0.04;0.04;0.02;0.03;0.02;0.04;0.03;0.02
	ENSG00000227920	ENSG00000137200	snp_6_37624754;snp_6_37594165;snp_6_37569468;snp_6_37757261;snp_6_37270904;snp_6_37519049;snp_6_37497251;snp_6_37495494;snp_6_37465915;snp_6_37532290;snp_6_37479962	60.15;60.15;60.15;12.78;60.15;-41.10;60.15;4.02;60.15;-60.28;-26.75	0.00;0.00;0.00;0.00;0.00;0.00;0.00;0.00;0.00;0.00;0.01	0.04;0.04;0.04;0.03;0.04;0.05;0.04;0.03;0.04;0.04;0.03	60.52;60.52;60.52;11.03;60.52;35.02;60.52;3.92;60.52;-49.30;26.52	0.00;0.00;0.00;0.01;0.00;0.01;0.00;0.00;0.00;0.01;0.01
	Ana_XLOC_010497	ENSG00000030419	snp_2_214057747;snp_2_214088984;snp_2_214067954;snp_2_214122687;snp_2_214039328;snp_2_213906474;snp_2_213984513;snp_2_213552514;snp_2_213683694;snp_2_214014072;snp_2_213984078;snp_2_214097460;snp_2_214362887;snp_2_214080730;snp_2_213830885;snp_2_214046022;snp_2_213981370;snp_2_214062547	-35.02;2.92;0.35;4.99;16.89;2.50;2.47;0.53;3.16;2.45;2.48;-2.93;46.27;-60.22;2.51;-26.94;2.56;60.22	0.00;0.00;0.00;0.00;0.00;0.00;0.00;0.00;0.00;0.00;0.00;0.00;0.00;0.00;0.00;0.00;0.00;0.00	0.04;0.04;0.03;0.03;0.04;0.03;0.02;0.04;0.04;0.02;0.02;0.04;0.04;0.04;0.02;0.04;0.02;0.04	-32.11;2.56;0.23;3.84;11.54;1.86;1.80;0.49;2.61;1.81;1.76;2.11;42.02;41.55;1.80;-17.96;1.84;53.55	0.01;0.01;0.04;0.01;0.04;0.01;0.01;0.00;0.01;0.01;0.01;0.03;0.00;0.04;0.01;0.05;0.01;0.01
	ENSG00000224429	ENSG00000150459	snp_13_22303428;snp_13_22277467;snp_13_21876360;snp_13_22029618;snp_13_21499946;snp_13_22212868;snp_13_21898919;snp_13_21896705;snp_13_21460110;snp_13_21626934;snp_13_22113165;snp_13_21735243;snp_13_21695172;snp_13_22160577;snp_13_21781859;snp_13_21882381;snp_13_21881712;snp_13_21845308;snp_13_22020067;snp_13_21958559	1.59;2.71;-7.76;1.66;-42.36;-60.11;-60.11;-6.45;-60.11;-60.11;60.32;-60.11;3.11;-18.53;-7.32;0.33;-0.37;-6.64;-60.11;-60.11	0.00;0.00;0.00;0.00;0.00;0.00;0.00;0.00;0.00;0.00;0.00;0.00;0.00;0.00;0.00;0.00;0.00;0.00;0.00;0.00	0.01;0.02;0.00;0.04;0.03;0.03;0.03;0.04;0.03;0.03;0.03;0.03;0.04;0.04;0.03;0.00;0.05;0.04;0.03;0.03	0.94;1.74;-4.89;1.16;-42.50;-39.34;-39.34;-7.30;-39.34;-39.34;39.92;-39.34;2.08;-12.50;-5.25;-0.19;-0.28;-4.66;-39.34;-39.34	0.04;0.04;0.02;0.05;0.00;0.05;0.05;0.00;0.05;0.05;0.05;0.05;0.05;0.05;0.03;0.01;0.03;0.04;0.05;0.05
	ENSG00000224429	ENSG00000165487	snp_13_21849353;snp_13_21845308;snp_13_21851742;snp_13_21848623;snp_13_21912062;snp_13_21958559;snp_13_21477898;snp_13_21706270;snp_13_21882381;snp_13_21849009;snp_13_21806428;snp_13_21919393;snp_13_21913015;snp_13_21896705;snp_13_21898919;snp_13_22329622;snp_13_22212868;snp_13_21912235;snp_13_21735243;snp_13_22113165;snp_13_21850184;snp_13_21626934;snp_13_22168857;snp_13_21864284;snp_13_21460110…	-0.35;-6.64;-30.10;-0.33;-0.29;-60.11;-41.17;-2.14;0.33;-0.31;-39.89;0.29;-0.29;-6.45;-60.11;2.91;-60.11;-0.29;-60.11;60.32;-0.33;-60.11;-9.07;-0.65;-60.11;1.59;4.45;-0.31;-0.31;-0.26;-7.76;-18.12;-0.37;0.36;-60.11;0.23;-18.53;3.11;-0.32;-0.34;-0.31;-0.29;-0.31;-7.32;2.40;-0.31;-0.34;-0.29;-0.31;-0.49;-0.38;21.44;-0.38;-42.36;1.66;-0.32;2.71	0.00;0.00;0.00;0.00;0.00;0.00;0.00;0.00;0.00;0.00;0.00;0.00;0.00;0.00;0.00;0.00;0.00;0.00;0.00;0.00;0.00;0.00;0.00;0.00;0.00;0.00;0.00;0.00;0.00;0.00;0.00;0.00;0.00;0.00;0.00;0.00;0.00;0.00;0.00;0.01;0.00;0.00;0.00;0.00;0.00;0.00;0.00;0.00;0.00;0.00;0.00;0.00;0.00;0.00;0.00;0.00;0.00	0.03;0.04;0.03;0.04;0.00;0.03;0.04;0.04;0.00;0.04;0.05;0.00;0.00;0.04;0.03;0.04;0.03;0.00;0.03;0.03;0.04;0.03;0.05;0.02;0.03;0.01;0.00;0.04;0.04;0.05;0.00;0.04;0.05;0.00;0.03;0.02;0.04;0.04;0.03;0.05;0.04;0.03;0.04;0.03;0.02;0.04;0.04;0.04;0.04;0.03;0.05;0.05;0.02;0.03;0.04;0.03;0.02	-0.37;-7.74;-21.58;-0.34;0.17;-47.21;-37.21;-2.12;-0.21;-0.32;-29.25;-0.20;0.17;-5.41;-47.21;2.22;-47.21;0.17;-47.21;43.59;-0.33;-47.21;-7.96;-0.70;-47.21;1.31;2.85;-0.33;-0.32;-0.27;-5.49;14.44;-0.50;-0.19;-47.21;-0.19;-13.30;2.27;-0.33;-0.38;-0.33;-0.27;-0.32;-5.62;1.73;-0.32;-0.38;-0.27;-0.33;-0.31;-0.31;20.80;-0.39;-44.34;1.28;-0.29;1.72	0.00;0.00;0.03;0.00;0.02;0.02;0.01;0.00;0.01;0.00;0.04;0.01;0.02;0.01;0.02;0.03;0.02;0.02;0.02;0.03;0.00;0.02;0.01;0.00;0.02;0.00;0.02;0.00;0.00;0.00;0.01;0.02;0.00;0.02;0.02;0.01;0.04;0.03;0.00;0.00;0.00;0.01;0.00;0.02;0.02;0.00;0.00;0.01;0.00;0.05;0.02;0.01;0.00;0.00;0.03;0.01;0.04
	ENSG00000224429	ENSG00000150457	snp_13_21882381;snp_13_21548025;snp_13_21695172;snp_13_22078537;snp_13_21852767;snp_13_21706270;snp_13_21658759;snp_13_21477898;snp_13_21845308;snp_13_21654673;snp_13_21303077;snp_13_22129887;snp_13_21499946;snp_13_21849199;snp_13_22113165;snp_13_21620872;snp_13_21849336	0.33;2.70;3.11;-15.88;-0.34;-2.14;38.60;-41.17;-6.64;40.44;-3.04;-23.30;-42.36;-0.32;60.32;-0.71;-0.34	0.00;0.00;0.00;0.00;0.01;0.00;0.00;0.00;0.00;0.00;0.00;0.00;0.00;0.00;0.00;0.00;0.00	0.00;0.05;0.04;0.03;0.05;0.04;0.01;0.04;0.04;0.04;0.04;0.05;0.03;0.03;0.03;0.03;0.04	-0.17;-2.86;-2.97;-13.14;-0.27;-1.90;25.87;-30.63;-5.92;-34.59;-2.08;-16.70;-28.39;-0.21;-53.27;-0.55;-0.23	0.03;0.00;0.00;0.01;0.03;0.01;0.03;0.03;0.01;0.01;0.05;0.04;0.05;0.05;0.01;0.02;0.04
	ENSG00000224429	ENSG00000165480	snp_13_21845308;snp_13_21530797;snp_13_22123677;snp_13_22100143;snp_13_21689538;snp_13_22160577;snp_13_22303428;snp_13_21499946;snp_13_22129887;snp_13_22124364;snp_13_21781859	-6.64;-18.12;-0.72;-0.74;-0.38;-18.53;1.59;-42.36;-23.30;-0.72;-7.32	0.00;0.00;0.00;0.00;0.00;0.00;0.00;0.00;0.00;0.00;0.00	0.04;0.04;0.01;0.03;0.05;0.04;0.01;0.03;0.05;0.01;0.03	-5.42;15.31;-0.52;-0.57;-0.31;-13.02;1.22;-38.35;-17.62;-0.53;-4.92	0.02;0.02;0.02;0.02;0.02;0.04;0.01;0.01;0.03;0.01;0.04
	ENSG00000224429	ENSG00000180776	snp_13_21952175;snp_13_21967983;snp_13_21983767;snp_13_21817488;snp_13_21955290;snp_13_21942180;snp_13_21938574;snp_13_22013915;snp_13_22019855;snp_13_22007076;snp_13_21966468;snp_13_21906293;snp_13_21972527;snp_13_21976837;snp_13_22025868;snp_13_21991609;snp_13_22010037;snp_13_21986133;snp_13_21932966;snp_13_22028870;snp_13_21839581;snp_13_22046921;snp_13_21919372;snp_13_21870898;snp_13_21955215…	-0.21;0.32;-0.20;-23.52;-0.21;0.32;0.78;0.28;0.28;0.28;0.30;-47.03;19.45;0.30;0.28;-0.16;-2.11;0.31;0.32;0.28;-0.36;-25.76;0.36;25.59;-0.19;0.30;18.44;-47.03;3.83;-0.25;8.47;0.28;0.28;-1.63;-0.17;0.28;-0.18;-5.80;0.29;-12.67;0.28;-3.72;0.29;0.35;-0.20;-0.22;-0.20;-47.03;0.79;0.28;-0.21;2.01;0.29;0.29;0.25;-0.17;22.63	0.02;0.01;0.03;0.02;0.03;0.01;0.01;0.02;0.02;0.02;0.02;0.02;0.00;0.02;0.02;0.03;0.03;0.01;0.01;0.02;0.01;0.03;0.00;0.01;0.02;0.02;0.00;0.02;0.00;0.03;0.02;0.02;0.02;0.03;0.03;0.02;0.02;0.01;0.02;0.02;0.02;0.03;0.02;0.01;0.03;0.02;0.03;0.02;0.01;0.02;0.03;0.02;0.00;0.02;0.03;0.03;0.01	0.04;0.02;0.05;0.03;0.04;0.02;0.03;0.04;0.04;0.04;0.03;0.03;0.04;0.03;0.04;0.05;0.04;0.02;0.02;0.04;0.02;0.04;0.00;0.02;0.04;0.03;0.04;0.03;0.01;0.04;0.04;0.04;0.04;0.05;0.05;0.04;0.04;0.03;0.04;0.04;0.04;0.04;0.04;0.02;0.05;0.04;0.05;0.03;0.05;0.04;0.04;0.04;0.00;0.04;0.05;0.05;0.02	0.25;-0.48;0.24;21.12;0.27;-0.50;-0.70;-0.51;-0.51;-0.51;-0.50;42.24;-15.26;-0.50;-0.51;0.20;2.09;-0.49;-0.38;-0.50;0.31;23.68;0.21;-26.36;0.24;-0.40;-14.03;42.24;-2.52;0.28;-8.69;-0.51;-0.51;1.75;0.20;-0.51;0.18;6.97;-0.51;15.98;-0.51;3.56;-0.51;-0.29;0.24;0.25;0.24;42.24;0.72;-0.51;0.25;-2.01;0.16;-0.51;-0.39;0.20;19.78	0.01;0.00;0.01;0.03;0.00;0.00;0.02;0.00;0.00;0.00;0.00;0.03;0.02;0.00;0.00;0.01;0.03;0.00;0.00;0.00;0.02;0.04;0.01;0.01;0.00;0.00;0.03;0.03;0.02;0.01;0.02;0.00;0.00;0.02;0.01;0.00;0.02;0.00;0.00;0.00;0.00;0.03;0.00;0.03;0.01;0.01;0.01;0.03;0.01;0.00;0.01;0.02;0.03;0.00;0.00;0.01;0.02
	ENSG00000224429	ENSG00000173141	snp_13_21548025;snp_13_21781859;snp_13_21806428;snp_13_21706270;snp_13_21795866;snp_13_21695172;snp_13_22160577;snp_13_22020067;snp_13_21958559;snp_13_21303077;snp_13_21530797;snp_13_21845308;snp_13_22041866;snp_13_22277467;snp_13_21876360;snp_13_22124364;snp_13_22129887;snp_13_21499946;snp_13_22303428;snp_13_21673480;snp_13_21912515;snp_13_21689538;snp_13_21460110;snp_13_21626934;snp_13_22113165…	2.70;-7.32;-39.89;-2.14;18.44;3.11;-18.53;-60.11;-60.11;-3.04;-18.12;-6.64;42.02;2.71;-7.76;-0.72;-23.30;-42.36;1.59;21.44;4.45;-0.38;-60.11;-60.11;60.32;-60.11;-60.11;2.91;-60.11;-6.45	0.00;0.00;0.00;0.00;0.00;0.00;0.00;0.00;0.00;0.00;0.00;0.00;0.00;0.00;0.00;0.00;0.00;0.00;0.00;0.00;0.00;0.00;0.00;0.00;0.00;0.00;0.00;0.00;0.00;0.00	0.05;0.03;0.05;0.04;0.04;0.04;0.04;0.03;0.03;0.04;0.04;0.04;0.04;0.02;0.00;0.01;0.05;0.03;0.01;0.05;0.00;0.05;0.03;0.03;0.03;0.03;0.03;0.04;0.03;0.04	2.58;-5.88;-33.24;-1.83;12.94;3.18;-12.61;-47.05;-47.05;-2.33;14.23;-6.11;41.00;2.02;-7.00;-0.43;-21.93;-37.21;1.64;20.39;3.83;-0.38;-47.05;-47.05;60.31;-47.05;-47.05;2.97;-47.05;-4.85	0.01;0.01;0.02;0.01;0.04;0.00;0.05;0.02;0.02;0.03;0.02;0.01;0.00;0.02;0.00;0.05;0.01;0.01;0.00;0.01;0.00;0.00;0.02;0.02;0.00;0.02;0.02;0.00;0.02;0.03
	ENSG00000233694	ENSG00000115902	snp_2_65290842;snp_2_64827866;snp_2_65294366;snp_2_65179968;snp_2_65291546;snp_2_65056741	0.24;3.07;-11.52;52.25;0.24;52.25	0.00;0.00;0.00;0.00;0.00;0.00	0.04;0.04;0.04;0.01;0.03;0.01	-0.15;-1.95;-7.11;-43.58;-0.15;-43.58	0.04;0.04;0.05;0.00;0.04;0.00
	ENSG00000233694	ENSG00000179833	snp_2_64700348;snp_2_65308202	46.92;17.75	0.00;0.00	0.03;0.04	31.11;15.83	0.03;0.00
	ENSG00000233694	ENSG00000119844	snp_2_64737720	-1.06	0	0.04	-0.7	0.04
	ENSG00000214293	ENSG00000135211	snp_7_77526992;snp_7_77403158;snp_7_77324425;snp_7_77583931	-0.41;-0.42;-0.45;-0.48	0.00;0.00;0.00;0.00	0.00;0.00;0.00;0.00	-0.20;-0.20;-0.27;-0.34	0.05;0.05;0.01;0.00
	ENSG00000214293	ENSG00000187257	snp_7_77523705;snp_7_77375525;snp_7_77374846;snp_7_77396235;snp_7_77391469;snp_7_77392267;snp_7_77525199;snp_7_77491234;snp_7_77350198;snp_7_77342199;snp_7_77326410;snp_7_77370478;snp_7_77357748;snp_7_77375468;snp_7_77376005;snp_7_77351705;snp_7_77514389;snp_7_77375396;snp_7_77401307;snp_7_77400524;snp_7_77376322;snp_7_77363129;snp_7_77486234;snp_7_77399800;snp_7_77352700;snp_7_77449861;snp_7_775…	-0.24;-0.22;-0.22;-0.23;-0.23;-0.22;-0.24;-0.24;-0.23;-0.22;-0.26;-0.23;-0.22;-0.22;-0.22;-0.22;-0.23;-0.22;-0.21;-0.21;-0.24;-0.23;-0.24;-0.21;-0.22;-0.24;-0.24;0.24;-0.22;-0.22;-0.21;-0.22;-0.23;-0.22;-0.21;-0.22;-0.24;45.45;-0.22;-0.22;-0.23;-0.22;-0.22;-0.22;-0.22;0.22;-0.22;-0.25;-0.21;-0.23;-0.22;-0.22;-0.26;-0.24;-0.24;-0.24;-54.03;-0.22;-0.23;-0.24;-0.24;-0.22;0.23;6.28;-0.23;-0.25;-0.21;…	0.00;0.00;0.00;0.00;0.00;0.00;0.00;0.00;0.00;0.00;0.00;0.00;0.00;0.00;0.00;0.00;0.00;0.00;0.01;0.01;0.00;0.00;0.00;0.01;0.00;0.00;0.00;0.00;0.00;0.00;0.01;0.00;0.00;0.00;0.01;0.01;0.00;0.00;0.00;0.00;0.00;0.01;0.01;0.00;0.00;0.00;0.00;0.00;0.01;0.00;0.00;0.00;0.00;0.00;0.00;0.00;0.01;0.00;0.00;0.00;0.00;0.00;0.00;0.00;0.00;0.00;0.01;0.00;0.00;0.00;0.00;0.01;0.00;0.01;0.00;0.00;0.00;0.00;0.00;0.00…	0.03;0.03;0.03;0.04;0.03;0.03;0.04;0.04;0.03;0.03;0.04;0.04;0.03;0.03;0.03;0.03;0.04;0.03;0.04;0.04;0.04;0.05;0.03;0.04;0.03;0.03;0.04;0.03;0.03;0.04;0.04;0.03;0.05;0.03;0.05;0.04;0.04;0.03;0.03;0.03;0.05;0.04;0.04;0.03;0.03;0.05;0.03;0.03;0.04;0.05;0.03;0.03;0.03;0.05;0.04;0.04;0.04;0.03;0.05;0.04;0.03;0.03;0.04;0.05;0.05;0.04;0.05;0.03;0.03;0.03;0.03;0.05;0.04;0.04;0.04;0.03;0.03;0.03;0.03;0.04…	0.18;0.20;0.19;0.20;0.21;0.20;0.18;0.18;0.20;0.19;0.22;0.19;0.20;0.19;0.20;0.20;0.18;0.20;0.21;0.21;0.21;0.17;0.18;0.20;0.20;0.18;0.18;-0.18;0.20;0.19;0.21;0.20;0.18;0.20;0.21;0.20;0.21;36.07;0.20;0.20;0.20;0.18;0.19;0.20;0.19;-0.18;0.19;0.17;0.19;0.18;0.20;0.20;0.21;0.20;0.18;0.18;44.81;0.20;0.20;0.18;0.18;0.20;-0.18;4.56;0.17;0.22;0.22;0.18;0.20;0.19;-0.18;0.20;-0.18;0.20;0.20;0.20;0.20;31.74;0…	0.02;0.01;0.01;0.01;0.01;0.01;0.02;0.02;0.01;0.01;0.01;0.01;0.01;0.01;0.01;0.01;0.02;0.01;0.01;0.01;0.01;0.03;0.02;0.01;0.01;0.02;0.02;0.02;0.01;0.01;0.01;0.01;0.02;0.01;0.01;0.01;0.01;0.01;0.01;0.01;0.01;0.02;0.02;0.01;0.01;0.02;0.01;0.03;0.01;0.02;0.01;0.01;0.01;0.02;0.02;0.02;0.03;0.01;0.01;0.02;0.02;0.01;0.02;0.03;0.03;0.01;0.00;0.02;0.01;0.01;0.02;0.01;0.02;0.01;0.01;0.01;0.01;0.01;0.01;0.01…
	ENSG00000235314	ENSG00000106633	snp_7_44581688;snp_7_44229086;snp_7_43674039;snp_7_44329914;snp_7_43973119;snp_7_44216540;snp_7_44155944;snp_7_44258726;snp_7_43809857;snp_7_44494371	-16.05;-60.03;2.65;3.67;-45.35;-41.65;2.04;2.92;32.12;-3.26	0.00;0.00;0.00;0.00;0.00;0.00;0.00;0.00;0.00;0.00	0.02;0.03;0.02;0.05;0.04;0.04;0.04;0.03;0.04;0.03	9.36;44.93;-1.68;-2.58;-35.33;33.11;-1.69;2.69;20.90;1.99	0.05;0.02;0.03;0.03;0.01;0.02;0.02;0.00;0.04;0.04
	ENSG00000235314	ENSG00000058404	snp_7_44258726;snp_7_44581688;snp_7_43973119;snp_7_44329914	2.92;-16.05;-45.35;3.67	0.00;0.00;0.00;0.00	0.04;0.02;0.04;0.05	2.15;11.75;34.52;-2.80	0.02;0.01;0.01;0.02
	ENSG00000235314	ENSG00000136279	snp_7_44494371;snp_7_44216540;snp_7_43599090;snp_7_43917412;snp_7_44088819;snp_7_44258726;snp_7_44329914;snp_7_44581688;snp_7_44229086;snp_7_43652698	-3.26;-41.65;-44.39;-60.03;0.26;2.92;3.67;-16.05;-60.03;-31.68	0.00;0.00;0.00;0.00;0.00;0.00;0.00;0.00;0.00;0.00	0.03;0.04;0.04;0.03;0.04;0.03;0.05;0.02;0.03;0.04	1.97;-37.41;28.18;40.08;0.18;-2.17;-2.86;-11.52;40.08;-24.51	0.05;0.01;0.05;0.05;0.05;0.02;0.02;0.01;0.05;0.01
	ENSG00000235314	ENSG00000106624	snp_7_44229086;snp_7_44581688;snp_7_43737790;snp_7_44127371;snp_7_44145021;snp_7_44097696;snp_7_43890571;snp_7_44040998;snp_7_44034129;snp_7_44402829;snp_7_44246739;snp_7_44003251;snp_7_43809857;snp_7_44494371	-60.03;-16.05;19.08;0.24;0.68;0.22;-31.16;0.26;0.24;-0.85;-1.92;-16.79;32.12;-3.26	0.00;0.00;0.00;0.00;0.00;0.00;0.00;0.00;0.00;0.00;0.00;0.00;0.00;0.00	0.03;0.02;0.04;0.03;0.03;0.05;0.04;0.02;0.04;0.02;0.04;0.04;0.04;0.03	53.48;11.81;-14.34;-0.20;-0.70;-0.16;19.81;-0.19;-0.19;0.71;1.61;18.12;-21.68;2.82	0.01;0.01;0.02;0.01;0.00;0.04;0.05;0.02;0.02;0.00;0.02;0.00;0.03;0.00
	ENSG00000235314	ENSG00000015676	snp_7_44329914;snp_7_44494371;snp_7_44581688	3.67;-3.26;-16.05	0.00;0.00;0.00	0.05;0.03;0.02	-2.89;-2.26;12.23	0.02;0.02;0.01
	ENSG00000235314	ENSG00000015520	snp_7_44494371;snp_7_44581688;snp_7_44258726	-3.26;-16.05;2.92	0.00;0.00;0.00	0.03;0.02;0.04	-2.32;-10.33;1.96	0.02;0.03;0.04
	ENSG00000235314	ENSG00000106628	snp_7_43976108;snp_7_44003251;snp_7_44246739;snp_7_44329914;snp_7_43737790;snp_7_43973119	24.46;-16.79;-1.92;3.67;19.08;-45.35	0.00;0.00;0.00;0.00;0.00;0.00	0.02;0.04;0.04;0.05;0.04;0.02	17.39;-21.68;-1.45;-2.39;12.01;37.43	0.02;0.00;0.03;0.05;0.05;0.01
	ENSG00000235314	ENSG00000106636	snp_7_43936312;snp_7_44329914;snp_7_44494371;snp_7_44001846;snp_7_44258726;snp_7_44229086;snp_7_43973119	27.20;3.67;-3.26;2.83;2.92;-60.03;-45.35	0.00;0.00;0.00;0.00;0.00;0.00;0.00	0.03;0.05;0.03;0.04;0.03;0.03;0.04	-19.45;-2.70;2.48;-1.80;-2.24;49.26;53.49	0.02;0.02;0.01;0.04;0.02;0.01;0.00
	ENSG00000235314	ENSG00000164708	snp_7_44581688;snp_7_44229086;snp_7_44097696;snp_7_44001846;snp_7_44226090;snp_7_44329914;snp_7_44127371;snp_7_44222802;snp_7_44040998;snp_7_43599090;snp_7_44036202;snp_7_44088819;snp_7_44232605;snp_7_44003251;snp_7_44494371;snp_7_44034129;snp_7_44052127;snp_7_43917412;snp_7_44258726	-16.05;-60.03;0.22;2.83;-0.26;3.67;0.24;-0.26;0.26;-44.39;0.37;0.26;-0.27;-16.79;-3.26;0.24;0.21;-60.03;2.92	0.00;0.00;0.00;0.00;0.00;0.00;0.00;0.00;0.00;0.00;0.00;0.00;0.00;0.00;0.00;0.00;0.00;0.00;0.00	0.02;0.03;0.05;0.02;0.01;0.05;0.03;0.01;0.02;0.04;0.03;0.04;0.01;0.04;0.03;0.04;0.05;0.03;0.03	12.52;-49.19;0.28;-2.03;-0.16;-3.52;0.26;-0.16;0.20;-43.26;0.27;0.19;-0.15;17.10;-2.42;0.20;0.24;-49.19;-2.33	0.01;0.01;0.00;0.02;0.04;0.00;0.00;0.04;0.01;0.00;0.03;0.03;0.05;0.00;0.01;0.02;0.00;0.01;0.01
	ENSG00000234572	ENSG00000115902	snp_2_65179968;snp_2_65056741;snp_2_65415580;snp_2_65205490;snp_2_65447003;snp_2_65411925	-43.63;-43.63;-2.32;-27.46;-46.19;-0.82	0.00;0.00;0.00;0.00;0.00;0.00	0.04;0.04;0.05;0.02;0.03;0.04	-43.58;-43.58;-1.79;-16.33;-36.75;-0.68	0.00;0.00;0.02;0.05;0.01;0.01
	ENSG00000234572	ENSG00000119844	snp_2_64992083;snp_2_65192804	43.53;-60.55	0.00;0.00	0.04;0.05	45.45;43.53	0.00;0.03
	ENSG00000234572	ENSG00000179833	snp_2_64765696;snp_2_64992083;snp_2_65205490;snp_2_65011689;snp_2_65192804	44.25;43.53;-27.46;-25.15;-60.55	0.00;0.00;0.00;0.00;0.00	0.04;0.04;0.02;0.01;0.05	44.21;34.42;-21.15;-15.26;-52.82	0.00;0.01;0.01;0.03;0.01
	ENSG00000237292	ENSG00000198216	snp_1_181004728;snp_1_181036621;snp_1_180587998;snp_1_181849007;snp_1_181381171;snp_1_181475313;snp_1_181479488;snp_1_181038208;snp_1_180856487;snp_1_180905294;snp_1_180878829;snp_1_180576461;snp_1_181968825;snp_1_181805308;snp_1_181088678;snp_1_181370046;snp_1_181663510;snp_1_181212498;snp_1_182000877;snp_1_181467853;snp_1_181245173;snp_1_180712202;snp_1_180919638;snp_1_181155693;snp_1_181637588…	-49.91;-8.35;52.85;-53.47;-49.91;-60.53;52.85;-11.02;52.85;-2.48;52.85;-60.53;20.83;49.29;-30.27;-49.91;52.85;-24.96;-49.91;-35.73;35.41;-2.17;-30.27;49.29;-53.47;52.85;-49.91;49.29;52.85;-2.44;-0.33;49.29;49.29;-49.91;-60.53;-3.32;-24.96;3.32;49.29;49.29;-41.74;-24.96;-2.32;49.29;-60.53;-49.91;14.68;-49.91;-53.47;49.29;-3.04;2.55;52.85;9.44;52.85;59.90;52.85;-60.53;-0.43;-6.08;52.85;-60.53;-26.7…	0.01;0.01;0.01;0.01;0.01;0.00;0.01;0.00;0.01;0.01;0.01;0.00;0.01;0.01;0.00;0.01;0.01;0.01;0.01;0.01;0.01;0.00;0.00;0.01;0.01;0.01;0.01;0.01;0.01;0.01;0.01;0.01;0.01;0.01;0.00;0.00;0.01;0.01;0.01;0.01;0.00;0.01;0.00;0.01;0.00;0.01;0.01;0.01;0.01;0.01;0.00;0.01;0.01;0.01;0.01;0.00;0.01;0.00;0.00;0.00;0.01;0.00;0.01;0.01;0.01;0.01;0.01;0.01;0.00;0.01;0.00;0.01;0.00;0.01;0.01;0.00;0.01;0.01;0.01;0.01…	0.05;0.04;0.03;0.03;0.05;0.01;0.03;0.02;0.03;0.05;0.03;0.01;0.04;0.05;0.01;0.05;0.03;0.05;0.05;0.04;0.04;0.02;0.01;0.05;0.03;0.03;0.05;0.05;0.03;0.05;0.03;0.05;0.05;0.05;0.01;0.02;0.05;0.04;0.05;0.05;0.02;0.05;0.01;0.05;0.01;0.05;0.04;0.05;0.03;0.05;0.01;0.04;0.03;0.04;0.03;0.02;0.03;0.01;0.00;0.01;0.03;0.01;0.03;0.05;0.03;0.05;0.04;0.05;0.02;0.03;0.02;0.05;0.01;0.05;0.03;0.02;0.04;0.03;0.03;0.04…	-49.17;-6.62;50.03;-52.73;-49.17;-43.23;50.03;-8.76;50.03;-2.33;50.03;-43.23;-19.51;-59.79;-21.62;-49.17;50.03;-24.59;-49.17;28.99;38.16;-1.45;-21.62;-59.79;-52.73;50.03;-49.17;-59.79;50.03;-2.40;-0.25;-59.79;-59.79;-49.17;-43.23;-2.47;-24.59;2.82;-59.79;-59.79;-38.08;-24.59;-1.55;-59.79;-43.23;-49.17;16.85;-49.17;-52.73;-59.79;-2.13;2.71;50.03;10.63;50.03;-39.67;50.03;-43.23;-0.39;-4.42;50.03;-4…	0.01;0.04;0.01;0.01;0.01;0.03;0.01;0.03;0.01;0.02;0.01;0.03;0.02;0.00;0.03;0.01;0.01;0.01;0.01;0.04;0.01;0.04;0.03;0.00;0.01;0.01;0.01;0.00;0.01;0.02;0.04;0.00;0.00;0.01;0.03;0.03;0.01;0.03;0.00;0.00;0.01;0.01;0.04;0.00;0.03;0.01;0.00;0.01;0.01;0.00;0.03;0.01;0.01;0.00;0.01;0.05;0.01;0.03;0.00;0.03;0.01;0.03;0.01;0.00;0.01;0.01;0.01;0.00;0.05;0.05;0.05;0.00;0.04;0.01;0.01;0.05;0.00;0.01;0.02;0.01…
	ENSG00000251136	ENSG00000104312	snp_8_90678033;snp_8_90702856;snp_8_90721818;snp_8_90761379;snp_8_90591278;snp_8_90854050;snp_8_90597714;snp_8_90701771;snp_8_90646001;snp_8_90495182	-4.86;-15.15;-0.19;-60.01;33.05;-60.01;1.90;-28.37;53.37;1.66	0.01;0.00;0.02;0.00;0.00;0.00;0.00;0.00;0.01;0.00	0.03;0.04;0.05;0.03;0.05;0.03;0.04;0.05;0.03;0.04	5.16;-11.99;0.17;-46.73;35.08;-46.73;1.46;-27.32;47.55;1.34	0.00;0.02;0.03;0.02;0.00;0.02;0.02;0.01;0.02;0.02
	ENSG00000251136	ENSG00000164823	snp_8_90768362;snp_8_90749634;snp_8_90750670;snp_8_90792031;snp_8_90742781;snp_8_90778902;snp_8_90771025;snp_8_90782226;snp_8_90778722;snp_8_90702856;snp_8_90760642;snp_8_90773246;snp_8_90746832;snp_8_90791317;snp_8_90746953;snp_8_90776293;snp_8_90795768;snp_8_90751660;snp_8_90780403;snp_8_90782382;snp_8_90736846;snp_8_90783465;snp_8_90785705;snp_8_90870115;snp_8_90762490;snp_8_90753085;snp_8_907…	-0.47;-0.46;-0.46;-0.47;-0.68;-0.68;-0.48;-0.47;-0.47;-15.15;-0.48;-0.47;-0.46;-0.68;-2.90;-0.47;-0.47;-0.46;-0.47;-0.47;-0.68;-0.46;-0.68;-44.30;-0.47;-0.46;-0.47;-0.47;-0.46;-0.47;-0.47;-0.46;-0.68;-0.47;-0.47	0.00;0.00;0.00;0.00;0.00;0.00;0.00;0.00;0.00;0.00;0.00;0.00;0.00;0.00;0.00;0.00;0.00;0.00;0.00;0.00;0.00;0.00;0.00;0.00;0.00;0.00;0.00;0.00;0.00;0.00;0.00;0.00;0.00;0.00;0.00	0.01;0.01;0.01;0.01;0.00;0.00;0.01;0.01;0.01;0.04;0.01;0.01;0.01;0.00;0.05;0.01;0.01;0.01;0.01;0.01;0.00;0.01;0.00;0.03;0.01;0.01;0.01;0.01;0.01;0.01;0.01;0.01;0.00;0.01;0.01	0.30;0.27;0.27;0.30;0.33;0.36;0.30;0.29;0.30;-12.89;0.33;0.30;0.27;0.36;2.25;0.30;0.29;0.27;0.30;0.29;0.32;0.30;0.36;38.83;0.31;0.27;0.30;0.30;0.27;0.27;0.30;0.27;0.37;0.30;0.30	0.03;0.04;0.05;0.03;0.03;0.02;0.03;0.03;0.02;0.01;0.02;0.03;0.04;0.02;0.03;0.02;0.03;0.04;0.03;0.03;0.03;0.03;0.02;0.01;0.02;0.05;0.02;0.03;0.05;0.05;0.03;0.04;0.01;0.03;0.02
	ENSG00000251136	ENSG00000104320	snp_8_90877937;snp_8_90880544;snp_8_90854050;snp_8_90768825;snp_8_90761379;snp_8_90746953;snp_8_90684784;snp_8_90870115;snp_8_90702856	41.48;60.43;-60.01;12.64;-60.01;-2.90;60.43;-44.30;-15.15	0.00;0.00;0.00;0.00;0.00;0.00;0.00;0.00;0.00	0.04;0.03;0.03;0.05;0.03;0.05;0.03;0.03;0.04	31.51;47.64;-44.74;12.66;-44.74;2.31;47.64;32.48;-12.13	0.03;0.02;0.03;0.00;0.03;0.02;0.02;0.02;0.02
	ENSG00000266389	ENSG00000141506	snp_17_8716150;snp_17_8799457;snp_17_8890040;snp_17_8758048;snp_17_8857476;snp_17_8849687;snp_17_8934459;snp_17_8657116;snp_17_8797764;snp_17_8681036	0.34;2.74;-25.51;-60.20;43.34;-3.01;-60.20;-60.20;16.45;-41.02	0.00;0.01;0.00;0.00;0.00;0.00;0.00;0.00;0.00;0.00	0.03;0.05;0.04;0.04;0.02;0.03;0.04;0.04;0.00;0.01	0.28;-2.40;-23.41;-59.83;38.05;-2.03;-59.83;-59.83;11.47;-33.01	0.01;0.02;0.00;0.00;0.01;0.05;0.00;0.00;0.01;0.00
	ENSG00000266389	ENSG00000174083	snp_17_8657116;snp_17_8758048	-60.20;-60.20	0.00;0.00	0.04;0.04	60.75;60.75	0.00;0.00
	ENSG00000266389	ENSG00000185156	snp_17_8657116;snp_17_8758048;snp_17_8706496	-60.20;-60.20;0.52	0.00;0.00;0.00	0.04;0.04;0.01	53.29;53.29;-0.43	0.01;0.01;0.00
	ENSG00000254281	ENSG00000155096	snp_8_104023803;snp_8_103884457;snp_8_103843621;snp_8_103929670;snp_8_104018620;snp_8_103992768;snp_8_103935052;snp_8_103956798;snp_8_103971496;snp_8_103949051;snp_8_103978048;snp_8_103949113;snp_8_103988828;snp_8_103816640	-3.04;30.13;29.02;-2.30;-2.94;-3.03;4.39;2.43;60.26;0.22;0.82;0.22;60.26;37.77	0.00;0.00;0.00;0.01;0.00;0.00;0.00;0.00;0.00;0.01;0.01;0.01;0.00;0.00	0.02;0.03;0.01;0.04;0.03;0.02;0.02;0.03;0.03;0.05;0.04;0.05;0.03;0.01	-2.21;30.04;26.02;-1.77;-2.22;-2.15;3.13;1.58;60.08;-0.20;0.69;-0.20;60.08;39.41	0.03;0.00;0.00;0.03;0.03;0.03;0.02;0.05;0.00;0.01;0.02;0.01;0.00;0.00
	ENSG00000254281	ENSG00000253320	snp_8_103887794;snp_8_104040682;snp_8_103988828;snp_8_103884457;snp_8_103978048;snp_8_103971496;snp_8_103956798	2.43;9.02;60.26;30.13;0.82;60.26;2.43	0.01;0.00;0.00;0.00;0.01;0.00;0.00	0.05;0.03;0.03;0.03;0.04;0.03;0.03	3.25;11.73;-39.77;-19.88;0.73;-39.77;3.27	0.00;0.00;0.05;0.05;0.01;0.05;0.00
	ENSG00000254281	ENSG00000155097	snp_8_104030290;snp_8_104144896;snp_8_104144765;snp_8_104197239;snp_8_104007953;snp_8_104144178;snp_8_104199786;snp_8_104018620;snp_8_103992768;snp_8_103935052;snp_8_104156494;snp_8_104023803;snp_8_104199794;snp_8_104075954	45.12;10.92;0.24;0.33;-6.80;0.25;0.34;-2.94;-3.03;4.39;-32.54;-3.04;0.34;-2.85	0.00;0.01;0.00;0.00;0.01;0.00;0.00;0.00;0.00;0.00;0.00;0.00;0.00;0.00	0.02;0.04;0.03;0.04;0.04;0.02;0.04;0.03;0.02;0.02;0.04;0.02;0.04;0.03	54.71;12.69;0.16;0.29;5.59;0.17;0.29;2.04;1.99;4.36;-34.02;1.98;0.29;1.98	0.00;0.00;0.04;0.01;0.02;0.04;0.01;0.04;0.05;0.00;0.00;0.05;0.01;0.04
	ENSG00000235621	ENSG00000124126	snp_20_47034887;snp_20_46929269;snp_20_47051815;snp_20_46854486;snp_20_46857114	-0.66;39.37;-48.78;38.48;-23.89	0.00;0.00;0.00;0.00;0.00	0.03;0.03;0.03;0.04;0.02	-0.42;-30.98;-38.99;27.73;-25.64	0.03;0.01;0.01;0.02;0.00
	ENSG00000235621	ENSG00000196562	snp_20_46929269;snp_20_46857114;snp_20_46192366	39.37;-23.89;-37.86	0.00;0.00;0.00	0.03;0.02;0.05	-25.85;-23.60;-27.25	0.03;0.00;0.02
	ENSG00000205786	ENSG00000126266	snp_19_35925615;snp_19_36157088	12.68;46.81	0.00;0.00	0.02;0.03	-8.60;-38.67	0.03;0.01
	ENSG00000205786	ENSG00000012124	snp_19_35925615;snp_19_35906066;snp_19_35959097;snp_19_35728230;snp_19_35703449;snp_19_35587941;snp_19_35800744	12.68;2.56;1.41;3.93;3.89;-51.38;4.39	0.00;0.00;0.00;0.00;0.00;0.00;0.00	0.04;0.03;0.01;0.01;0.02;0.01;0.02	7.76;1.52;0.75;2.67;2.78;-56.55;2.98	0.05;0.05;0.04;0.01;0.01;0.00;0.02
	ENSG00000205786	ENSG00000161249	snp_19_35671364;snp_19_35935453;snp_19_35728230;snp_19_36157088;snp_19_35800744;snp_19_36255525;snp_19_35959097;snp_19_35930732;snp_19_35660669;snp_19_35703449;snp_19_35755993	-18.95;1.04;3.93;46.81;4.39;-37.10;1.41;1.04;7.73;3.89;2.28	0.00;0.00;0.00;0.00;0.00;0.00;0.00;0.00;0.00;0.00;0.00	0.02;0.03;0.01;0.03;0.02;0.01;0.01;0.03;0.04;0.02;0.02	-11.91;0.87;3.95;30.55;4.11;-25.00;0.86;0.87;7.08;3.74;2.44	0.03;0.01;0.00;0.03;0.00;0.01;0.02;0.01;0.00;0.00;0.00
	ENSG00000205786	ENSG00000105699	snp_19_35906066;snp_19_35898302;snp_19_35925615;snp_19_35772477;snp_19_35660669;snp_19_35926325;snp_19_35800744;snp_19_35728230	2.56;2.17;12.68;44.62;7.73;2.25;4.39;3.93	0.00;0.00;0.00;0.00;0.00;0.00;0.00;0.00	0.03;0.04;0.04;0.04;0.04;0.04;0.02;0.01	-1.73;-1.42;-8.66;-31.71;5.82;-1.54;2.83;2.32	0.02;0.04;0.03;0.03;0.02;0.03;0.02;0.03
	ENSG00000205786	ENSG00000126251	snp_19_35926325;snp_19_35898302;snp_19_35906066;snp_19_35671224;snp_19_35925615;snp_19_35772477;snp_19_35587941;snp_19_35993328	2.25;2.17;2.56;6.84;12.68;44.62;-51.38;7.44	0.00;0.00;0.00;0.00;0.00;0.00;0.00;0.00	0.03;0.03;0.02;0.05;0.02;0.03;0.01;0.03	1.65;1.53;1.97;4.40;9.84;33.94;-48.40;5.48	0.02;0.03;0.01;0.05;0.01;0.02;0.00;0.03
	ENSG00000205786	ENSG00000105679	snp_19_35925615;snp_19_35906066;snp_19_35898302;snp_19_35660669;snp_19_36082913;snp_19_35772477;snp_19_35926325;snp_19_36157088	12.68;2.56;2.17;7.73;13.14;44.62;2.25;46.81	0.00;0.00;0.00;0.00;0.00;0.00;0.00;0.00	0.04;0.03;0.04;0.04;0.01;0.04;0.04;0.03	10.11;1.95;1.62;-5.15;7.28;37.11;1.70;36.33	0.01;0.01;0.02;0.04;0.05;0.01;0.02;0.01
	ENSG00000205786	ENSG00000105698	snp_19_35728230;snp_19_35935453;snp_19_35800744;snp_19_35926325;snp_19_35944954;snp_19_35671364;snp_19_35660669;snp_19_35930732;snp_19_35925615;snp_19_35898302;snp_19_35906066;snp_19_35959097	3.93;1.04;4.39;2.25;1.69;-18.95;7.73;1.04;12.68;2.17;2.56;1.41	0.00;0.00;0.00;0.00;0.00;0.00;0.00;0.00;0.00;0.00;0.00;0.00	0.01;0.03;0.02;0.04;0.02;0.02;0.04;0.03;0.04;0.04;0.03;0.01	2.38;0.79;3.21;1.41;1.02;-12.40;6.73;0.78;8.57;1.36;1.53;0.95	0.03;0.01;0.01;0.05;0.03;0.03;0.01;0.01;0.03;0.05;0.05;0.01
	ENSG00000205786	ENSG00000126262	snp_19_35906066;snp_19_35898302;snp_19_35925615;snp_19_35703449;snp_19_35869862;snp_19_35772477;snp_19_35587941;snp_19_35660669;snp_19_35926325;snp_19_35796116;snp_19_35800744;snp_19_36157088;snp_19_35891187;snp_19_35929983;snp_19_35728230	2.56;2.17;12.68;3.89;60.26;44.62;-51.38;7.73;2.25;60.26;4.39;46.81;60.26;60.26;3.93	0.00;0.00;0.00;0.00;0.00;0.00;0.00;0.00;0.00;0.00;0.00;0.00;0.00;0.00;0.00	0.02;0.03;0.02;0.02;0.03;0.04;0.01;0.04;0.03;0.03;0.01;0.03;0.03;0.03;0.01	2.42;2.13;10.51;3.31;44.03;44.58;-36.78;5.27;2.19;44.03;3.49;54.20;44.03;44.03;3.41	0.00;0.00;0.01;0.00;0.03;0.00;0.01;0.03;0.00;0.03;0.00;0.00;0.03;0.03;0.00
	ENSG00000205786	ENSG00000189001	snp_19_36157088;snp_19_35800744;snp_19_35728230;snp_19_35926325;snp_19_35772477;snp_19_35703449;snp_19_35906066;snp_19_35898302;snp_19_35925615	46.81;4.39;3.93;2.25;44.62;3.89;2.56;2.17;12.68	0.00;0.00;0.00;0.00;0.00;0.00;0.00;0.00;0.00	0.03;0.02;0.01;0.04;0.04;0.02;0.03;0.04;0.04	-32.96;-2.84;-2.51;-1.67;-31.50;-2.34;-1.70;-1.61;-9.62	0.02;0.02;0.02;0.02;0.03;0.04;0.03;0.02;0.01
	ENSG00000205786	ENSG00000105695	snp_19_35935453;snp_19_35944954;snp_19_35926325;snp_19_36077208;snp_19_35772477;snp_19_35930732;snp_19_35898302;snp_19_35959097;snp_19_35906066;snp_19_35925615	1.04;1.69;2.25;0.25;44.62;1.04;2.17;1.41;2.56;12.68	0.00;0.00;0.00;0.00;0.00;0.00;0.00;0.00;0.00;0.00	0.03;0.02;0.04;0.05;0.04;0.03;0.04;0.01;0.03;0.04	-0.81;-0.99;2.42;-0.17;48.94;-0.80;2.32;-0.87;2.69;12.97	0.01;0.04;0.00;0.03;0.00;0.01;0.00;0.02;0.00;0.00
	ENSG00000224137	ENSG00000144401	snp_2_208524199;snp_2_208524703;snp_2_208704764;snp_2_208593810;snp_2_208372996;snp_2_208311672;snp_2_208516892;snp_2_208405892;snp_2_208499300;snp_2_208058071;snp_2_208457978;snp_2_208536536;snp_2_208176039;snp_2_208253621;snp_2_208521512;snp_2_208585915;snp_2_208203987;snp_2_208148529;snp_2_208152499;snp_2_208507674;snp_2_208402750;snp_2_208538896;snp_2_208164795;snp_2_208556738;snp_2_208509237…	1.71;-0.72;26.25;-10.12;-0.35;0.21;-0.49;-0.56;0.55;32.03;-0.54;-0.50;42.45;21.10;0.54;-45.10;-49.47;-49.47;42.45;0.55;0.47;0.40;24.00;3.48;0.53;0.57;42.45;0.53;-49.47;-0.69;45.36;0.47;53.01;0.56;-0.52;0.47;-33.59;42.45;-49.47;0.44;42.45;-10.17;-0.48;32.73;0.56;-1.66;2.32;-0.61;5.56;0.44;-0.57;0.56;0.55;0.55;0.55;-0.61;0.29;-0.51;-45.10;0.55;-6.34;47.27;0.53;-0.55;0.59;2.08;-45.10;0.57;0.56;0.35;…	0.04;0.00;0.02;0.02;0.00;0.00;0.00;0.00;0.00;0.02;0.00;0.00;0.03;0.02;0.00;0.02;0.01;0.01;0.03;0.00;0.00;0.00;0.04;0.02;0.00;0.00;0.03;0.00;0.01;0.00;0.02;0.00;0.00;0.00;0.00;0.00;0.02;0.03;0.01;0.00;0.03;0.03;0.05;0.02;0.00;0.01;0.03;0.00;0.00;0.00;0.00;0.00;0.00;0.00;0.00;0.00;0.03;0.00;0.02;0.00;0.02;0.02;0.00;0.00;0.00;0.02;0.02;0.00;0.00;0.00;0.00;0.03;0.03;0.00;0.00;0.03;0.00;0.05;0.03;0.00…	0.02;0.00;0.04;0.02;0.00;0.01;0.00;0.00;0.00;0.04;0.00;0.00;0.05;0.03;0.00;0.02;0.02;0.02;0.05;0.00;0.00;0.00;0.05;0.01;0.00;0.00;0.02;0.00;0.02;0.00;0.04;0.00;0.00;0.00;0.00;0.00;0.03;0.05;0.02;0.00;0.05;0.04;0.03;0.01;0.00;0.01;0.04;0.00;0.01;0.00;0.00;0.00;0.00;0.00;0.00;0.00;0.02;0.00;0.04;0.00;0.01;0.03;0.00;0.00;0.00;0.03;0.04;0.00;0.00;0.00;0.00;0.02;0.04;0.00;0.00;0.02;0.00;0.03;0.04;0.01…	1.89;0.40;29.96;12.05;0.19;-0.16;0.31;0.17;0.22;29.94;0.17;-0.23;52.95;19.66;0.17;42.11;46.93;46.93;52.95;0.22;0.17;0.17;34.82;3.10;0.24;0.18;52.95;0.20;46.93;0.43;60.01;0.17;38.95;0.19;-0.23;-0.26;-30.70;52.95;46.93;0.22;52.95;-10.56;0.51;-34.57;0.28;-1.38;3.07;0.16;-5.07;0.21;0.18;0.20;0.21;0.21;0.21;0.16;-0.38;-0.23;42.11;0.21;-5.39;-49.81;0.21;0.18;-0.17;2.02;42.11;0.22;0.20;-0.24;0.16;52.95;…	0.02;0.03;0.01;0.01;0.01;0.03;0.00;0.03;0.01;0.03;0.04;0.00;0.01;0.03;0.02;0.04;0.02;0.02;0.01;0.01;0.02;0.02;0.00;0.03;0.00;0.02;0.01;0.01;0.02;0.03;0.00;0.02;0.01;0.01;0.00;0.00;0.03;0.01;0.02;0.00;0.01;0.02;0.04;0.01;0.00;0.03;0.00;0.05;0.01;0.00;0.03;0.01;0.01;0.01;0.01;0.04;0.01;0.00;0.04;0.01;0.05;0.01;0.01;0.03;0.03;0.03;0.04;0.01;0.01;0.00;0.05;0.01;0.02;0.01;0.01;0.01;0.02;0.01;0.03;0.01…
	ENSG00000224137	ENSG00000163251	snp_2_208450788;snp_2_208496715;snp_2_208544582;snp_2_208511233;snp_2_208866349;snp_2_208877943;snp_2_208490745;snp_2_208345241;snp_2_208224765;snp_2_208428608;snp_2_208494234;snp_2_208930809;snp_2_208566316;snp_2_208434416;snp_2_208365344;snp_2_208496034;snp_2_208521576;snp_2_208509582;snp_2_208524200;snp_2_208497287;snp_2_208568671;snp_2_208447284;snp_2_208650186;snp_2_208345380;snp_2_208915789…	0.56;-0.64;0.32;-0.63;-0.54;-1.78;-0.60;0.32;-45.10;-0.42;-0.63;-47.01;-0.22;-0.64;0.50;-0.66;-0.62;0.55;-0.65;-0.65;-0.22;-0.47;6.80;0.32;15.83;-0.62;0.32;-0.23;0.62;-0.23;9.51;49.73;-0.64;10.72;-0.62;0.32;-0.61;-0.60;-0.60;-0.54;-2.59;0.36;-0.63;0.45;20.89;0.31;-32.28;0.48;0.33;0.55;-0.59;-0.66;-0.57;45.36;-0.64;-0.64;1.45;-0.48;-39.84;-0.65;-0.62;0.44;-0.37;0.33;-0.23;11.77;0.32;-0.63;0.55;-0.…	0.00;0.00;0.00;0.00;0.01;0.01;0.00;0.00;0.02;0.01;0.00;0.02;0.01;0.02;0.00;0.00;0.00;0.00;0.00;0.00;0.01;0.01;0.02;0.00;0.04;0.01;0.00;0.01;0.00;0.01;0.02;0.01;0.00;0.01;0.00;0.00;0.00;0.00;0.00;0.00;0.01;0.00;0.00;0.00;0.01;0.00;0.02;0.00;0.00;0.00;0.00;0.00;0.00;0.02;0.00;0.00;0.00;0.00;0.00;0.00;0.04;0.00;0.00;0.00;0.01;0.00;0.00;0.00;0.00;0.00;0.00;0.03;0.00;0.00;0.00;0.00;0.00;0.00;0.00;0.00…	0.00;0.00;0.00;0.00;0.02;0.02;0.00;0.00;0.04;0.02;0.00;0.03;0.02;0.03;0.00;0.00;0.00;0.00;0.00;0.00;0.02;0.01;0.03;0.00;0.05;0.01;0.00;0.01;0.00;0.01;0.03;0.02;0.00;0.03;0.00;0.00;0.00;0.00;0.00;0.00;0.02;0.00;0.00;0.00;0.01;0.00;0.04;0.00;0.00;0.00;0.00;0.00;0.00;0.04;0.00;0.00;0.00;0.00;0.01;0.00;0.05;0.00;0.00;0.00;0.01;0.00;0.00;0.00;0.00;0.00;0.00;0.04;0.00;0.00;0.00;0.01;0.00;0.00;0.00;0.00…	0.16;-0.20;0.18;-0.22;-0.46;-1.67;-0.25;0.20;43.49;-0.45;-0.20;-49.78;-0.21;-0.55;0.25;-0.22;-0.18;0.16;-0.20;-0.19;-0.22;-0.51;6.53;0.20;17.46;-0.53;0.20;-0.21;0.19;-0.22;10.21;60.04;-0.20;10.31;-0.20;0.20;-0.20;-0.18;-0.17;-0.25;-2.28;0.26;-0.19;0.22;15.50;0.16;-34.74;0.23;0.20;0.15;-0.16;-0.32;-0.22;49.42;-0.21;-0.20;1.11;-0.30;-28.58;-0.29;-0.66;0.23;-0.27;0.22;-0.20;12.78;0.20;-0.20;0.16;-0.…	0.04;0.01;0.02;0.01;0.03;0.02;0.00;0.01;0.03;0.01;0.01;0.01;0.01;0.04;0.04;0.01;0.02;0.04;0.01;0.02;0.01;0.00;0.03;0.01;0.02;0.02;0.01;0.01;0.03;0.01;0.01;0.00;0.01;0.02;0.02;0.01;0.01;0.03;0.03;0.00;0.02;0.00;0.02;0.00;0.04;0.04;0.01;0.00;0.01;0.05;0.04;0.00;0.01;0.01;0.01;0.01;0.01;0.02;0.04;0.00;0.03;0.00;0.00;0.03;0.02;0.00;0.01;0.02;0.04;0.01;0.01;0.03;0.02;0.03;0.05;0.03;0.01;0.04;0.00;0.02…
	ENSG00000224137	ENSG00000178385	snp_2_208882002;snp_2_208908248;snp_2_208245584;snp_2_208418633;snp_2_208249092;snp_2_208622745;snp_2_208983230;snp_2_208999123;snp_2_208274477;snp_2_208451724;snp_2_208274175;snp_2_208398504;snp_2_208272500;snp_2_208860720;snp_2_208442070;snp_2_208925857;snp_2_208865378;snp_2_208292268;snp_2_208859943;snp_2_208841951;snp_2_208977537;snp_2_208285598;snp_2_208276965;snp_2_208224765;snp_2_208930809…	45.36;-49.47;-0.39;10.72;-0.39;-2.08;-2.59;-2.68;43.79;-1.51;-47.01;17.73;45.36;-49.47;60.34;2.54;42.45;5.32;42.45;-15.67;-4.91;-0.46;42.45;-45.10;-47.01;43.79;60.34;2.92;39.38;-1.43;43.79;-1.78;43.79;-0.42;-47.01;-49.47;43.79;-49.47;-49.47;-0.43;-53.03;37.19;24.16;-3.29;-30.86;-18.26;-6.34;-45.10;60.34;-47.01;-0.44;-38.08;-0.47;-45.10;-37.24;-47.01;17.34;42.45;-2.20;-0.45;-30.56;-47.01;43.79;-23…	0.02;0.01;0.00;0.01;0.00;0.03;0.01;0.01;0.03;0.00;0.02;0.02;0.02;0.01;0.00;0.01;0.03;0.02;0.03;0.02;0.04;0.00;0.03;0.02;0.02;0.03;0.00;0.00;0.01;0.03;0.03;0.01;0.03;0.00;0.02;0.01;0.03;0.01;0.01;0.00;0.01;0.01;0.02;0.03;0.01;0.03;0.02;0.02;0.00;0.02;0.00;0.01;0.00;0.02;0.01;0.02;0.04;0.03;0.04;0.00;0.03;0.02;0.03;0.02;0.03;0.03;0.02;0.02;0.03;0.02;0.03;0.01;0.02;0.00;0.01;0.03;0.02;0.03;0.01;0.01…	0.04;0.02;0.01;0.03;0.01;0.04;0.02;0.02;0.04;0.00;0.03;0.03;0.04;0.02;0.01;0.02;0.05;0.03;0.05;0.03;0.05;0.00;0.05;0.04;0.03;0.04;0.01;0.01;0.01;0.04;0.04;0.02;0.04;0.00;0.03;0.02;0.04;0.02;0.02;0.01;0.02;0.02;0.03;0.04;0.02;0.04;0.03;0.04;0.01;0.03;0.00;0.02;0.00;0.04;0.02;0.03;0.05;0.05;0.05;0.00;0.04;0.03;0.04;0.03;0.04;0.05;0.03;0.04;0.04;0.03;0.05;0.02;0.04;0.00;0.02;0.04;0.03;0.04;0.03;0.02…	42.50;53.34;0.34;11.78;0.34;2.40;-2.99;-2.88;-45.06;0.96;-43.49;17.35;42.50;53.34;-46.96;-2.55;60.39;4.88;60.39;-14.50;-5.88;0.33;60.39;49.78;-43.49;-45.06;-46.96;-2.44;-29.10;-1.35;-45.06;-1.39;-45.06;0.35;-43.49;53.34;-45.06;53.34;53.34;0.34;-60.04;-38.03;-31.24;3.55;24.01;23.65;5.36;49.78;-46.96;-43.49;0.33;-37.33;0.33;49.78;-27.91;-43.49;21.24;60.39;2.64;0.31;38.06;-43.49;-45.06;-21.74;-14.94…	0.03;0.01;0.01;0.01;0.01;0.01;0.00;0.01;0.02;0.03;0.03;0.02;0.03;0.01;0.02;0.01;0.00;0.03;0.00;0.03;0.01;0.01;0.00;0.01;0.03;0.02;0.02;0.01;0.04;0.04;0.02;0.04;0.02;0.01;0.03;0.01;0.02;0.01;0.01;0.02;0.00;0.01;0.00;0.02;0.04;0.00;0.05;0.01;0.02;0.03;0.01;0.01;0.01;0.01;0.05;0.03;0.01;0.00;0.01;0.03;0.01;0.03;0.02;0.03;0.05;0.00;0.02;0.01;0.02;0.00;0.05;0.01;0.01;0.02;0.02;0.02;0.03;0.02;0.04;0.01…
	ENSG00000224137	ENSG00000163249	snp_2_208580348;snp_2_208499300;snp_2_208738086;snp_2_208526691;snp_2_208473029;snp_2_208804764;snp_2_208446204;snp_2_208953345;snp_2_208335973;snp_2_208541628;snp_2_208524199;snp_2_208506731;snp_2_208830590;snp_2_208536703;snp_2_208509237;snp_2_208688618;snp_2_208473294;snp_2_208538896;snp_2_208418398;snp_2_208859963;snp_2_208507674;snp_2_208548378;snp_2_208585915;snp_2_208616046;snp_2_208496943…	-14.07;0.55;53.29;-0.65;33.60;-47.01;-0.95;-2.20;-29.43;-0.36;1.71;-0.60;-2.61;49.73;0.53;-39.35;-2.50;0.40;-23.77;-13.46;0.55;0.30;-45.10;-0.24;-0.63;21.10;-0.34;-0.62;0.20;15.20;0.30;0.23;-0.66;0.25;-0.62;42.45;26.99;49.73;-0.63;15.20;0.47;-39.98;0.47;-2.68;-0.29;-0.69;0.53;0.34;-0.26;-0.61;0.55;-10.86;0.55;-47.01;-0.63;0.44;-1.36;0.25;39.38;-0.64;2.32;0.56;0.22;42.45;0.50;0.55;0.23;0.35;0.62;0…	0.01;0.00;0.01;0.00;0.00;0.02;0.00;0.04;0.01;0.00;0.04;0.00;0.01;0.01;0.00;0.01;0.01;0.00;0.04;0.02;0.00;0.00;0.02;0.00;0.00;0.02;0.00;0.00;0.01;0.01;0.00;0.00;0.00;0.00;0.00;0.03;0.02;0.01;0.00;0.02;0.00;0.05;0.00;0.01;0.00;0.00;0.00;0.00;0.00;0.00;0.00;0.02;0.00;0.02;0.00;0.00;0.05;0.02;0.01;0.00;0.03;0.00;0.01;0.03;0.00;0.00;0.01;0.04;0.00;0.02;0.00;0.00;0.02;0.01;0.02;0.01;0.00;0.02;0.00;0.00…	0.01;0.00;0.02;0.00;0.00;0.03;0.00;0.05;0.02;0.00;0.02;0.00;0.02;0.01;0.00;0.00;0.01;0.00;0.02;0.03;0.00;0.00;0.02;0.00;0.00;0.03;0.00;0.00;0.01;0.01;0.00;0.00;0.00;0.00;0.00;0.05;0.03;0.01;0.00;0.03;0.00;0.03;0.00;0.02;0.00;0.00;0.00;0.00;0.00;0.00;0.00;0.03;0.00;0.03;0.00;0.00;0.03;0.03;0.00;0.00;0.04;0.00;0.01;0.02;0.00;0.00;0.01;0.02;0.00;0.01;0.00;0.00;0.01;0.02;0.01;0.03;0.00;0.03;0.00;0.00…	-13.26;0.23;42.28;-0.48;42.48;-49.65;-0.78;2.69;-27.08;-0.30;1.75;-0.43;2.05;53.11;0.22;-33.99;-2.69;0.15;-24.89;11.94;0.23;0.21;49.55;-0.21;-0.41;18.95;-0.30;-0.39;0.30;13.66;0.20;0.26;-0.48;0.17;-0.47;47.09;30.54;53.11;-0.40;14.94;0.28;45.19;0.16;2.03;-0.24;-0.65;0.21;0.32;-0.19;-0.38;0.23;-9.96;0.23;-49.65;-0.40;0.17;-1.45;0.22;33.30;-0.41;2.27;0.29;0.30;47.09;0.18;0.23;0.29;0.41;0.26;0.30;-0.…	0.01;0.00;0.03;0.00;0.00;0.01;0.01;0.01;0.02;0.00;0.03;0.00;0.05;0.01;0.01;0.02;0.01;0.04;0.03;0.03;0.00;0.01;0.01;0.01;0.00;0.03;0.00;0.00;0.00;0.01;0.01;0.00;0.00;0.04;0.00;0.02;0.01;0.01;0.00;0.02;0.00;0.02;0.04;0.05;0.00;0.00;0.01;0.00;0.03;0.00;0.00;0.03;0.00;0.01;0.00;0.02;0.03;0.04;0.02;0.00;0.03;0.00;0.00;0.02;0.02;0.00;0.00;0.02;0.00;0.00;0.01;0.00;0.00;0.01;0.01;0.01;0.00;0.03;0.04;0.03…
	ENSG00000224137	ENSG00000118260	snp_2_208555031;snp_2_208387385;snp_2_208335973;snp_2_208318744;snp_2_208593810;snp_2_208437503;snp_2_208585915;snp_2_208387646;snp_2_208318881;snp_2_208559684;snp_2_208530105;snp_2_208436299;snp_2_208398877;snp_2_208546153;snp_2_208551205;snp_2_208546390;snp_2_208466165;snp_2_208554121;snp_2_208601797;snp_2_208546305;snp_2_208473294;snp_2_208442070;snp_2_208472688;snp_2_208577628;snp_2_208558671…	0.15;42.45;-29.43;-1.83;-10.12;11.57;-45.10;43.79;38.50;0.20;-15.74;-0.48;42.45;0.34;0.22;0.33;24.16;0.19;39.28;0.31;-2.50;60.34;-4.12;-0.90;-0.19;-49.47;-0.49;0.32	0.05;0.03;0.01;0.01;0.02;0.03;0.02;0.03;0.01;0.01;0.01;0.05;0.03;0.00;0.01;0.00;0.02;0.02;0.05;0.00;0.01;0.00;0.00;0.03;0.02;0.01;0.04;0.00	0.03;0.02;0.01;0.01;0.02;0.02;0.02;0.02;0.01;0.01;0.01;0.03;0.02;0.00;0.01;0.00;0.01;0.01;0.03;0.00;0.01;0.00;0.00;0.02;0.01;0.01;0.02;0.00	0.24;53.03;-25.98;1.72;14.44;11.75;60.09;-39.28;-30.38;0.17;14.39;0.50;53.03;0.28;0.17;0.17;-24.28;0.17;-60.34;0.16;-2.02;-53.28;3.39;-1.01;-0.18;45.11;0.49;0.18	0.00;0.01;0.02;0.02;0.00;0.02;0.00;0.05;0.03;0.03;0.02;0.04;0.01;0.01;0.04;0.04;0.02;0.04;0.00;0.05;0.05;0.01;0.02;0.01;0.03;0.02;0.04;0.03
	Ana_XLOC_007818	ENSG00000131747	snp_17_38692757;snp_17_38669819;snp_17_38691542;snp_17_38688521;snp_17_38692546;snp_17_38697323;snp_17_38696642;snp_17_38684296;snp_17_38693504;snp_17_38669458;snp_17_38684944;snp_17_38687919;snp_17_38668175;snp_17_38674163;snp_17_38681514;snp_17_38671319;snp_17_38668342;snp_17_38507224;snp_17_38727153;snp_17_38698189;snp_17_38686985;snp_17_38650185;snp_17_38649702;snp_17_38533565;snp_17_38687454…	1.30;1.33;1.30;1.30;1.29;1.32;1.39;1.30;1.29;1.34;1.43;1.31;1.30;1.34;1.35;1.32;1.27;1.29;1.46;1.31;1.44;4.04;1.30;1.00;1.30;1.29;1.30;1.30;1.36;1.30	0.00;0.00;0.00;0.00;0.00;0.00;0.00;0.00;0.00;0.00;0.00;0.00;0.00;0.00;0.00;0.00;0.00;0.00;0.00;0.00;0.00;0.00;0.00;0.00;0.00;0.00;0.00;0.00;0.00;0.00	0.02;0.02;0.02;0.02;0.03;0.02;0.02;0.02;0.03;0.02;0.02;0.02;0.02;0.02;0.02;0.03;0.03;0.03;0.02;0.02;0.01;0.03;0.02;0.04;0.02;0.03;0.02;0.02;0.02;0.02	0.90;0.92;0.91;0.90;0.91;0.93;0.93;0.90;0.90;0.91;0.96;0.90;0.90;0.92;0.93;0.92;0.89;0.86;1.01;0.86;1.06;3.08;0.90;0.71;0.91;0.91;0.90;0.92;0.90;0.90	0.03;0.03;0.03;0.03;0.03;0.02;0.03;0.03;0.03;0.03;0.03;0.03;0.03;0.03;0.03;0.03;0.03;0.04;0.03;0.03;0.01;0.02;0.03;0.04;0.03;0.03;0.03;0.03;0.03;0.03
	Ana_XLOC_007818	ENSG00000131746	snp_17_38688156;snp_17_38696834;snp_17_38670780;snp_17_38668158;snp_17_38668342;snp_17_38698189;snp_17_38727153;snp_17_38649702;snp_17_38765661;snp_17_38687919;snp_17_38684296;snp_17_38669458;snp_17_38693504;snp_17_38697323;snp_17_38696642;snp_17_38668299;snp_17_38664804;snp_17_38687454;snp_17_38545377;snp_17_38678356;snp_17_38668175;snp_17_38757647;snp_17_38674163;snp_17_38681514;snp_17_38671319…	1.12;1.30;1.29;1.30;1.27;1.31;1.46;1.30;1.08;1.31;1.30;1.34;1.29;1.32;1.39;1.36;1.30;1.30;60.30;-6.48;1.30;1.42;1.34;1.35;1.32;1.43;60.30;1.33;1.30;1.30;1.30;1.29	0.01;0.00;0.00;0.00;0.00;0.00;0.00;0.00;0.00;0.00;0.00;0.00;0.00;0.00;0.00;0.00;0.00;0.00;0.00;0.01;0.00;0.00;0.00;0.00;0.00;0.00;0.00;0.00;0.00;0.00;0.00;0.00	0.04;0.02;0.03;0.02;0.03;0.02;0.02;0.02;0.05;0.02;0.02;0.02;0.03;0.02;0.02;0.02;0.02;0.02;0.03;0.04;0.02;0.02;0.02;0.02;0.03;0.02;0.03;0.02;0.02;0.02;0.02;0.03	0.90;1.03;1.01;1.02;1.03;1.03;0.93;1.02;0.81;1.03;1.03;1.05;1.03;1.02;0.93;1.04;1.03;1.01;49.13;-5.67;1.02;0.93;1.01;1.04;1.01;0.98;49.13;1.03;1.02;0.99;1.02;1.02	0.03;0.01;0.01;0.01;0.01;0.01;0.04;0.01;0.03;0.01;0.01;0.01;0.01;0.01;0.03;0.01;0.01;0.01;0.01;0.01;0.01;0.04;0.02;0.01;0.02;0.03;0.01;0.01;0.01;0.02;0.01;0.01
	Ana_XLOC_007818	ENSG00000183153	snp_17_38687454;snp_17_38698189;snp_17_38668342;snp_17_38649702;snp_17_38668299;snp_17_38696834;snp_17_38699588;snp_17_38670780;snp_17_38664804;snp_17_38668158;snp_17_38693504;snp_17_38669458;snp_17_38684296;snp_17_38684944;snp_17_38669819;snp_17_38692757;snp_17_38691542;snp_17_38688521;snp_17_38696642;snp_17_38692546;snp_17_38697323;snp_17_38674163;snp_17_38668175;snp_17_38671319;snp_17_38681514…	1.30;1.31;1.27;1.30;1.36;1.30;1.06;1.29;1.30;1.30;1.29;1.34;1.30;1.43;1.33;1.30;1.30;1.30;1.39;1.29;1.32;1.34;1.30;1.32;1.35;1.31	0.00;0.00;0.00;0.00;0.00;0.00;0.00;0.00;0.00;0.00;0.00;0.00;0.00;0.00;0.00;0.00;0.00;0.00;0.00;0.00;0.00;0.00;0.00;0.00;0.00;0.00	0.02;0.02;0.03;0.02;0.02;0.02;0.04;0.03;0.02;0.02;0.03;0.02;0.02;0.02;0.02;0.02;0.02;0.02;0.02;0.03;0.02;0.02;0.02;0.03;0.02;0.02	-0.97;-1.00;-0.96;-0.98;-1.08;-0.97;-0.90;-0.97;-0.97;-0.98;-0.97;-1.02;-0.98;-0.89;-1.01;-0.99;-1.00;-0.98;-0.94;-0.96;-0.96;-0.95;-0.98;-0.97;-0.91;-0.98	0.02;0.01;0.02;0.02;0.01;0.02;0.01;0.02;0.02;0.02;0.02;0.01;0.02;0.04;0.02;0.02;0.01;0.02;0.03;0.02;0.02;0.02;0.02;0.02;0.03;0.02
	Ana_XLOC_007818	ENSG00000141753	snp_17_38649859	38.9	0.01	0.05	37.33	0.01
	Ana_XLOC_007818	ENSG00000266208	snp_17_38545377	60.3	0	0.03	39.61	0.05
	ENSG00000266913	ENSG00000123136	snp_19_14318184;snp_19_14451536;snp_19_14744352;snp_19_14482107;snp_19_14465880	-2.99;3.14;-6.80;-12.59;2.36	0.00;0.00;0.00;0.01;0.01	0.05;0.01;0.05;0.03;0.04	2.06;-2.31;5.49;11.06;-2.13	0.03;0.02;0.01;0.02;0.02
	ENSG00000266913	ENSG00000123159	snp_19_14744352;snp_19_14318184	-6.80;-2.99	0.00;0.00	0.05;0.05	5.64;2.75	0.01;0.00
	ENSG00000266913	ENSG00000072071	snp_19_14074609;snp_19_14124765;snp_19_14318184;snp_19_14451536;snp_19_14107470;snp_19_14311844;snp_19_14147637;snp_19_14198677	-5.49;-3.34;-2.99;3.14;-44.99;-35.98;-14.82;-17.68	0.00;0.00;0.00;0.00;0.00;0.00;0.00;0.00	0.04;0.02;0.05;0.05;0.04;0.04;0.02;0.05	-4.89;-2.46;-2.10;2.31;-44.15;-28.93;12.13;-11.96	0.00;0.01;0.03;0.02;0.00;0.01;0.01;0.04
	ENSG00000266913	ENSG00000123146	snp_19_14440761;snp_19_14744352;snp_19_14124765;snp_19_14434660;snp_19_14465880;snp_19_14451536	3.00;-6.80;-3.34;2.95;2.36;3.14	0.00;0.00;0.00;0.00;0.01;0.00	0.01;0.05;0.02;0.02;0.04;0.01	-2.64;4.57;2.54;-2.59;-2.18;-2.38	0.01;0.04;0.01;0.01;0.02;0.02
	ENSG00000266913	ENSG00000123143	snp_19_14198677;snp_19_14311844;snp_19_14451536	-17.68;-35.98;3.14	0.00;0.00;0.00	0.05;0.04;0.05	13.69;39.28;-2.16	0.02;0.00;0.03
	ENSG00000266913	ENSG00000105011	snp_19_14198677;snp_19_14318184;snp_19_14451536;snp_19_14094455;snp_19_14124765	-17.68;-2.99;3.14;10.64;-3.34	0.00;0.00;0.00;0.00;0.00	0.05;0.05;0.05;0.05;0.02	15.53;-2.56;2.13;8.34;-2.62	0.01;0.01;0.04;0.02;0.01
	ENSG00000218510	ENSG00000070831	snp_1_22298773;snp_1_22397871;snp_1_22351947;snp_1_22350165;snp_1_22301419;snp_1_22300465;snp_1_22354587;snp_1_22348104;snp_1_22290630;snp_1_22435773;snp_1_22345093;snp_1_22425642;snp_1_22373671;snp_1_22295701;snp_1_22343924;snp_1_22312617;snp_1_22311623;snp_1_22287730;snp_1_22347252;snp_1_22355043;snp_1_22351180;snp_1_22360138;snp_1_22284976;snp_1_22345006;snp_1_22311970;snp_1_22304272;snp_1_222…	-0.20;3.70;1.03;1.01;-0.19;0.17;-0.76;0.99;-0.24;43.03;0.20;0.94;0.99;0.16;0.17;0.17;0.19;-0.20;0.97;-13.34;-0.93;1.00;-1.96;0.18;0.19;0.19;8.18;0.98;41.69;1.37;0.26;0.99;-11.07;0.16;0.18;-0.19;1.74;2.24;0.79;-0.19;0.19;-0.20;-1.38;-0.77;-0.22;-0.82;-0.18;-0.22;-1.44;-35.02;-50.23;-0.24;-10.57;1.01;-0.23;-0.82;-0.21;-4.45;-0.21;-0.20;1.00;-0.20;0.94;0.16;1.43;0.17;-0.79;-0.19;-2.18;-2.27;0.89;14.…	0.01;0.04;0.00;0.00;0.02;0.04;0.00;0.00;0.00;0.03;0.01;0.00;0.00;0.04;0.03;0.03;0.02;0.02;0.00;0.03;0.03;0.00;0.05;0.03;0.02;0.02;0.02;0.00;0.04;0.05;0.00;0.00;0.03;0.05;0.02;0.04;0.03;0.03;0.01;0.02;0.02;0.04;0.05;0.00;0.01;0.00;0.03;0.01;0.04;0.01;0.01;0.00;0.02;0.00;0.00;0.00;0.02;0.00;0.02;0.02;0.00;0.02;0.00;0.04;0.01;0.03;0.00;0.04;0.03;0.02;0.01;0.02;0.04;0.03;0.00;0.04;0.00;0.02;0.03;0.00…	0.00;0.01;0.00;0.00;0.00;0.01;0.00;0.00;0.00;0.01;0.00;0.00;0.00;0.01;0.01;0.01;0.00;0.00;0.00;0.01;0.01;0.00;0.01;0.01;0.00;0.00;0.00;0.00;0.01;0.01;0.00;0.00;0.01;0.01;0.00;0.01;0.01;0.01;0.00;0.00;0.00;0.01;0.01;0.00;0.00;0.00;0.01;0.00;0.01;0.00;0.00;0.00;0.00;0.00;0.00;0.00;0.00;0.00;0.00;0.00;0.00;0.00;0.00;0.01;0.00;0.01;0.00;0.01;0.01;0.01;0.00;0.00;0.01;0.01;0.00;0.01;0.00;0.00;0.01;0.00…	0.24;4.90;-0.29;-0.21;0.24;-0.24;0.17;-0.20;0.24;-40.85;-0.23;-0.23;-0.22;-0.23;-0.23;-0.26;-0.27;0.23;-0.18;-19.20;-1.11;-0.20;-2.26;-0.25;-0.26;-0.20;8.04;-0.20;53.47;-1.36;-0.29;-0.19;9.87;-0.24;-0.27;0.26;1.90;2.02;-0.61;0.23;-0.26;0.29;1.48;0.19;0.20;0.18;0.25;0.24;1.42;-27.80;47.44;0.25;10.89;-0.21;0.25;0.18;0.24;3.53;0.20;0.24;-0.20;0.20;-0.23;-0.23;1.43;-0.24;0.16;0.29;2.77;2.56;-0.64;-13…	0.00;0.01;0.00;0.01;0.00;0.00;0.05;0.02;0.00;0.04;0.00;0.03;0.02;0.00;0.01;0.00;0.00;0.01;0.03;0.00;0.01;0.03;0.02;0.00;0.00;0.01;0.02;0.03;0.01;0.05;0.00;0.04;0.05;0.00;0.00;0.01;0.02;0.05;0.05;0.00;0.00;0.00;0.04;0.03;0.02;0.02;0.00;0.00;0.04;0.05;0.02;0.00;0.01;0.01;0.00;0.02;0.01;0.02;0.03;0.01;0.02;0.02;0.03;0.00;0.01;0.00;0.05;0.00;0.01;0.01;0.05;0.03;0.01;0.00;0.00;0.05;0.03;0.04;0.00;0.01…
	ENSG00000241544	ENSG00000114850	snp_3_156726614	-2.87	0	0.04	-2.55	0
	ENSG00000241544	ENSG00000163660	snp_3_157015359;snp_3_157337600;snp_3_157293612;snp_3_157219243;snp_3_156799405;snp_3_157230221;snp_3_156800555;snp_3_157108435;snp_3_157135834;snp_3_157061070;snp_3_156860385;snp_3_157224326	6.88;37.91;-3.25;8.27;-53.00;-3.15;-43.14;-35.41;-3.13;-3.00;-53.00;6.42	0.00;0.00;0.00;0.00;0.01;0.00;0.00;0.00;0.00;0.00;0.01;0.00	0.04;0.03;0.04;0.02;0.04;0.03;0.02;0.05;0.04;0.05;0.04;0.02	6.92;32.83;-2.92;6.98;41.80;-2.74;-42.06;-24.15;-2.95;-3.04;41.80;5.72	0.00;0.00;0.00;0.00;0.04;0.00;0.00;0.04;0.00;0.00;0.04;0.00
	ENSG00000241544	ENSG00000197980	snp_3_156466874;snp_3_156800555;snp_3_157135834;snp_3_156726614;snp_3_157015359	-42.96;-43.14;-3.13;-2.87;6.88	0.00;0.00;0.00;0.00;0.00	0.05;0.05;0.04;0.04;0.04	34.69;-27.87;-2.20;-2.14;-5.75	0.01;0.05;0.02;0.02;0.01
	ENSG00000241544	ENSG00000163659	snp_3_156726614;snp_3_156382197	-2.87;43.95	0.00;0.00	0.04;0.05	1.96;34.99	0.03;0.01
	ENSG00000230107	ENSG00000100167	snp_22_42855277;snp_22_42771517;snp_22_42299814;snp_22_42867332;snp_22_42612501;snp_22_42380464;snp_22_42650920;snp_22_42775948;snp_22_42315361;snp_22_42863114;snp_22_42821537;snp_22_42574737;snp_22_42888639;snp_22_42397039;snp_22_42664876;snp_22_42638521;snp_22_42767442;snp_22_42435209;snp_22_42497282;snp_22_42742820;snp_22_42854067;snp_22_42853703;snp_22_42486662;snp_22_42824948;snp_22_42407995…	0.25;0.27;-52.62;-0.19;-59.68;-34.58;-52.62;0.24;-36.71;0.27;-52.62;20.44;1.82;53.70;-34.96;-29.67;-10.33;37.33;35.08;-52.62;-7.42;0.27;-2.58;4.31;-37.83;12.15;0.24;-2.45;1.66;-52.62;-13.59;0.24;2.94;-33.61;-2.64	0.00;0.00;0.01;0.01;0.00;0.01;0.01;0.00;0.01;0.00;0.01;0.01;0.02;0.01;0.01;0.01;0.01;0.01;0.01;0.01;0.02;0.00;0.01;0.00;0.01;0.00;0.00;0.01;0.01;0.01;0.01;0.00;0.00;0.02;0.01	0.00;0.01;0.03;0.03;0.01;0.04;0.03;0.01;0.03;0.00;0.03;0.03;0.05;0.03;0.04;0.03;0.02;0.03;0.04;0.03;0.05;0.00;0.04;0.01;0.03;0.01;0.01;0.04;0.03;0.03;0.02;0.01;0.01;0.05;0.04	0.20;0.18;-42.73;0.18;-47.55;-28.15;-42.73;0.16;-35.83;0.20;-42.73;21.04;2.21;-41.56;-27.98;-35.22;-8.00;-37.63;28.08;-42.73;-7.05;0.20;-2.82;4.11;-39.62;10.55;0.19;-2.68;-1.31;-42.73;-11.47;0.16;2.57;-33.74;-2.81	0.01;0.03;0.03;0.02;0.02;0.05;0.03;0.04;0.01;0.01;0.03;0.01;0.00;0.04;0.05;0.00;0.03;0.01;0.05;0.03;0.02;0.01;0.01;0.00;0.01;0.01;0.01;0.01;0.03;0.03;0.02;0.04;0.01;0.02;0.01
	ENSG00000230107	ENSG00000235568	snp_22_42579421;snp_22_43266171;snp_22_42792374;snp_22_42854646;snp_22_42486662;snp_22_43050796;snp_22_43310101;snp_22_42792946;snp_22_42435209;snp_22_42622892;snp_22_42787043;snp_22_43298773;snp_22_42870163;snp_22_42783830;snp_22_42536347;snp_22_42854906;snp_22_42452484;snp_22_42793845;snp_22_42788919;snp_22_43295346;snp_22_42791442;snp_22_42358610;snp_22_43289453;snp_22_42439374;snp_22_42922172…	-1.41;-59.68;0.67;0.62;-2.58;-59.68;-2.16;0.83;37.33;2.57;0.69;-2.03;0.75;0.69;-2.64;0.68;-33.61;0.68;0.69;-2.45;0.68;6.22;53.70;-1.71;-2.14;-2.17;-2.60;-24.07;-13.59;-1.29;-59.68;36.47;-2.12;-36.34;0.71;0.68;-2.21;0.68;-1.17;-1.31;0.68;-39.10;34.18;28.35;0.68;-13.30;0.69;-2.34;-21.72;-14.13;-1.23;-1.26;0.68;2.71;0.68;-2.45;0.67;-37.83;-4.62;-2.45;1.66;-1.24;53.70;1.39;-2.57;-10.33;-13.19;0.61;-2…	0.00;0.00;0.00;0.00;0.01;0.00;0.01;0.00;0.01;0.00;0.00;0.02;0.00;0.00;0.01;0.00;0.02;0.00;0.00;0.01;0.00;0.01;0.01;0.01;0.00;0.02;0.01;0.00;0.01;0.01;0.00;0.01;0.02;0.01;0.00;0.00;0.00;0.00;0.01;0.00;0.00;0.01;0.02;0.01;0.00;0.01;0.00;0.02;0.00;0.01;0.00;0.00;0.00;0.00;0.00;0.01;0.00;0.01;0.01;0.01;0.02;0.01;0.01;0.01;0.01;0.01;0.02;0.00;0.01;0.00;0.02;0.01;0.01;0.00;0.00;0.00;0.00;0.00;0.01;0.01…	0.00;0.01;0.00;0.00;0.04;0.01;0.04;0.00;0.03;0.01;0.00;0.04;0.00;0.00;0.04;0.00;0.05;0.00;0.00;0.04;0.00;0.04;0.03;0.02;0.02;0.04;0.03;0.01;0.02;0.03;0.01;0.03;0.05;0.03;0.00;0.00;0.01;0.00;0.03;0.01;0.00;0.02;0.04;0.04;0.00;0.03;0.00;0.05;0.02;0.04;0.00;0.01;0.00;0.02;0.00;0.04;0.00;0.03;0.03;0.04;0.05;0.04;0.03;0.03;0.02;0.02;0.05;0.00;0.04;0.01;0.05;0.02;0.04;0.00;0.00;0.00;0.00;0.00;0.03;0.04…	-1.13;50.15;-0.23;-0.26;-3.14;50.15;2.21;-0.26;44.76;1.73;-0.23;1.98;-0.31;-0.23;-3.19;-0.36;-37.74;-0.22;-0.23;-2.98;-0.22;6.65;60.77;-1.79;-1.97;-1.77;-2.56;-16.73;12.52;-1.16;50.15;44.41;2.13;-40.78;-0.23;-0.22;-1.66;-0.22;-1.40;-0.83;-0.23;-31.37;-30.83;38.02;-0.22;-10.43;-0.23;-2.46;16.30;-17.56;-0.80;-1.10;-0.22;-1.97;-0.22;-2.98;-0.32;-37.46;-5.24;-2.98;1.51;-1.00;60.77;-1.05;-2.37;-10.93;…	0.00;0.01;0.02;0.02;0.00;0.01;0.01;0.04;0.00;0.04;0.03;0.02;0.04;0.03;0.00;0.02;0.01;0.03;0.03;0.00;0.03;0.01;0.00;0.00;0.01;0.05;0.01;0.03;0.01;0.02;0.01;0.00;0.02;0.00;0.03;0.03;0.03;0.03;0.00;0.04;0.03;0.03;0.03;0.00;0.03;0.04;0.03;0.01;0.03;0.00;0.02;0.01;0.03;0.04;0.03;0.00;0.01;0.01;0.00;0.00;0.03;0.05;0.00;0.04;0.01;0.00;0.00;0.01;0.00;0.01;0.05;0.01;0.02;0.03;0.03;0.03;0.03;0.03;0.01;0.00…
	ENSG00000230107	ENSG00000198951	snp_22_42486662;snp_22_42643174;snp_22_42523833;snp_22_42824948;snp_22_42392173;snp_22_42386534;sv:4I_22_42905468;snp_22_42497282;snp_22_42450175;snp_22_42430287;snp_22_42536974;snp_22_42638521;snp_22_42742820;snp_22_42758891;snp_22_42374418;snp_22_42552198;snp_22_42718033;snp_22_42418006;snp_22_42673168;snp_22_42452484;snp_22_42536347;snp_22_42641535;snp_22_42587211;snp_22_42560163;snp_22_427618…	-2.58;-24.23;-2.45;4.31;12.15;0.52;6.65;35.08;1.39;-2.57;-0.50;-29.67;-52.62;47.68;1.45;2.94;-1.30;22.06;23.84;-33.61;-2.64;-0.82;-52.62;-13.59;-2.60;47.68;-2.14;-2.64;-2.80;-52.62;-59.68;-0.46;-2.88;1.35;-2.06;-52.62;-0.46;0.39;-12.20;24.64;53.70;-39.10;2.26;4.72;-2.38;-52.62;-30.30	0.01;0.01;0.01;0.00;0.00;0.00;0.01;0.01;0.01;0.01;0.02;0.01;0.01;0.02;0.01;0.00;0.01;0.01;0.02;0.02;0.01;0.00;0.01;0.01;0.01;0.02;0.00;0.01;0.00;0.01;0.00;0.01;0.02;0.01;0.02;0.01;0.01;0.02;0.01;0.01;0.01;0.01;0.01;0.01;0.02;0.01;0.01	0.04;0.03;0.04;0.01;0.01;0.00;0.04;0.04;0.03;0.02;0.05;0.03;0.03;0.05;0.03;0.01;0.04;0.04;0.05;0.05;0.04;0.02;0.03;0.02;0.03;0.05;0.02;0.03;0.02;0.03;0.01;0.04;0.05;0.03;0.05;0.03;0.04;0.04;0.03;0.02;0.03;0.02;0.02;0.04;0.05;0.03;0.03	-2.38;-21.52;-2.26;3.03;8.03;0.42;5.32;31.32;1.15;2.38;0.53;-35.00;-43.62;-49.56;1.18;2.26;1.03;-25.00;-24.78;-37.41;-2.40;0.74;-43.62;-11.19;2.44;-49.56;1.60;-2.19;-2.16;-43.62;-47.10;0.49;4.07;1.07;2.71;-43.62;0.51;0.32;14.67;-18.30;42.37;-33.89;-1.76;4.05;2.95;-43.62;-24.44	0.02;0.02;0.02;0.03;0.04;0.01;0.05;0.03;0.03;0.01;0.01;0.00;0.03;0.01;0.03;0.02;0.04;0.01;0.01;0.01;0.02;0.01;0.03;0.02;0.01;0.01;0.03;0.03;0.03;0.03;0.02;0.01;0.00;0.03;0.00;0.03;0.01;0.05;0.00;0.04;0.03;0.02;0.03;0.04;0.00;0.03;0.03
	ENSG00000230107	ENSG00000100197	snp_22_42541998;snp_22_42718232;snp_22_42491601;snp_22_42657701;snp_22_42677706;snp_22_43023563;snp_22_42929149;snp_22_42362415;snp_22_42931066;snp_22_42368721;snp_22_42292896;snp_22_42406881;snp_22_42744413;snp_22_42650920;snp_22_42721066;snp_22_42380464;snp_22_42615766;snp_22_42587211;snp_22_42552198;snp_22_42418006;snp_22_42673168;snp_22_42906442;snp_22_43021521;snp_22_42742820;snp_22_43026924…	2.26;19.25;10.45;-12.20;24.64;-2.45;-2.06;50.14;-2.80;-1.77;-1.09;3.05;-15.77;-52.62;1.73;-34.58;-28.14;-52.62;2.94;22.06;23.84;-0.44;-27.62;-52.62;-0.80;-10.33;2.44;-2.45;4.31;-37.83;8.34;1.63;-52.62;-1.26;4.72;-1.23;-14.13;-52.62;-3.69;0.79;-1.29;-59.68;40.02;-1.71;47.68;-2.64;5.66;-13.59;-24.07;-13.16;0.68;-2.64;-33.61;14.02;-1.35;0.83;-59.68;47.68;12.15;1.14;50.14;-1.41;-2.58;50.14	0.01;0.00;0.01;0.01;0.01;0.01;0.02;0.01;0.00;0.02;0.00;0.00;0.00;0.01;0.00;0.01;0.01;0.01;0.00;0.01;0.02;0.01;0.01;0.01;0.01;0.01;0.00;0.01;0.00;0.01;0.01;0.02;0.01;0.00;0.01;0.00;0.01;0.01;0.00;0.00;0.01;0.00;0.00;0.01;0.02;0.01;0.01;0.01;0.00;0.01;0.00;0.01;0.02;0.01;0.01;0.00;0.00;0.02;0.00;0.01;0.01;0.00;0.01;0.01	0.02;0.02;0.03;0.03;0.02;0.04;0.05;0.04;0.02;0.05;0.01;0.01;0.00;0.03;0.00;0.04;0.04;0.03;0.01;0.04;0.05;0.03;0.02;0.03;0.02;0.02;0.02;0.04;0.01;0.03;0.04;0.05;0.03;0.01;0.04;0.00;0.04;0.03;0.01;0.00;0.03;0.01;0.02;0.02;0.05;0.03;0.03;0.02;0.01;0.03;0.00;0.04;0.05;0.02;0.04;0.00;0.01;0.05;0.01;0.04;0.04;0.00;0.04;0.04	2.40;18.52;9.61;-9.98;20.42;-3.01;-1.88;45.29;2.28;-1.69;-0.80;-2.08;-14.32;47.20;-1.35;-39.01;-26.25;47.20;-2.62;18.70;21.19;0.33;-24.17;47.20;-0.57;-10.86;-2.30;-3.01;-3.35;-34.24;7.35;1.71;47.20;-0.98;4.60;-0.95;-19.16;47.20;-2.49;-0.23;-1.06;-45.17;38.42;-1.31;42.38;2.15;4.34;-10.39;-16.96;11.80;-0.36;-3.20;-40.85;10.52;-1.09;-0.26;-45.17;42.38;-9.91;-1.14;45.29;-1.09;-3.17;45.29	0.00;0.01;0.02;0.03;0.02;0.00;0.03;0.02;0.02;0.02;0.02;0.04;0.00;0.02;0.01;0.01;0.02;0.02;0.01;0.04;0.03;0.05;0.02;0.02;0.05;0.00;0.01;0.00;0.02;0.02;0.03;0.01;0.02;0.02;0.02;0.01;0.00;0.02;0.04;0.04;0.03;0.02;0.01;0.03;0.03;0.03;0.04;0.03;0.03;0.02;0.02;0.00;0.00;0.04;0.04;0.04;0.02;0.03;0.01;0.01;0.02;0.01;0.00;0.02
	ENSG00000230107	ENSG00000177096	snp_22_42585665;snp_22_42389389;snp_22_42809552;snp_22_42299814;snp_22_42771517;snp_22_43008903;snp_22_42931066;snp_22_42406881;snp_22_42936375;snp_22_42650920;snp_22_42362415;snp_22_42490363;snp_22_42508927;snp_22_42821537;snp_22_42768154;snp_22_42630745;snp_22_42891251;snp_22_42491601;snp_22_42677706;snp_22_42628729;snp_22_42888639;snp_22_42664876;snp_22_42541998;snp_22_42714409;snp_22_42622892…	-2.88;-1.09;-1.16;-52.62;0.27;-33.24;-2.80;3.05;36.47;-52.62;50.14;41.21;1.63;-52.62;0.33;0.39;-33.86;10.45;24.64;-11.63;1.82;-34.96;2.26;3.73;2.57;35.08;-10.33;-52.62;47.68;2.40;-2.58;-1.24;50.14;-2.45;-37.83;0.52;18.31;50.14;-0.82;-52.62;-28.14;0.72;47.68;6.22;-2.64;-1.35;23.84;22.06;-2.64	0.02;0.02;0.02;0.01;0.00;0.02;0.00;0.00;0.01;0.01;0.01;0.00;0.02;0.01;0.00;0.02;0.02;0.01;0.01;0.00;0.02;0.01;0.01;0.01;0.00;0.01;0.01;0.01;0.02;0.00;0.01;0.01;0.01;0.01;0.01;0.00;0.01;0.01;0.00;0.01;0.01;0.01;0.02;0.01;0.01;0.01;0.02;0.01;0.01	0.05;0.04;0.05;0.03;0.01;0.05;0.02;0.01;0.03;0.03;0.04;0.02;0.05;0.03;0.00;0.04;0.05;0.03;0.02;0.01;0.05;0.04;0.02;0.03;0.01;0.04;0.02;0.03;0.05;0.01;0.04;0.04;0.04;0.04;0.03;0.00;0.02;0.04;0.02;0.03;0.04;0.04;0.05;0.04;0.03;0.04;0.05;0.04;0.04	2.62;-0.95;-1.01;49.63;-0.19;34.99;2.52;-2.32;-30.25;49.63;-40.07;-31.88;-1.62;49.63;-0.16;0.41;28.66;8.63;-19.37;8.67;-2.56;-30.73;-1.80;-3.30;-1.75;37.52;-8.91;49.63;-47.11;-1.74;-2.23;-1.05;-40.07;-2.12;-33.75;0.39;-14.67;-40.07;0.60;49.63;23.08;0.64;-47.11;5.02;2.29;-1.08;-23.55;-19.29;-2.20	0.03;0.04;0.04;0.01;0.02;0.01;0.01;0.02;0.03;0.01;0.05;0.02;0.02;0.01;0.05;0.01;0.04;0.03;0.03;0.02;0.00;0.03;0.03;0.02;0.04;0.01;0.02;0.01;0.02;0.03;0.03;0.04;0.05;0.03;0.02;0.01;0.03;0.05;0.04;0.01;0.05;0.03;0.02;0.05;0.02;0.04;0.02;0.03;0.04
	ENSG00000230107	ENSG00000183066	snp_22_42622892;snp_22_42430287;snp_22_42435209;snp_22_42758891;snp_22_42505866;snp_22_42625236;snp_22_42392173;snp_22_42553458;snp_22_42824948;snp_22_42371688;snp_22_42918132;snp_22_42371609;snp_22_42560163;snp_22_42422191;snp_22_42641535;snp_22_42376209;snp_22_42625830;snp_22_42922172;snp_22_42439374;snp_22_42931873;snp_22_42673168;snp_22_42552198;snp_22_42536347;snp_22_42598307;snp_22_42929149…	2.57;-2.57;37.33;47.68;2.40;50.14;12.15;1.14;4.31;2.44;50.14;8.34;-13.59;5.66;-0.82;4.44;47.68;-2.14;-1.71;-2.64;23.84;2.94;-2.64;-1.49;-2.06;-2.88;-1.99;-3.61;-27.13;-33.29;-1.77;-59.68;3.05;50.14;-30.30;34.18;-12.20;53.70;-39.10;-0.98	0.00;0.01;0.01;0.02;0.00;0.01;0.00;0.01;0.00;0.00;0.01;0.01;0.01;0.01;0.00;0.02;0.02;0.00;0.01;0.01;0.02;0.00;0.01;0.02;0.02;0.02;0.01;0.01;0.01;0.00;0.02;0.00;0.00;0.01;0.01;0.02;0.01;0.01;0.01;0.01	0.01;0.02;0.03;0.05;0.01;0.04;0.01;0.04;0.01;0.02;0.04;0.04;0.02;0.03;0.02;0.04;0.05;0.02;0.02;0.03;0.05;0.01;0.04;0.04;0.05;0.05;0.03;0.03;0.03;0.02;0.05;0.01;0.01;0.04;0.03;0.04;0.03;0.03;0.02;0.04	1.72;2.01;30.33;-39.74;1.60;-44.87;12.12;0.93;4.12;2.72;-44.87;-7.28;10.13;-4.25;1.01;4.25;-39.74;1.86;-1.38;2.07;-19.87;2.87;-2.08;1.47;1.97;2.99;1.89;3.12;21.09;23.52;-1.71;40.47;2.41;-44.87;-22.91;-33.30;12.01;53.53;-30.23;-1.02	0.04;0.03;0.03;0.05;0.05;0.02;0.00;0.04;0.00;0.00;0.02;0.03;0.04;0.04;0.00;0.02;0.05;0.01;0.03;0.04;0.05;0.00;0.05;0.02;0.02;0.01;0.01;0.02;0.04;0.04;0.02;0.04;0.02;0.02;0.05;0.02;0.01;0.01;0.03;0.01
	ENSG00000230107	ENSG00000183172	snp_22_42767442;snp_22_42836440;snp_22_42773234;snp_22_42430287;snp_22_42622892;snp_22_42731598;snp_22_42742820;snp_22_42758891;snp_22_42643174;snp_22_42625236;snp_22_42505866;snp_22_42486662;snp_22_42371609;snp_22_42918132;snp_22_42523833;snp_22_42386534;snp_22_42650034;snp_22_42434621;snp_22_42761885;snp_22_42615766;snp_22_42587211;snp_22_42560163;snp_22_42931873;snp_22_42439374;snp_22_42625830…	-10.33;0.39;0.84;-2.57;2.57;17.69;-52.62;47.68;-24.23;50.14;2.40;-2.58;8.34;50.14;-2.45;0.52;2.14;-24.23;-2.60;-28.14;-52.62;-13.59;-2.64;-1.71;47.68;-1.30;1.38;23.84;-1.49;-2.64;-2.88;-2.06;1.54;2.00;-33.29;-52.62;3.05;-52.62;-59.68;-2.80;50.14;0.54;-2.38;-30.30;1.63;-52.62;20.42;-12.20;24.64;34.18;-11.63;53.70;2.26	0.01;0.01;0.00;0.01;0.00;0.01;0.01;0.02;0.01;0.01;0.00;0.01;0.01;0.01;0.01;0.00;0.01;0.02;0.01;0.01;0.01;0.01;0.01;0.01;0.02;0.01;0.00;0.02;0.02;0.01;0.02;0.02;0.02;0.02;0.00;0.01;0.00;0.01;0.00;0.00;0.01;0.00;0.02;0.01;0.02;0.01;0.01;0.01;0.01;0.02;0.00;0.01;0.01	0.02;0.03;0.02;0.02;0.01;0.04;0.03;0.05;0.03;0.04;0.01;0.04;0.04;0.04;0.04;0.00;0.04;0.04;0.03;0.04;0.03;0.02;0.03;0.02;0.05;0.04;0.01;0.05;0.04;0.04;0.05;0.05;0.04;0.05;0.02;0.03;0.01;0.03;0.01;0.02;0.04;0.00;0.05;0.03;0.05;0.03;0.04;0.03;0.02;0.04;0.01;0.03;0.02	-9.45;-0.30;-0.58;2.14;1.88;-14.13;53.07;-49.69;-22.27;-40.19;1.71;-3.17;-6.70;-40.19;-3.02;0.35;-2.84;23.75;2.17;26.64;53.07;-12.42;2.69;-1.22;-49.69;1.07;-1.54;-24.84;1.78;-3.20;2.78;2.59;-1.50;-1.75;22.99;53.07;2.83;53.07;-53.25;2.69;-40.19;0.21;2.35;-25.49;-1.56;53.07;-20.60;9.80;-19.68;-38.74;11.37;60.13;-2.17	0.01;0.05;0.05;0.02;0.02;0.05;0.01;0.01;0.01;0.04;0.04;0.00;0.04;0.04;0.00;0.02;0.00;0.02;0.03;0.02;0.01;0.01;0.01;0.05;0.01;0.04;0.00;0.01;0.00;0.00;0.02;0.00;0.02;0.04;0.05;0.01;0.01;0.01;0.01;0.01;0.04;0.04;0.02;0.03;0.03;0.01;0.01;0.04;0.03;0.01;0.00;0.00;0.01
	ENSG00000230107	ENSG00000184983	snp_22_42818977;snp_22_42761885;snp_22_42641535;snp_22_42560163;snp_22_42931873;snp_22_42625830;snp_22_42775949;snp_22_42625236;snp_22_42918132;snp_22_42821185;snp_22_42819155;snp_22_42776588;snp_22_42622892;snp_22_42731598;snp_22_42758891;snp_22_42820250;snp_22_42848354;snp_22_42738766;snp_22_42929516;snp_22_42785060;snp_22_42930436;snp_22_42737165;snp_22_42508927;snp_22_42821537;snp_22_42779699…	0.31;-2.60;-0.82;-13.59;-2.64;47.68;0.24;50.14;50.14;0.31;0.32;0.26;2.57;17.69;47.68;0.33;0.44;0.25;4.72;0.54;-30.30;0.27;1.63;-52.62;0.30;-59.68;0.36;0.31;0.24;0.26;0.36;-0.19;-33.29;-52.62;22.06;-0.44;23.84;-1.49;-24.23;-52.62;-28.14;-0.48;2.40;1.66;8.34;0.52;0.21;-13.19;0.37;-52.62;0.51;-11.63;-12.20;0.25;-0.31;53.70;2.26;-2.38;0.34;0.35;-52.62;3.05;-2.80;0.44;0.27;50.14;0.53;-2.88;-2.06;-0.34	0.00;0.01;0.00;0.01;0.01;0.02;0.00;0.01;0.01;0.00;0.00;0.00;0.00;0.01;0.02;0.00;0.00;0.00;0.01;0.00;0.01;0.00;0.02;0.01;0.00;0.00;0.00;0.00;0.00;0.00;0.00;0.01;0.00;0.01;0.01;0.01;0.02;0.02;0.02;0.01;0.01;0.00;0.00;0.02;0.01;0.00;0.01;0.02;0.00;0.01;0.00;0.00;0.01;0.00;0.00;0.01;0.01;0.02;0.00;0.00;0.01;0.00;0.00;0.00;0.00;0.01;0.00;0.02;0.02;0.00	0.00;0.03;0.02;0.02;0.03;0.05;0.01;0.04;0.04;0.00;0.00;0.01;0.01;0.04;0.05;0.00;0.00;0.01;0.04;0.00;0.03;0.00;0.05;0.03;0.00;0.01;0.00;0.00;0.01;0.01;0.00;0.03;0.02;0.03;0.04;0.03;0.05;0.04;0.04;0.03;0.04;0.02;0.01;0.05;0.04;0.00;0.03;0.05;0.00;0.03;0.00;0.01;0.03;0.01;0.00;0.03;0.02;0.05;0.00;0.00;0.03;0.01;0.02;0.00;0.00;0.04;0.00;0.05;0.05;0.00	0.23;2.11;0.63;11.49;2.92;-60.72;0.22;-41.65;-41.65;0.16;0.19;0.18;1.83;-16.06;-60.72;0.16;0.21;0.16;-3.85;0.26;-26.83;0.16;-1.59;59.72;0.17;46.64;0.21;0.19;0.23;0.18;0.17;0.20;31.32;59.72;-20.48;0.58;-30.36;1.77;21.77;59.72;26.33;-0.41;1.73;2.06;-6.79;0.24;0.19;-11.79;0.21;59.72;0.23;7.68;10.96;0.18;-0.20;49.10;-1.63;2.26;0.18;0.26;59.72;2.39;2.97;0.16;0.19;-41.65;0.24;2.84;2.26;-0.19	0.01;0.03;0.03;0.02;0.00;0.00;0.00;0.04;0.04;0.05;0.01;0.02;0.03;0.02;0.00;0.05;0.04;0.04;0.05;0.01;0.02;0.04;0.02;0.00;0.03;0.02;0.01;0.01;0.00;0.02;0.03;0.01;0.01;0.00;0.02;0.00;0.00;0.00;0.03;0.00;0.02;0.02;0.03;0.00;0.04;0.01;0.01;0.03;0.02;0.00;0.01;0.04;0.02;0.02;0.01;0.01;0.05;0.02;0.02;0.01;0.00;0.02;0.00;0.04;0.02;0.04;0.01;0.02;0.01;0.04
	ENSG00000230107	ENSG00000100207	snp_22_42587211;snp_22_42851501;snp_22_43021521;snp_22_42906442;snp_22_42552198;snp_22_42874958;snp_22_42767442;snp_22_42742820;snp_22_42854067;snp_22_42695772;snp_22_42988591;snp_22_42824948;snp_22_42523833;snp_22_42371688;snp_22_42371609;snp_22_42434431;snp_22_42912029;snp_22_42574737;snp_22_43083021;snp_22_42677706;snp_22_42541998;snp_22_42917154;snp_22_42397039;snp_22_42909143;snp_22_42389389…	-52.62;1.21;-27.62;-0.44;2.94;24.13;-10.33;-52.62;-7.42;-1.24;2.93;4.31;-2.45;2.44;8.34;-31.55;-0.27;20.44;-33.94;24.64;2.26;-0.26;53.70;-0.24;-1.09;2.00;-2.45;1.54;-1.09;-2.80;-52.62;3.05;-15.77;-36.71;50.14;1.26;5.66;-1.71;-2.64;-2.64;-33.61;-13.16;-29.67;-2.58;-1.00;50.14;12.15;-0.26;-1.41;50.14;-52.62;-1.26;-0.23;-14.13;-1.23;-39.10;-52.62;-52.62;-3.69;-36.34;-0.24;-0.25;36.47;-1.29	0.01;0.01;0.01;0.01;0.00;0.02;0.01;0.01;0.02;0.01;0.00;0.00;0.01;0.00;0.01;0.01;0.01;0.01;0.02;0.01;0.01;0.01;0.01;0.02;0.02;0.02;0.01;0.02;0.00;0.00;0.01;0.00;0.00;0.01;0.01;0.01;0.01;0.01;0.01;0.01;0.02;0.01;0.01;0.01;0.00;0.01;0.00;0.01;0.00;0.01;0.01;0.00;0.02;0.01;0.00;0.01;0.01;0.01;0.00;0.01;0.01;0.01;0.01;0.01	0.03;0.02;0.02;0.03;0.01;0.05;0.02;0.03;0.05;0.04;0.01;0.01;0.04;0.02;0.04;0.02;0.03;0.03;0.05;0.02;0.02;0.03;0.03;0.04;0.04;0.05;0.04;0.04;0.01;0.02;0.03;0.01;0.00;0.03;0.04;0.03;0.03;0.02;0.03;0.04;0.05;0.03;0.03;0.04;0.02;0.04;0.01;0.03;0.00;0.04;0.03;0.01;0.05;0.04;0.00;0.02;0.03;0.03;0.01;0.03;0.04;0.04;0.03;0.03	53.36;1.09;-28.86;0.41;-2.76;23.74;-10.80;53.36;6.46;-1.05;-1.80;-4.10;-2.65;-1.75;8.19;-26.10;0.22;-23.46;31.03;23.84;2.11;0.26;-49.40;0.23;-1.07;1.92;-2.65;1.38;-0.97;2.48;53.36;-2.48;-9.10;33.45;49.80;1.06;5.03;-1.40;2.66;-2.78;-36.04;13.34;27.50;-2.79;-0.89;49.80;-12.00;0.23;-1.20;49.80;53.36;-1.14;0.23;-16.16;-0.87;-33.91;53.36;53.36;-2.67;-42.12;0.22;0.26;-32.86;-1.34	0.01;0.01;0.00;0.01;0.00;0.02;0.00;0.01;0.04;0.04;0.04;0.00;0.01;0.04;0.01;0.02;0.03;0.00;0.03;0.01;0.01;0.01;0.01;0.02;0.02;0.02;0.01;0.03;0.01;0.01;0.01;0.02;0.04;0.02;0.01;0.03;0.02;0.02;0.01;0.01;0.01;0.01;0.02;0.01;0.01;0.01;0.00;0.02;0.00;0.01;0.01;0.01;0.02;0.01;0.01;0.02;0.01;0.01;0.03;0.00;0.03;0.01;0.02;0.01
	ENSG00000232698	ENSG00000160224	snp_21_45650577;snp_21_45566324;snp_21_45787336;snp_21_45579406;snp_21_45534076;snp_21_45652349;snp_21_45752151	19.28;-59.78;-59.78;-44.33;60.66;24.08;60.66	0.00;0.00;0.00;0.00;0.00;0.00;0.00	0.02;0.04;0.04;0.03;0.04;0.04;0.04	14.73;-46.55;-46.55;-32.32;50.19;17.61;50.19	0.01;0.02;0.02;0.02;0.01;0.03;0.01
	ENSG00000232698	ENSG00000141959	snp_21_45553106;snp_21_45652349;snp_21_45566324;snp_21_45752151;snp_21_45634225;snp_21_45787336;snp_21_45579406;snp_21_45650577	-14.53;24.08;-59.78;60.66;-0.69;-59.78;-44.33;19.28	0.00;0.00;0.00;0.00;0.00;0.00;0.00;0.00	0.04;0.04;0.04;0.04;0.01;0.04;0.03;0.02	10.57;28.71;47.48;60.55;-0.40;47.48;36.84;16.96	0.03;0.00;0.02;0.00;0.05;0.02;0.01;0.00
	ENSG00000232698	ENSG00000267913	snp_21_45553106;snp_21_45652349	-14.53;24.08	0.00;0.00	0.04;0.04	-10.69;-16.26	0.03;0.05
	ENSG00000232698	ENSG00000160221	snp_21_45650577;snp_21_45579406;snp_21_45566324;snp_21_45534076;snp_21_45652349	19.28;-44.33;-59.78;60.66;24.08	0.00;0.00;0.00;0.00;0.00	0.02;0.03;0.04;0.04;0.04	16.11;-31.04;-46.82;49.92;16.74	0.01;0.03;0.02;0.01;0.04
	ENSG00000232698	ENSG00000142182	snp_21_45787336;snp_21_45566324;snp_21_45496585;snp_21_45553106	-59.78;-59.78;-1.24;-14.53	0.00;0.00;0.00;0.00	0.04;0.04;0.04;0.04	45.29;45.29;1.25;11.19	0.02;0.02;0.00;0.02
	ENSG00000232698	ENSG00000160223	snp_21_45650577;snp_21_45787336;snp_21_45634225;snp_21_45534076;snp_21_45752151;snp_21_45566324;snp_21_45652349;snp_21_45553106	19.28;-59.78;-0.69;60.66;60.66;-59.78;24.08;-14.53	0.00;0.00;0.00;0.00;0.00;0.00;0.00;0.00	0.02;0.04;0.01;0.04;0.04;0.04;0.04;0.04	16.25;-59.87;-0.41;53.51;53.51;-59.87;21.34;-10.91	0.01;0.00;0.04;0.01;0.01;0.00;0.01;0.03
	ENSG00000232698	ENSG00000241945	snp_21_45650577;snp_21_45652349;snp_21_45534076	19.28;24.08;60.66	0.00;0.00;0.00	0.02;0.04;0.04	-20.17;-17.23;-47.63	0.00;0.04;0.02
	ENSG00000259772	ENSG00000169918	snp_15_31723508;snp_15_31792697	60.34;30.17	0.00;0.00	0.05;0.05	-47.48;-23.74	0.02;0.02
	ENSG00000259772	ENSG00000169926	snp_15_31557847;snp_15_31511676;snp_15_31723508;snp_15_31455711;snp_15_31792697	-60.09;60.09;60.34;60.34;30.17	0.00;0.00;0.00;0.00;0.00	0.04;0.04;0.05;0.05;0.05	-46.98;46.98;-49.44;-49.44;-24.72	0.02;0.02;0.01;0.01;0.01
	ENSG00000230438	ENSG00000124535	snp_6_2549463;snp_6_2736095;snp_6_2739497;snp_6_2764726;snp_6_2826244;snp_6_2789728;snp_6_2574689	-3.41;-59.98;3.00;-9.29;-20.72;60.45;-2.55	0.00;0.00;0.00;0.00;0.00;0.00;0.00	0.05;0.05;0.05;0.05;0.02;0.05;0.02	-2.50;-46.68;2.17;7.68;18.90;44.12;2.47	0.02;0.02;0.03;0.01;0.00;0.03;0.00
	ENSG00000230438	ENSG00000137275	snp_6_2826244	-20.72	0	0.02	-16.11	0.01
	ENSG00000230438	ENSG00000170542	snp_6_2869134;snp_6_2832526;snp_6_2739497;snp_6_3157854;snp_6_2789728;snp_6_2736095;snp_6_3056829;snp_6_3028589	-34.74;-35.75;3.00;0.58;60.45;-59.98;7.78;1.15	0.00;0.00;0.00;0.00;0.00;0.00;0.00;0.00	0.05;0.04;0.05;0.05;0.05;0.05;0.01;0.02	26.21;-35.34;2.93;0.42;60.09;-42.45;5.65;1.07	0.02;0.00;0.00;0.03;0.00;0.03;0.01;0.00
	ENSG00000230438	ENSG00000124588	snp_6_2869134;snp_6_2764726;snp_6_2789728	-34.74;-9.29;60.45	0.00;0.00;0.00	0.05;0.05;0.05	25.34;6.62;-42.60	0.03;0.03;0.03
	ENSG00000230438	ENSG00000021355	snp_6_2764726;snp_6_2826244;snp_6_2789728;snp_6_2736095;snp_6_2549463;snp_6_3028589;snp_6_2869134;snp_6_2668843;snp_6_3048926;snp_6_2739497;snp_6_2832526	-9.29;-20.72;60.45;-59.98;-3.41;1.15;-34.74;-54.83;-42.26;3.00;-35.75	0.00;0.00;0.00;0.00;0.00;0.00;0.00;0.00;0.00;0.00;0.00	0.05;0.02;0.05;0.05;0.05;0.02;0.05;0.00;0.05;0.05;0.04	-6.35;-16.24;43.84;-46.97;-2.60;0.74;23.83;-42.66;-30.27;2.14;-33.58	0.04;0.01;0.03;0.02;0.02;0.03;0.04;0.00;0.03;0.03;0.00
	ENSG00000230438	ENSG00000124570	snp_6_2736095;snp_6_3151415;snp_6_2826244;snp_6_2764726;snp_6_2789728;snp_6_2739497;snp_6_2668843;snp_6_3048926	-59.98;26.46;-20.72;-9.29;60.45;3.00;-54.83;-42.26	0.00;0.00;0.00;0.00;0.00;0.00;0.00;0.00	0.05;0.02;0.02;0.05;0.05;0.05;0.01;0.05	60.49;-21.43;13.65;8.50;-44.97;-2.23;57.12;33.91	0.00;0.00;0.02;0.01;0.02;0.03;0.00;0.02
	Ana_XLOC_011113	ENSG00000243440	snp_21_16071719;snp_21_16085795;snp_21_16110171	-2.83;-9.17;-3.08	0.00;0.00;0.00	0.05;0.03;0.05	-1.84;-7.91;-3.00	0.05;0.00;0.00
	Ana_XLOC_011113	ENSG00000155307	snp_21_16082589;snp_21_16071719;snp_21_15836292;snp_21_16110171;snp_21_16046416;snp_21_15799971;snp_21_16085795	-0.39;-2.83;33.48;-3.08;-38.21;35.94;-9.17	0.00;0.00;0.00;0.00;0.00;0.00;0.00	0.04;0.05;0.03;0.05;0.03;0.04;0.03	-0.32;-1.86;29.37;-3.00;-29.55;31.52;-7.96	0.01;0.04;0.00;0.00;0.01;0.01;0.00
	ENSG00000229922	ENSG00000118503	snp_6_138014265;snp_6_138292497;snp_6_138114075;snp_6_138167436	43.09;-41.62;-22.70;2.77	0.00;0.00;0.00;0.00	0.04;0.03;0.03;0.03	30.96;-35.90;-15.00;2.35	0.03;0.01;0.03;0.01
	Ana_XLOC_014400	ENSG00000124635	snp_6_26756455;snp_6_26989330;snp_6_26916211;snp_6_26981546;snp_6_26606014;snp_6_27120222;snp_6_27136813;snp_6_26882537;snp_6_27092160;snp_6_27141483;snp_6_27043430;snp_6_26687221;snp_6_26745272;snp_6_27033158;snp_6_26668984;snp_6_26646035;snp_6_26864303;snp_6_27013339;snp_6_26657764	-2.47;-2.29;-0.69;-1.68;-25.44;49.74;23.32;5.79;-49.46;30.12;20.46;-1.19;7.66;49.74;3.39;-1.00;-2.65;-1.15;-2.60	0.01;0.01;0.01;0.01;0.00;0.01;0.01;0.01;0.01;0.01;0.00;0.01;0.01;0.01;0.01;0.01;0.01;0.01;0.01	0.05;0.05;0.04;0.05;0.02;0.05;0.04;0.04;0.05;0.04;0.01;0.04;0.03;0.05;0.03;0.03;0.03;0.03;0.05	2.08;-1.95;-0.54;1.57;17.81;44.65;21.98;-4.78;41.75;-27.75;13.37;0.90;5.64;44.65;2.72;0.77;2.03;0.82;2.20	0.04;0.04;0.04;0.02;0.05;0.03;0.01;0.04;0.04;0.02;0.05;0.05;0.04;0.03;0.03;0.04;0.04;0.05;0.04
	Ana_XLOC_014400	ENSG00000181315	snp_6_26675972;snp_6_27120222;snp_6_26566965;snp_6_26590801;snp_6_26443724;sv:1955D_6_26656711;snp_6_26200441;snp_6_26499903;snp_6_26555879;snp_6_26575986;snp_6_27092160;snp_6_26893502;snp_6_26540844;snp_6_26505036;snp_6_26421392;snp_6_26864303;snp_6_26463321;snp_6_26560620;snp_6_26908842;snp_6_26286740;snp_6_26474146;snp_6_26524339;snp_6_26595168;snp_6_26455811;snp_6_27033158;snp_6_26618459;snp_…	0.24;49.74;0.23;0.21;-3.35;-16.45;-2.96;0.23;0.24;0.23;-49.46;0.28;0.22;0.23;-0.19;-2.65;0.21;0.23;22.31;-5.01;49.74;0.23;0.21;0.20;49.74;0.21;-3.26;0.23;0.24;0.23;0.22;0.23;0.23;0.24;49.74;0.23;0.24;0.23;0.21;0.22;-29.05;0.24;-0.21;0.22;0.23;0.25;0.23;0.21;0.20;0.24;0.27;0.23;0.21;0.24;0.23;0.24;3.54;0.23;0.21;0.21;3.02;0.23;0.24;0.20;0.22;3.10;0.23;0.21;0.37;0.23;0.21;0.20;0.23;0.23;0.23;0.24;0…	0.00;0.01;0.00;0.01;0.00;0.01;0.00;0.00;0.00;0.00;0.01;0.00;0.00;0.00;0.01;0.01;0.01;0.00;0.01;0.00;0.01;0.00;0.01;0.01;0.01;0.01;0.00;0.00;0.00;0.00;0.00;0.00;0.00;0.00;0.01;0.00;0.00;0.00;0.01;0.01;0.01;0.00;0.01;0.00;0.00;0.00;0.00;0.01;0.01;0.00;0.00;0.00;0.01;0.00;0.00;0.00;0.00;0.00;0.01;0.00;0.00;0.00;0.00;0.01;0.00;0.00;0.00;0.01;0.01;0.00;0.01;0.01;0.00;0.00;0.00;0.00;0.01;0.00;0.00;0.01…	0.02;0.05;0.01;0.03;0.02;0.04;0.02;0.02;0.01;0.02;0.05;0.00;0.02;0.01;0.05;0.03;0.03;0.01;0.05;0.02;0.05;0.01;0.03;0.04;0.05;0.03;0.01;0.01;0.01;0.02;0.02;0.01;0.01;0.01;0.05;0.02;0.01;0.01;0.04;0.03;0.04;0.01;0.03;0.02;0.02;0.02;0.02;0.03;0.04;0.01;0.00;0.01;0.03;0.01;0.02;0.01;0.01;0.02;0.03;0.03;0.02;0.01;0.01;0.03;0.02;0.01;0.02;0.03;0.04;0.02;0.03;0.04;0.02;0.02;0.02;0.01;0.03;0.01;0.01;0.03…	-0.33;41.68;-0.17;-0.27;2.84;-14.50;2.46;-0.17;-0.16;-0.20;44.19;-0.21;-0.18;-0.17;0.23;1.93;-0.27;-0.16;20.50;4.18;41.68;-0.17;-0.27;-0.27;41.68;-0.27;2.79;-0.17;-0.23;-0.17;-0.27;-0.17;-0.17;-0.16;41.68;-0.17;-0.16;-0.17;-0.27;-0.29;-25.41;-0.17;0.22;-0.18;-0.20;-0.33;-0.20;-0.17;-0.29;-0.17;-0.20;-0.18;-0.27;-0.17;-0.17;-0.19;2.57;-0.17;-0.27;-0.27;2.68;-0.17;-0.17;-0.29;-0.28;2.48;-0.20;-0.27…	0.00;0.04;0.03;0.00;0.01;0.02;0.01;0.02;0.03;0.01;0.03;0.01;0.02;0.02;0.00;0.05;0.00;0.04;0.02;0.01;0.04;0.02;0.00;0.00;0.04;0.00;0.01;0.02;0.00;0.02;0.00;0.03;0.02;0.04;0.04;0.02;0.03;0.02;0.00;0.00;0.03;0.03;0.00;0.02;0.01;0.00;0.01;0.03;0.00;0.03;0.01;0.01;0.00;0.03;0.03;0.01;0.02;0.02;0.00;0.00;0.01;0.02;0.03;0.00;0.00;0.01;0.01;0.00;0.03;0.01;0.00;0.00;0.02;0.02;0.03;0.03;0.00;0.03;0.03;0.00…
	Ana_XLOC_014400	ENSG00000146109	snp_6_27057518;snp_6_26962250;snp_6_26842391;snp_6_26872019;snp_6_26992023;snp_6_27016413;snp_6_26682323;snp_6_26839716;snp_6_26595427;snp_6_26511805;snp_6_26235087;snp_6_26597893;snp_6_27001502;snp_6_26670613;snp_6_27006475;snp_6_26671135;snp_6_26970124;snp_6_26300005;snp_6_26965897;snp_6_26481046;snp_6_26986792;snp_6_26869115;snp_6_27033735;snp_6_26634432;snp_6_26527248;snp_6_26420798;snp_6_263…	-0.40;0.43;0.41;0.40;0.41;0.40;0.23;0.41;0.21;0.23;53.30;0.21;0.41;0.22;0.40;0.22;0.40;-3.10;0.40;4.29;0.40;0.30;-0.40;0.21;-24.54;14.89;-60.08;0.19;33.12;0.21;0.25;-25.44;0.21;0.41;0.27;53.30;0.21;0.20;0.41;0.40;0.21;0.34;-0.41;0.23;0.41;1.70;17.77;-0.41;-0.41;0.24;3.54;0.33;0.21;0.21;0.40;0.41;0.28;0.40;0.24;0.39;2.43;-0.41;0.41;-3.35;-2.96;0.21;0.40;-0.84;53.30;60.36;0.23;0.26;0.29;-2.18;-3.00…	0.00;0.00;0.00;0.00;0.00;0.00;0.00;0.00;0.01;0.01;0.01;0.01;0.00;0.01;0.00;0.01;0.00;0.00;0.00;0.00;0.00;0.00;0.00;0.01;0.01;0.01;0.00;0.00;0.00;0.01;0.00;0.00;0.01;0.00;0.00;0.01;0.00;0.01;0.00;0.00;0.01;0.00;0.00;0.01;0.00;0.01;0.01;0.00;0.00;0.00;0.00;0.00;0.00;0.01;0.00;0.00;0.00;0.00;0.00;0.00;0.01;0.00;0.00;0.00;0.00;0.01;0.00;0.00;0.01;0.00;0.00;0.00;0.00;0.01;0.00;0.00;0.01;0.01;0.01;0.00…	0.00;0.00;0.00;0.00;0.00;0.00;0.02;0.00;0.04;0.04;0.03;0.03;0.00;0.03;0.00;0.03;0.00;0.01;0.00;0.01;0.00;0.00;0.00;0.03;0.05;0.05;0.02;0.02;0.02;0.03;0.02;0.02;0.03;0.00;0.02;0.03;0.02;0.04;0.00;0.00;0.03;0.00;0.00;0.04;0.00;0.05;0.03;0.00;0.00;0.01;0.01;0.00;0.03;0.03;0.00;0.00;0.00;0.00;0.02;0.00;0.04;0.00;0.00;0.02;0.02;0.03;0.00;0.02;0.03;0.02;0.02;0.02;0.00;0.05;0.02;0.00;0.03;0.05;0.05;0.02…	-0.19;0.23;0.19;0.18;0.18;0.19;0.16;0.20;0.16;0.27;44.97;0.16;0.18;0.17;0.17;0.17;0.18;2.31;0.19;3.04;0.19;-0.16;-0.19;0.16;38.59;12.31;49.34;-0.17;30.11;0.16;0.28;22.57;0.16;0.18;0.25;44.97;0.16;0.16;0.18;0.18;0.16;0.33;-0.19;0.29;0.18;2.17;14.99;-0.20;-0.18;0.17;3.12;0.32;0.16;0.16;0.19;0.18;0.21;0.18;0.27;0.27;2.60;-0.19;0.17;2.70;2.52;0.16;0.18;-0.67;44.97;52.90;0.24;0.28;0.21;-2.47;2.47;0.19…	0.01;0.00;0.01;0.02;0.02;0.01;0.05;0.01;0.05;0.00;0.02;0.03;0.02;0.04;0.02;0.03;0.02;0.02;0.02;0.02;0.01;0.05;0.01;0.03;0.00;0.04;0.01;0.01;0.01;0.04;0.00;0.01;0.04;0.02;0.00;0.02;0.04;0.04;0.02;0.02;0.04;0.00;0.01;0.00;0.02;0.00;0.02;0.01;0.01;0.02;0.00;0.00;0.04;0.04;0.01;0.02;0.01;0.02;0.00;0.00;0.01;0.01;0.03;0.01;0.01;0.04;0.01;0.02;0.02;0.01;0.00;0.00;0.00;0.00;0.01;0.02;0.04;0.03;0.02;0.02…
	ENSG00000230969	ENSG00000154803	snp_17_17144180;snp_17_16811626;snp_17_17303890	1.40;-43.38;-45.80	0.00;0.00;0.00	0.02;0.01;0.03	0.99;32.31;31.48	0.02;0.01;0.03
	ENSG00000230969	ENSG00000133030	snp_17_17118168;snp_17_17069666	1.73;-2.44	0.00;0.00	0.00;0.04	1.11;-2.68	0.01;0.00
	ENSG00000230969	ENSG00000240505	snp_17_16819135;snp_17_17118168;snp_17_16910834;snp_17_17069666;snp_17_16887265;snp_17_16811626;snp_17_16829072;snp_17_16909100;snp_17_16856886	39.70;1.73;-2.67;-2.44;-52.92;-43.38;39.54;-5.39;-59.98	0.00;0.00;0.01;0.00;0.01;0.00;0.01;0.00;0.00	0.04;0.00;0.04;0.04;0.05;0.01;0.04;0.03;0.02	36.31;1.00;-3.06;-2.77;-60.37;-25.04;-35.16;-3.88;-45.38	0.01;0.03;0.00;0.00;0.00;0.03;0.01;0.02;0.02
	ENSG00000230969	ENSG00000179598	snp_17_17118168	1.73	0	0	1.15	0.01
	Ana_XLOC_009967	ENSG00000173692	snp_2_231911753;snp_2_232219179;snp_2_232208073;snp_2_232116279;snp_2_232033021;snp_2_232000064;snp_2_232106017;snp_2_231983443;snp_2_232045884;snp_2_232191670;snp_2_232160239;snp_2_232081240;snp_2_232152266	42.98;-41.70;59.83;42.51;1.01;-21.37;29.91;1.88;1.34;59.83;59.83;1.80;1.00	0.00;0.00;0.00;0.00;0.00;0.00;0.00;0.00;0.00;0.00;0.00;0.00;0.00	0.05;0.01;0.05;0.05;0.03;0.01;0.05;0.04;0.02;0.05;0.05;0.04;0.05	-45.60;25.86;-60.23;-38.12;-0.73;15.58;-30.12;-1.53;-0.87;-60.23;-60.23;-1.47;-0.65	0.00;0.03;0.00;0.01;0.02;0.01;0.00;0.01;0.02;0.00;0.00;0.01;0.05
	Ana_XLOC_009967	ENSG00000156966	snp_2_232208073;snp_2_232440676;snp_2_232023999;snp_2_232353674;snp_2_232146674;snp_2_231983443;snp_2_232191670;snp_2_232000064;snp_2_232253745;snp_2_232466944;snp_2_232167236;snp_2_231959818;snp_2_232215643;snp_2_232160239;snp_2_232081240;snp_2_232040016;snp_2_232159110;snp_2_232106017;snp_2_231963789;snp_2_232629475	59.83;-12.82;-48.33;-60.61;-3.03;1.88;59.83;-21.37;-4.45;-60.61;-60.61;-60.61;-44.26;59.83;1.80;-10.49;-2.99;29.91;-60.61;59.83	0.00;0.00;0.00;0.00;0.00;0.00;0.00;0.00;0.00;0.00;0.00;0.00;0.00;0.00;0.00;0.00;0.00;0.00;0.00;0.00	0.05;0.02;0.02;0.05;0.05;0.04;0.05;0.01;0.04;0.05;0.05;0.05;0.04;0.05;0.04;0.05;0.05;0.05;0.05;0.05	39.68;-9.55;-28.88;-50.02;-2.50;1.23;39.68;-17.19;-3.59;-50.02;-50.02;-50.02;-40.90;39.68;1.21;-7.80;-2.53;19.84;-50.02;39.68	0.05;0.01;0.04;0.01;0.01;0.04;0.05;0.00;0.01;0.01;0.01;0.01;0.00;0.05;0.04;0.03;0.01;0.05;0.01;0.05
	Ana_XLOC_009967	ENSG00000135914	snp_2_232146674;snp_2_231963789;snp_2_232159110;snp_2_232167236;snp_2_232253745;snp_2_231959818	-3.03;-60.61;-2.99;-60.61;-4.45;-60.61	0.00;0.00;0.00;0.00;0.00;0.00	0.05;0.05;0.05;0.05;0.04;0.05	2.10;42.05;1.99;42.05;2.93;42.05	0.04;0.04;0.05;0.04;0.04;0.04
	Ana_XLOC_009967	ENSG00000135931	snp_2_232191670;snp_2_232160239;snp_2_231959818;snp_2_231963789;snp_2_232106017;snp_2_232159110;snp_2_232253745;snp_2_232208073;snp_2_232167236;snp_2_232353674;snp_2_232146674;snp_2_231911753	59.83;59.83;-60.61;-60.61;29.91;-2.99;-4.45;59.83;-60.61;-60.61;-3.03;42.98	0.00;0.00;0.00;0.00;0.00;0.00;0.00;0.00;0.00;0.00;0.00;0.00	0.05;0.05;0.05;0.05;0.05;0.05;0.04;0.05;0.05;0.05;0.05;0.05	-45.13;-45.13;45.34;45.34;-22.56;2.23;3.18;-45.13;45.34;45.34;2.27;-28.68	0.02;0.02;0.02;0.02;0.02;0.03;0.03;0.02;0.02;0.02;0.02;0.04
	Ana_XLOC_009967	ENSG00000115053	snp_2_232152266;snp_2_232428788;snp_2_232045884;snp_2_232440676;snp_2_232075020;snp_2_232033021;snp_2_232150854	1.00;-2.21;1.34;-12.82;-36.20;1.01;-0.57	0.00;0.00;0.00;0.00;0.00;0.00;0.00	0.05;0.04;0.02;0.02;0.04;0.03;0.03	-0.80;1.40;-0.87;7.40;-34.84;-0.76;0.54	0.01;0.05;0.02;0.05;0.00;0.02;0.00
	Ana_XLOC_009967	ENSG00000233538	snp_2_232160239;snp_2_231959818;snp_2_232081240;snp_2_231963789;snp_2_232629475;snp_2_232159110;snp_2_232106017;snp_2_232626129;snp_2_232253745;snp_2_232466944;snp_2_232167236;snp_2_232191670;snp_2_231983443;snp_2_232208073;snp_2_232353674;snp_2_232146674	59.83;-60.61;1.80;-60.61;59.83;-2.99;29.91;-10.29;-4.45;-60.61;-60.61;59.83;1.88;59.83;-60.61;-3.03	0.00;0.00;0.00;0.00;0.00;0.00;0.00;0.00;0.00;0.00;0.00;0.00;0.00;0.00;0.00;0.00	0.05;0.05;0.04;0.05;0.05;0.05;0.05;0.03;0.04;0.05;0.05;0.05;0.04;0.05;0.05;0.05	60.19;43.63;-1.29;43.63;60.19;2.15;30.09;-10.18;3.02;43.63;43.63;60.19;-1.37;60.19;43.63;2.18	0.00;0.03;0.03;0.03;0.00;0.03;0.00;0.00;0.03;0.03;0.03;0.00;0.02;0.00;0.03;0.03
	ENSG00000260030	ENSG00000198353	snp_12_54316868;snp_12_54312797;snp_12_54368400;snp_12_54590140	48.27;48.27;-2.87;46.48	0.00;0.00;0.00;0.00	0.02;0.02;0.03;0.02	-33.42;-33.42;2.08;-30.87	0.02;0.02;0.02;0.03
	ENSG00000260030	ENSG00000123415	snp_12_54384240;snp_12_54295748;snp_12_54180986;snp_12_54464064;snp_12_54160465;snp_12_54480147;snp_12_54167217;snp_12_54401665;snp_12_54185964;snp_12_54203559	-60.51;3.10;2.71;59.93;13.92;-46.10;2.08;42.19;1.90;1.92	0.00;0.00;0.00;0.00;0.00;0.00;0.00;0.00;0.00;0.00	0.04;0.02;0.02;0.05;0.01;0.03;0.01;0.01;0.02;0.02	52.96;-2.40;-2.25;-60.42;-7.91;45.25;-1.44;-37.11;-1.38;-1.32	0.01;0.01;0.00;0.00;0.05;0.00;0.02;0.00;0.02;0.02
	ENSG00000260030	ENSG00000197757	snp_12_54313761;snp_12_54308885;snp_12_54310521;snp_12_54310991;snp_12_54310553;snp_12_54590140;snp_12_54308537;snp_12_54309995;snp_12_54308178;snp_12_54309788;snp_12_54305813;snp_12_54160465;snp_12_54317719;snp_12_54310349;snp_12_53979393;snp_12_53944461;snp_12_54312257;snp_12_54314402;snp_12_54308515;snp_12_54303444;snp_12_54311936;snp_12_54384240;snp_12_54295748;snp_12_54310540;snp_12_54317358…	0.26;0.27;0.27;0.26;0.27;46.48;0.27;0.26;0.27;0.28;0.28;13.92;0.27;0.27;-60.51;44.79;0.27;0.27;0.26;0.27;0.27;-60.51;3.10;0.26;0.27;59.93;0.27;0.26;0.28	0.00;0.00;0.00;0.00;0.00;0.00;0.00;0.00;0.00;0.00;0.00;0.00;0.00;0.00;0.00;0.00;0.00;0.00;0.00;0.00;0.00;0.00;0.00;0.00;0.00;0.00;0.00;0.00;0.00	0.05;0.05;0.05;0.05;0.05;0.02;0.05;0.05;0.05;0.04;0.04;0.01;0.05;0.05;0.04;0.03;0.05;0.04;0.05;0.05;0.05;0.04;0.02;0.05;0.05;0.05;0.05;0.05;0.04	0.18;0.18;0.18;0.19;0.19;40.21;0.18;0.18;0.18;0.18;0.18;10.30;0.18;0.19;-52.59;36.66;0.19;0.18;0.18;0.18;0.18;-52.59;2.09;0.18;0.19;41.72;0.19;0.19;0.18	0.04;0.04;0.04;0.03;0.03;0.00;0.04;0.04;0.04;0.05;0.05;0.01;0.04;0.03;0.01;0.01;0.03;0.05;0.04;0.05;0.04;0.01;0.02;0.04;0.03;0.04;0.03;0.03;0.05
	ENSG00000260030	ENSG00000012822	snp_12_54119826;snp_12_54160465;snp_12_54099111;snp_12_54078628	-13.66;13.92;-53.45;-5.10	0.01;0.00;0.01;0.00	0.03;0.00;0.03;0.02	11.13;9.51;-47.76;3.73	0.03;0.02;0.02;0.03
	ENSG00000227036	ENSG00000125398	snp_17_70162536;snp_17_70170502;snp_17_70162552;snp_17_70307448;snp_17_70191139;snp_17_70169961;snp_17_70206432;snp_17_70160531;snp_17_70210391;snp_17_70161388;snp_17_70154510;snp_17_70168865;snp_17_70290659;snp_17_70136758;snp_17_70165833;snp_17_70270166;snp_17_70169940;snp_17_70170636;snp_17_70140484;snp_17_70164343	-1.25;-1.23;-1.25;-3.17;-1.97;-1.11;-2.00;-1.23;-1.96;-1.24;-1.27;-1.25;-46.66;-40.41;-1.17;-31.62;-1.13;-1.10;47.40;-1.25	0.00;0.00;0.00;0.00;0.00;0.00;0.00;0.00;0.00;0.00;0.00;0.00;0.00;0.00;0.00;0.00;0.00;0.00;0.00;0.00	0.03;0.04;0.03;0.04;0.03;0.05;0.02;0.04;0.03;0.03;0.04;0.03;0.03;0.02;0.02;0.04;0.04;0.05;0.03;0.03	-1.06;-1.07;-1.08;-3.05;-1.68;-0.92;-1.73;-1.07;-1.69;-1.07;-1.11;-1.08;-47.10;-35.20;-0.88;-31.94;-0.90;-0.90;34.09;-1.07	0.01;0.00;0.00;0.00;0.00;0.01;0.00;0.00;0.00;0.00;0.00;0.00;0.00;0.00;0.01;0.00;0.01;0.01;0.02;0.00
	ENSG00000255989	ENSG00000124356	snp_2_74274500;snp_2_73948799;snp_2_74159515;snp_2_74182006;snp_2_74216997;snp_2_74272858;snp_2_74226595;snp_2_74050588;snp_2_74272442;snp_2_73962144;snp_2_73921518	9.93;7.62;59.77;14.40;-60.66;59.77;27.57;-3.12;25.95;-3.30;59.77	0.00;0.00;0.00;0.00;0.00;0.00;0.00;0.00;0.00;0.00;0.00	0.03;0.05;0.05;0.04;0.04;0.05;0.02;0.03;0.03;0.05;0.05	9.46;5.45;60.04;15.24;52.98;60.04;25.50;2.54;20.97;2.94;60.04	0.00;0.03;0.00;0.00;0.01;0.00;0.00;0.01;0.01;0.01;0.00
	ENSG00000255989	ENSG00000163017	snp_2_73921518;snp_2_74272858;snp_2_74159515	59.77;59.77;59.77	0.00;0.00;0.00	0.05;0.05;0.05	-43.31;-43.31;-43.31	0.03;0.03;0.03
	ENSG00000255989	ENSG00000187605	snp_2_74272442;snp_2_73960051;snp_2_74482892;snp_2_74501510;snp_2_74503190;snp_2_74447343;snp_2_74274500;snp_2_74159515;snp_2_74488159;snp_2_74182006;snp_2_74272858;snp_2_74485896;snp_2_74488219	25.95;42.02;-0.38;-0.52;-0.55;14.94;9.93;59.77;-0.55;14.40;59.77;-0.55;-0.55	0.00;0.00;0.00;0.00;0.00;0.00;0.00;0.00;0.00;0.00;0.00;0.00;0.00	0.03;0.05;0.02;0.01;0.01;0.05;0.03;0.05;0.01;0.04;0.05;0.01;0.01	29.66;39.15;-0.26;-0.30;-0.32;15.12;9.26;60.50;-0.32;13.36;60.50;-0.33;-0.33	0.00;0.01;0.02;0.04;0.03;0.00;0.00;0.00;0.03;0.00;0.00;0.03;0.03
	ENSG00000255989	ENSG00000114956	snp_2_74272442;snp_2_73921518;snp_2_74447343;snp_2_73962144;snp_2_74182006;snp_2_74361539;snp_2_74216997;snp_2_74159515;snp_2_73948799;snp_2_74447800;snp_2_74274500;snp_2_74226595;snp_2_74050588;snp_2_74272858	25.95;59.77;14.94;-3.30;14.40;-1.57;-60.66;59.77;7.62;-2.69;9.93;27.57;-3.12;59.77	0.00;0.00;0.00;0.00;0.00;0.00;0.00;0.00;0.00;0.00;0.00;0.00;0.00;0.00	0.03;0.05;0.05;0.05;0.04;0.03;0.04;0.05;0.05;0.04;0.03;0.02;0.03;0.05	19.74;53.32;13.33;-3.32;11.52;-1.53;-60.06;53.32;-6.40;1.85;7.09;24.78;-3.08;53.32	0.02;0.01;0.01;0.00;0.01;0.00;0.00;0.01;0.01;0.04;0.03;0.00;0.00;0.01
	ENSG00000258602	ENSG00000198894	snp_14_77480836;snp_14_77475547;snp_14_77478269;snp_14_77391029;snp_14_77338499	0.45;0.42;0.42;-59.49;-59.49	0.00;0.01;0.01;0.00;0.00	0.04;0.05;0.05;0.03;0.03	0.44;0.42;0.42;43.35;43.35	0.01;0.01;0.01;0.03;0.03
	ENSG00000258602	ENSG00000119669	snp_14_77430068;snp_14_77431904;snp_14_77426525;snp_14_77338499;snp_14_77593150;snp_14_77424276;snp_14_77391029;snp_14_77439202;snp_14_77428157;snp_14_77429307;snp_14_77422815;snp_14_77431758;snp_14_77422803;snp_14_77427469;snp_14_77426711;snp_14_77421660;snp_14_77426077;snp_14_77407669;snp_14_77430681	0.58;-0.31;-0.55;-59.49;-1.95;0.55;-59.49;0.57;0.61;-0.46;0.57;-0.35;-0.56;-0.56;-0.55;0.50;-0.55;0.28;-0.45	0.00;0.00;0.00;0.00;0.01;0.00;0.00;0.00;0.00;0.00;0.00;0.00;0.00;0.00;0.00;0.00;0.00;0.00;0.00	0.00;0.04;0.00;0.03;0.04;0.00;0.03;0.00;0.00;0.00;0.00;0.03;0.00;0.00;0.00;0.00;0.00;0.04;0.00	-0.31;0.27;0.27;-49.39;1.46;-0.28;-49.39;-0.30;-0.41;0.21;-0.29;0.33;0.26;0.27;0.27;-0.22;0.27;-0.21;0.22	0.00;0.01;0.00;0.01;0.04;0.01;0.01;0.04;0.01;0.01;0.01;0.01;0.00;0.00;0.00;0.01;0.00;0.03;0.00
	ENSG00000230709	ENSG00000141030	snp_17_16992212;snp_17_16937268	-35.19;59.49	0.00;0.00	0.03;0.04	-32.23;53.53	0.01;0.01
	ENSG00000230709	ENSG00000154803	snp_17_17028980;snp_17_17186391;snp_17_16778044;snp_17_16783999;snp_17_16781145;snp_17_16937268;snp_17_16856886;snp_17_16783646;snp_17_16775339;snp_17_16777657	-60.94;-60.94;-0.42;-0.41;-0.41;59.49;-60.94;-0.41;-0.41;-0.42	0.00;0.00;0.00;0.00;0.00;0.00;0.00;0.00;0.00;0.00	0.03;0.03;0.02;0.03;0.02;0.04;0.03;0.03;0.03;0.02	60.21;60.21;-0.27;-0.27;-0.26;-43.67;60.21;-0.26;-0.26;-0.28	0.00;0.00;0.04;0.04;0.05;0.03;0.00;0.05;0.05;0.04
	ENSG00000230709	ENSG00000133030	snp_17_17069666;snp_17_17165810;snp_17_16921140;snp_17_17101356;snp_17_17118168;snp_17_16989010;snp_17_16910834	-2.54;-29.97;-1.65;-2.18;1.34;-2.14;-2.84	0.00;0.00;0.00;0.00;0.00;0.00;0.00	0.02;0.04;0.05;0.04;0.03;0.04;0.05	-2.68;24.47;-1.71;1.85;1.11;-2.38;-2.93	0.00;0.01;0.00;0.01;0.01;0.00;0.00
	ENSG00000230709	ENSG00000205309	snp_17_17101356;snp_17_16992212;snp_17_16812856	-2.18;-35.19;-0.30	0.00;0.00;0.00	0.04;0.03;0.04	1.73;-31.19;0.25	0.02;0.01;0.02
	ENSG00000230709	ENSG00000240505	snp_17_16566257;snp_17_17101356;snp_17_16812856;snp_17_17069666;snp_17_16899876;snp_17_17186391;snp_17_16829669;snp_17_16763280;snp_17_16781145;snp_17_16937268;snp_17_16909100;snp_17_16760430;snp_17_16812193;snp_17_16828804;snp_17_16497829;snp_17_16921140;snp_17_16869579;snp_17_16989010;snp_17_17118168;snp_17_16910834;snp_17_16777657;snp_17_16829919;snp_17_16783999;snp_17_16887265;snp_17_16778044…	-30.47;-2.18;-0.30;-2.54;-2.54;-60.94;-0.22;-0.48;-0.41;59.49;-4.70;-0.45;2.61;-0.23;-60.94;-1.65;2.72;-2.14;1.34;-2.84;-0.42;-0.22;-0.41;-53.88;-0.42;-60.94;-60.94;2.56;-25.62	0.00;0.00;0.00;0.00;0.01;0.00;0.01;0.00;0.00;0.00;0.00;0.00;0.01;0.01;0.00;0.00;0.00;0.00;0.00;0.00;0.00;0.01;0.00;0.01;0.00;0.00;0.00;0.01;0.00	0.03;0.04;0.04;0.02;0.05;0.03;0.05;0.02;0.02;0.04;0.04;0.04;0.05;0.05;0.03;0.05;0.03;0.04;0.03;0.05;0.02;0.05;0.03;0.04;0.02;0.03;0.03;0.05;0.01	-22.69;-1.70;-0.21;-2.77;-2.82;-45.38;-0.21;-0.31;-0.27;53.01;-3.88;-0.32;2.14;-0.22;-45.38;-1.66;1.75;-2.45;1.00;-3.06;-0.27;-0.21;-0.26;-60.37;-0.27;-45.38;-45.38;2.04;-14.98	0.02;0.02;0.05;0.00;0.00;0.02;0.01;0.04;0.04;0.01;0.02;0.04;0.03;0.01;0.02;0.00;0.04;0.00;0.03;0.00;0.04;0.01;0.05;0.00;0.04;0.02;0.02;0.03;0.05
	ENSG00000230709	ENSG00000179598	snp_17_16910834;snp_17_17118168;snp_17_17101356;snp_17_16992212	-2.84;1.34;-2.18;-35.19	0.00;0.00;0.00;0.00	0.05;0.03;0.04;0.03	2.40;1.15;2.19;-30.80	0.02;0.01;0.00;0.01
	ENSG00000267364	ENSG00000154760	snp_17_33740451;snp_17_33831177;snp_17_33765881;snp_17_33788476;snp_17_33720967;snp_17_33708437;snp_17_33739802;snp_17_33720193;snp_17_33688183;snp_17_33854292;snp_17_33695384;snp_17_33721118;snp_17_33797644;snp_17_33814496	60.63;6.56;-34.95;-59.80;-45.04;-3.01;-30.15;14.40;-13.41;-37.07;60.63;14.27;60.63;-1.23	0.00;0.00;0.00;0.00;0.00;0.00;0.00;0.00;0.00;0.00;0.00;0.00;0.00;0.00	0.04;0.05;0.04;0.04;0.03;0.04;0.04;0.04;0.03;0.03;0.04;0.05;0.04;0.05	43.98;6.22;-33.92;-46.83;-51.22;-2.32;-22.00;13.74;-10.28;-42.91;43.98;11.77;43.98;-1.54	0.03;0.01;0.00;0.02;0.00;0.02;0.03;0.00;0.02;0.00;0.03;0.02;0.03;0.00
	ENSG00000267364	ENSG00000205045	snp_17_33831177;snp_17_33765881;snp_17_33720967;snp_17_33774652;snp_17_33720193;snp_17_33634128;snp_17_33854292;snp_17_33814496;snp_17_33721118	6.56;-34.95;-45.04;0.60;14.40;-3.78;-37.07;-1.23;14.27	0.00;0.00;0.00;0.00;0.00;0.00;0.00;0.00;0.00	0.05;0.04;0.03;0.04;0.04;0.03;0.03;0.05;0.05	5.42;-32.18;-48.83;0.41;12.14;-3.10;-45.93;-0.98;12.98	0.02;0.01;0.00;0.04;0.01;0.01;0.00;0.02;0.01
	ENSG00000267364	ENSG00000172716	snp_17_33695384;snp_17_33854292;snp_17_33461040;snp_17_33688183;snp_17_33814496;snp_17_33797644;snp_17_33788476;snp_17_33720967;snp_17_33765881;snp_17_33708437;snp_17_33740451;snp_17_33831177;snp_17_33720193;snp_17_33774652;snp_17_33739802	60.63;-37.07;60.63;-13.41;-1.23;60.63;-59.80;-45.04;-34.95;-3.01;60.63;6.56;14.40;0.60;-30.15	0.00;0.00;0.00;0.00;0.00;0.00;0.00;0.00;0.00;0.00;0.00;0.00;0.00;0.00;0.00	0.04;0.03;0.04;0.03;0.05;0.04;0.04;0.03;0.04;0.04;0.04;0.05;0.04;0.04;0.04	45.72;-46.91;45.72;-10.85;-1.75;45.72;-49.12;-53.35;-33.46;-2.45;45.72;6.55;12.48;0.40;-42.24	0.02;0.00;0.02;0.01;0.00;0.02;0.01;0.00;0.00;0.01;0.02;0.00;0.01;0.05;0.00
	ENSG00000267364	ENSG00000172123	snp_17_33854292;snp_17_33695384;snp_17_33528193;snp_17_33551099;snp_17_33606806;snp_17_33708437;snp_17_33608041;snp_17_33740451;snp_17_33539937;snp_17_33739802;snp_17_33720193;snp_17_33688183;snp_17_33797644;snp_17_33721118;snp_17_33814496;snp_17_33604041;snp_17_33607575;snp_17_33788476;snp_17_33765881;snp_17_33720967;snp_17_33831177	-37.07;60.63;36.11;2.08;0.43;-3.01;0.44;60.63;45.58;-30.15;14.40;-13.41;60.63;14.27;-1.23;0.42;0.42;-59.80;-34.95;-45.04;6.56	0.00;0.00;0.00;0.00;0.00;0.00;0.00;0.00;0.00;0.00;0.00;0.00;0.00;0.00;0.00;0.00;0.00;0.00;0.00;0.00;0.00	0.03;0.04;0.03;0.04;0.01;0.04;0.01;0.04;0.02;0.04;0.04;0.03;0.04;0.05;0.05;0.02;0.02;0.04;0.04;0.03;0.05	-44.93;42.69;33.54;1.57;0.28;-3.01;0.26;42.69;33.58;-26.31;15.03;-11.87;42.69;16.67;-1.71;0.27;0.27;-59.85;-38.82;-49.93;7.23	0.00;0.03;0.00;0.02;0.03;0.00;0.04;0.03;0.02;0.01;0.00;0.01;0.03;0.00;0.00;0.03;0.03;0.00;0.00;0.00;0.00
	ENSG00000228639	ENSG00000267893	snp_17_70288129;snp_17_70176102;snp_17_69975999;snp_17_69896285;snp_17_69853616;snp_17_69836815;snp_17_70202691;snp_17_70133842;snp_17_70147289;snp_17_69852023;snp_17_70142913;snp_17_69775138;snp_17_70138825;snp_17_70143736;snp_17_70129996	-33.07;-40.78;0.76;-38.11;24.02;31.96;-33.11;-52.91;0.47;-33.33;0.55;-2.23;0.57;0.49;32.38	0.00;0.00;0.00;0.01;0.01;0.01;0.00;0.01;0.00;0.00;0.00;0.01;0.00;0.00;0.01	0.03;0.03;0.01;0.04;0.05;0.04;0.03;0.05;0.00;0.03;0.00;0.05;0.00;0.00;0.04	-26.41;-37.26;0.50;-36.29;-39.11;28.96;-32.90;-52.80;0.27;-24.19;0.28;-1.75;0.41;0.25;28.26	0.02;0.01;0.03;0.01;0.00;0.01;0.00;0.01;0.03;0.04;0.02;0.04;0.00;0.04;0.01
	ENSG00000228639	ENSG00000125398	snp_17_70011419;snp_17_70053488;snp_17_69852023;snp_17_70124080;snp_17_69980793;snp_17_70142913;snp_17_70147289;snp_17_69985627;snp_17_70148198;snp_17_69977371	0.56;0.47;-33.33;-0.31;0.54;0.55;0.47;0.55;-0.36;0.56	0.00;0.00;0.00;0.00;0.00;0.00;0.00;0.00;0.00;0.00	0.00;0.00;0.03;0.02;0.00;0.00;0.00;0.00;0.01;0.00	0.18;0.16;-23.23;-0.21;0.18;0.25;0.25;0.20;-0.23;0.20	0.04;0.05;0.04;0.05;0.04;0.05;0.04;0.03;0.03;0.03
	ENSG00000251230	ENSG00000151726	snp_4_185748697;snp_4_185917431;snp_4_185746827;snp_4_185748194;snp_4_185705471;snp_4_185550501;snp_4_186070541;snp_4_185712974;snp_4_185861787;snp_4_185748702;snp_4_185387760;snp_4_185657563;snp_4_185669577;snp_4_185747539;snp_4_185375468	0.25;60.71;0.30;0.27;3.06;3.19;3.11;6.17;-2.00;0.25;1.79;20.24;3.02;-14.26;44.51	0.00;0.00;0.01;0.00;0.00;0.00;0.00;0.00;0.00;0.00;0.00;0.00;0.00;0.00;0.00	0.04;0.04;0.04;0.03;0.02;0.04;0.04;0.05;0.04;0.04;0.05;0.04;0.04;0.02;0.01	-0.20;43.63;-0.21;-0.19;2.19;2.30;2.35;4.72;-1.80;-0.20;1.53;14.54;2.22;-9.56;32.96	0.03;0.03;0.05;0.04;0.03;0.03;0.02;0.02;0.01;0.03;0.01;0.03;0.03;0.02;0.00
	ENSG00000251230	ENSG00000151725	snp_4_185705471;snp_4_185550501;snp_4_185654073;snp_4_185641125;snp_4_185712974;snp_4_185387760;snp_4_185657563;snp_4_185669577;snp_4_185375468	3.06;3.19;0.55;0.58;6.17;1.79;20.24;3.02;44.51	0.00;0.00;0.00;0.00;0.00;0.00;0.00;0.00;0.00	0.04;0.04;0.05;0.04;0.05;0.05;0.04;0.04;0.01	-2.48;-2.62;-0.96;-1.01;-5.38;-1.39;-16.58;-2.47;-31.75	0.01;0.01;0.00;0.00;0.01;0.02;0.01;0.01;0.01
	ENSG00000232884	ENSG00000243440	snp_21_15881174;snp_21_16203613;snp_21_16192978;snp_21_15909450;snp_21_16169331;snp_21_16136733;snp_21_15980899;snp_21_15932568;snp_21_16113185;snp_21_16121615;snp_21_16294983;snp_21_16091119;snp_21_16075720	60.26;-60.17;-60.17;-12.84;60.26;-60.17;26.48;60.26;60.26;2.91;-25.41;0.54;-60.17	0.00;0.00;0.00;0.00;0.00;0.00;0.00;0.00;0.00;0.00;0.00;0.00;0.00	0.05;0.05;0.05;0.02;0.05;0.05;0.03;0.05;0.05;0.05;0.04;0.04;0.05	42.44;-47.03;-47.03;-7.82;42.44;-47.03;17.11;42.44;42.44;2.18;-25.27;0.37;-47.03	0.03;0.02;0.02;0.04;0.03;0.02;0.04;0.03;0.03;0.02;0.00;0.03;0.02
	ENSG00000232884	ENSG00000155307	snp_21_16169331;snp_21_16046416;snp_21_15881174;snp_21_16113185;snp_21_15932568	60.26;-35.90;60.26;60.26;60.26	0.00;0.00;0.00;0.00;0.00	0.05;0.04;0.05;0.05;0.05	-41.41;-29.55;-41.41;-41.41;-41.41	0.04;0.01;0.04;0.04;0.04
	ENSG00000205056	ENSG00000205057	snp_12_92495522;snp_12_92369586;snp_12_92505523;snp_12_93384925;snp_12_93448894;snp_12_92298948;snp_12_93290563;snp_12_92764884;snp_12_93041123;snp_12_92941819;snp_12_92687247;snp_12_92685085;snp_12_92414994;snp_12_93403350;snp_12_92565638;snp_12_93060959;snp_12_92935840;snp_12_92396193;snp_12_93388847;snp_12_92984957;snp_12_92499762;snp_12_92558314;snp_12_92503791;snp_12_92490624;snp_12_92733331…	59.63;-60.80;-0.40;59.63;59.63;59.63;59.63;59.63;59.63;-60.80;0.29;0.27;59.63;-2.65;-0.48;2.67;-60.80;-3.19;59.63;59.63;-1.76;-0.51;3.49;-60.80;12.43;59.63;-60.80;3.64;-0.41;-55.65;59.63;-60.80;19.84;-0.42;19.88;59.63;-0.47;-1.78;-0.49;2.51;-60.80;-60.80;59.63;35.87;4.90;40.64;50.84;-0.42;0.28;34.09;1.94;59.63;11.35	0.00;0.00;0.00;0.00;0.00;0.00;0.00;0.00;0.00;0.00;0.00;0.00;0.00;0.00;0.00;0.00;0.00;0.00;0.00;0.00;0.00;0.00;0.00;0.00;0.00;0.00;0.00;0.00;0.00;0.00;0.00;0.00;0.00;0.00;0.00;0.00;0.00;0.00;0.00;0.01;0.00;0.00;0.00;0.00;0.00;0.00;0.00;0.00;0.00;0.00;0.01;0.00;0.00	0.04;0.04;0.05;0.04;0.04;0.04;0.04;0.04;0.04;0.04;0.05;0.05;0.04;0.05;0.02;0.03;0.04;0.05;0.04;0.04;0.04;0.01;0.04;0.04;0.03;0.04;0.04;0.05;0.05;0.00;0.04;0.04;0.01;0.05;0.04;0.04;0.02;0.04;0.01;0.05;0.04;0.04;0.04;0.03;0.05;0.05;0.01;0.05;0.04;0.05;0.05;0.04;0.04	43.94;-49.33;-0.36;43.94;43.94;43.94;43.94;43.94;43.94;-49.33;0.52;0.49;43.94;-1.97;-0.45;1.91;-49.33;-3.18;43.94;43.94;-1.55;-0.46;2.46;-49.33;14.28;43.94;-49.33;2.68;-0.42;-54.79;43.94;-49.33;-13.72;-0.41;14.65;43.94;-0.45;-1.55;-0.47;1.91;-49.33;-49.33;43.94;41.58;4.03;30.22;36.01;-0.40;0.50;24.46;1.72;43.94;-8.23	0.03;0.01;0.01;0.03;0.03;0.03;0.03;0.03;0.03;0.01;0.00;0.00;0.03;0.03;0.00;0.02;0.01;0.00;0.03;0.03;0.01;0.00;0.03;0.01;0.00;0.03;0.01;0.03;0.00;0.00;0.03;0.01;0.02;0.00;0.03;0.03;0.00;0.01;0.00;0.04;0.01;0.01;0.03;0.00;0.02;0.03;0.01;0.01;0.00;0.03;0.02;0.03;0.03
	ENSG00000205056	ENSG00000257242	snp_12_92617299;snp_12_92353191;snp_12_92490624;snp_12_92763952;snp_12_92553747;snp_12_92975303;snp_12_92984957;snp_12_92935840;snp_12_92757040;snp_12_92515291;snp_12_92499762;snp_12_92473223;snp_12_92941819;snp_12_92500498;snp_12_92231174;snp_12_92209188;snp_12_92414994;snp_12_92693048;snp_12_92468482;snp_12_92495522;snp_12_93042826;snp_12_92369586;snp_12_92797217;snp_12_92298948;snp_12_93041123…	-26.98;59.63;-60.80;3.64;11.35;59.63;59.63;-60.80;-24.08;30.96;-1.76;47.35;-60.80;-1.78;50.84;-60.80;59.63;59.63;19.84;59.63;59.63;-60.80;-60.80;59.63;59.63;59.63;59.63	0.00;0.00;0.00;0.00;0.00;0.00;0.00;0.00;0.00;0.00;0.00;0.00;0.00;0.00;0.00;0.00;0.00;0.00;0.00;0.00;0.00;0.00;0.00;0.00;0.00;0.00;0.00	0.04;0.04;0.04;0.05;0.04;0.04;0.04;0.04;0.01;0.04;0.04;0.02;0.04;0.04;0.01;0.04;0.04;0.04;0.01;0.04;0.04;0.04;0.04;0.04;0.04;0.04;0.04	-29.64;60.61;-49.20;3.66;-10.26;60.61;60.61;-49.20;-18.98;20.70;-1.25;35.98;-49.20;-1.26;47.73;-49.20;60.61;60.61;-18.17;60.61;60.61;-49.20;-49.20;60.61;60.61;60.61;60.61	0.00;0.00;0.01;0.00;0.01;0.00;0.00;0.01;0.00;0.04;0.03;0.01;0.01;0.03;0.00;0.01;0.00;0.00;0.00;0.00;0.00;0.01;0.01;0.00;0.00;0.00;0.00
	ENSG00000205056	ENSG00000133639	snp_12_92495522;snp_12_93042826;snp_12_92369586;snp_12_92797217;snp_12_92468482;snp_12_93192621;snp_12_92298948;snp_12_92326301;snp_12_93041123;snp_12_92764884;snp_12_92941819;snp_12_92500498;snp_12_92414994;snp_12_92209188;snp_12_93194427;snp_12_92693048;snp_12_93060959;snp_12_93083310;snp_12_92572439;snp_12_92935840;snp_12_92984957;snp_12_92406806;snp_12_92499762;snp_12_92996141;snp_12_92503791…	59.63;59.63;-60.80;-60.80;19.84;19.88;59.63;59.63;59.63;59.63;-60.80;-1.78;59.63;-60.80;-60.80;59.63;2.67;4.90;35.87;-60.80;59.63;-1.21;-1.76;-44.98;3.49;-60.80;59.63;11.35;59.63	0.00;0.00;0.00;0.00;0.00;0.00;0.00;0.00;0.00;0.00;0.00;0.00;0.00;0.00;0.00;0.00;0.00;0.00;0.00;0.00;0.00;0.00;0.00;0.00;0.00;0.00;0.00;0.00;0.00	0.04;0.04;0.04;0.04;0.01;0.04;0.04;0.04;0.04;0.04;0.04;0.04;0.04;0.04;0.04;0.04;0.03;0.05;0.03;0.04;0.04;0.05;0.04;0.03;0.04;0.04;0.04;0.04;0.04	41.07;41.07;-49.68;-49.68;-11.81;13.69;41.07;41.07;41.07;41.07;-49.68;-1.20;41.07;-49.68;-49.68;41.07;1.97;3.62;32.56;-49.68;41.07;-1.16;-1.17;-30.50;3.86;-49.68;41.07;-7.43;41.07	0.04;0.04;0.01;0.01;0.04;0.04;0.04;0.04;0.04;0.04;0.01;0.04;0.04;0.01;0.01;0.04;0.02;0.03;0.00;0.01;0.04;0.01;0.04;0.03;0.00;0.01;0.04;0.05;0.04
	ENSG00000205056	ENSG00000257127	snp_12_92866683;snp_12_93083310;snp_12_92231174;snp_12_92209188;snp_12_93194427;snp_12_92693048;snp_12_92563472;snp_12_93424875;snp_12_92567203;snp_12_92500498;snp_12_92326301;snp_12_93192621;snp_12_92468482;snp_12_92511386;snp_12_92797217;snp_12_93042826;snp_12_92965423;snp_12_92553747;snp_12_92975303;snp_12_93373920;snp_12_92303408;snp_12_92695907;snp_12_93134076;snp_12_92526613;snp_12_93060959…	40.64;4.90;50.84;-60.80;-60.80;59.63;-0.49;-0.24;-0.47;-1.78;59.63;19.88;19.84;-0.42;-60.80;59.63;1.94;11.35;59.63;34.09;19.65;0.28;0.23;-0.42;2.67;-0.48;59.63;0.23;0.23;-2.65;0.29;0.27;-60.80;59.63;59.63;59.63;59.63;59.63;59.63;59.63;-60.80;3.64;-0.41;-55.65;-60.80;12.43;59.63;-60.80;-24.08;-0.51;-1.76;-3.19;59.63;59.63;-60.80	0.00;0.00;0.00;0.00;0.00;0.00;0.00;0.00;0.00;0.00;0.00;0.00;0.00;0.00;0.00;0.00;0.01;0.00;0.00;0.00;0.00;0.00;0.00;0.00;0.00;0.00;0.00;0.00;0.00;0.00;0.00;0.00;0.00;0.00;0.00;0.00;0.00;0.00;0.00;0.00;0.00;0.00;0.00;0.00;0.00;0.00;0.00;0.00;0.00;0.00;0.00;0.00;0.00;0.00;0.00	0.05;0.05;0.01;0.04;0.04;0.04;0.01;0.03;0.02;0.04;0.04;0.04;0.01;0.05;0.04;0.04;0.05;0.04;0.04;0.05;0.04;0.04;0.05;0.05;0.03;0.02;0.04;0.05;0.05;0.05;0.05;0.05;0.04;0.04;0.04;0.04;0.04;0.04;0.04;0.04;0.04;0.05;0.05;0.00;0.04;0.03;0.04;0.04;0.01;0.01;0.04;0.05;0.04;0.04;0.04	30.26;4.20;37.37;-44.92;-44.92;42.63;-0.35;-0.17;-0.34;-1.41;42.63;14.21;-15.61;-0.29;-44.92;42.63;1.81;-9.88;42.63;25.46;-13.06;0.41;0.19;-0.29;1.98;-0.33;42.63;0.19;0.19;-2.05;0.43;0.41;-44.92;42.63;42.63;42.63;42.63;42.63;42.63;42.63;-44.92;2.64;-0.31;-49.03;-44.92;13.49;42.63;-44.92;-14.60;-0.34;-1.42;-2.32;42.63;42.63;-44.92	0.03;0.01;0.01;0.02;0.02;0.03;0.01;0.02;0.02;0.01;0.03;0.03;0.01;0.04;0.02;0.03;0.01;0.01;0.03;0.03;0.04;0.00;0.01;0.05;0.02;0.02;0.03;0.01;0.01;0.02;0.00;0.00;0.02;0.03;0.03;0.03;0.03;0.03;0.03;0.03;0.02;0.03;0.03;0.00;0.02;0.00;0.03;0.02;0.03;0.02;0.01;0.04;0.03;0.03;0.02
	ENSG00000228397	ENSG00000070831	snp_1_22435773;snp_1_22334415;snp_1_22388816;snp_1_22336277;snp_1_22302957	60.27;0.78;-39.84;0.98;-17.03	0.00;0.00;0.00;0.00;0.00	0.03;0.02;0.04;0.01;0.04	-40.85;0.66;-27.80;0.69;-13.48	0.04;0.01;0.05;0.02;0.03
	Ana_XLOC_003018	ENSG00000149289	snp_11_109743433;snp_11_109711698;snp_11_109696055;snp_11_109925996;snp_11_109994980;snp_11_109973814;snp_11_110106534;snp_11_109813508;snp_11_109924619;snp_11_109966706;snp_11_109868082;snp_11_110140501	-19.42;-42.46;18.39;-8.61;-22.53;-1.96;59.82;59.82;1.73;59.82;0.75;-36.01	0.00;0.00;0.00;0.01;0.00;0.01;0.00;0.00;0.00;0.00;0.00;0.00	0.01;0.04;0.05;0.05;0.03;0.05;0.04;0.03;0.04;0.03;0.01;0.03	-14.94;-50.23;16.77;-6.35;-20.38;-1.89;52.76;52.76;1.96;52.76;0.57;-24.91	0.01;0.00;0.01;0.04;0.00;0.01;0.01;0.01;0.00;0.01;0.01;0.03
	ENSG00000254006	ENSG00000172817	snp_8_65677806;snp_8_65846920;snp_8_65811247;snp_8_65774344;snp_8_65422072;snp_8_65787213;snp_8_65769571;snp_8_65744739;snp_8_65771777;snp_8_65593724;snp_8_65768401;snp_8_65773790;snp_8_65460890;snp_8_65777154;snp_8_65786716;snp_8_65826793;snp_8_65814323;snp_8_65898913;snp_8_65828571;snp_8_65612697;snp_8_65700067;snp_8_65417333;snp_8_65422836;snp_8_65605878;snp_8_65777437;snp_8_65837179;snp_8_657…	60.36;20.83;-33.30;0.21;3.10;0.23;0.21;0.98;0.21;0.62;-0.47;0.21;-26.29;0.21;0.23;0.76;60.36;60.36;-3.15;-0.23;-0.23;3.84;-0.68;-0.24;0.21;41.41;0.21;0.21;-0.73;0.39;33.74;-0.24;32.38;-32.07;-41.69;-0.47;-0.24;0.22;60.36;-0.23;0.21;0.22;0.22;0.77;0.21;-0.24;-0.23;-11.62;-2.06;0.21;31.91	0.00;0.00;0.00;0.00;0.00;0.00;0.00;0.00;0.00;0.00;0.00;0.00;0.00;0.00;0.00;0.00;0.00;0.00;0.00;0.00;0.00;0.00;0.00;0.00;0.00;0.00;0.00;0.00;0.00;0.00;0.00;0.00;0.01;0.01;0.00;0.00;0.00;0.00;0.00;0.00;0.00;0.00;0.00;0.00;0.00;0.00;0.00;0.00;0.00;0.00;0.01	0.03;0.01;0.00;0.04;0.02;0.03;0.04;0.00;0.04;0.02;0.03;0.04;0.03;0.04;0.03;0.02;0.03;0.03;0.02;0.02;0.02;0.02;0.04;0.02;0.04;0.03;0.04;0.04;0.03;0.00;0.03;0.02;0.04;0.05;0.03;0.03;0.01;0.03;0.03;0.02;0.04;0.03;0.03;0.01;0.04;0.02;0.02;0.02;0.03;0.04;0.05	60.41;17.21;-24.07;0.23;2.33;0.23;0.23;0.59;0.23;0.54;-0.46;0.23;-17.94;0.23;0.22;0.58;60.41;60.41;-2.36;-0.15;-0.16;3.39;-0.51;-0.18;0.23;32.78;0.23;0.23;-0.54;0.18;33.78;-0.18;31.83;-32.86;-36.02;-0.47;-0.15;0.23;60.41;-0.15;0.23;0.23;0.23;0.57;0.23;-0.18;-0.15;-8.85;-1.42;0.23;33.77	0.00;0.00;0.01;0.00;0.02;0.00;0.00;0.01;0.00;0.01;0.00;0.00;0.05;0.00;0.00;0.02;0.00;0.00;0.02;0.04;0.03;0.01;0.04;0.01;0.00;0.02;0.00;0.00;0.03;0.04;0.00;0.01;0.01;0.00;0.01;0.00;0.04;0.00;0.00;0.04;0.00;0.00;0.00;0.01;0.00;0.01;0.04;0.02;0.04;0.00;0.00
	ENSG00000254006	ENSG00000180828	snp_8_65740553;snp_8_65711920;snp_8_65723010;snp_8_65769870;snp_8_65769412;snp_8_65849473;snp_8_65678311;snp_8_65762789;snp_8_65766678;snp_8_65762549;snp_8_65795784;snp_8_65534148;snp_8_65689905;snp_8_65765940;snp_8_65684378;snp_8_65586542;snp_8_65771824;snp_8_65765311;snp_8_65524580;snp_8_65428253;snp_8_65768820;snp_8_65778370;snp_8_65341812;snp_8_65837179;snp_8_65777437;snp_8_65417333;snp_8_654…	-11.62;31.91;-2.06;0.21;0.21;0.77;2.33;0.22;0.21;0.22;60.36;0.39;-41.69;0.22;-18.91;-0.25;-0.47;32.38;33.74;-0.73;0.21;0.21;-41.39;41.41;0.21;3.84;-0.68;0.23;0.21;-0.47;0.21;60.36;-3.15;-8.00;60.36;0.21;0.62;0.23;0.21;0.98;0.21;3.10;20.83;60.36;-33.30	0.00;0.01;0.00;0.00;0.00;0.00;0.00;0.00;0.00;0.00;0.00;0.00;0.00;0.00;0.00;0.00;0.00;0.01;0.00;0.00;0.00;0.00;0.00;0.00;0.00;0.00;0.00;0.00;0.00;0.00;0.00;0.00;0.00;0.00;0.00;0.00;0.00;0.00;0.00;0.00;0.00;0.00;0.00;0.00;0.00	0.02;0.05;0.03;0.04;0.04;0.01;0.04;0.03;0.04;0.03;0.03;0.01;0.03;0.03;0.03;0.02;0.03;0.04;0.03;0.03;0.04;0.04;0.03;0.03;0.04;0.02;0.04;0.03;0.04;0.03;0.04;0.03;0.02;0.04;0.03;0.04;0.02;0.03;0.04;0.00;0.04;0.02;0.01;0.03;0.00	-8.53;26.02;-1.71;0.27;0.27;0.48;2.68;0.28;0.27;0.27;53.39;0.29;-30.21;0.27;-13.08;-0.16;-0.59;24.31;36.22;-0.51;0.27;0.27;-37.78;36.80;0.27;3.33;-0.59;0.19;0.27;-0.58;0.27;53.39;-3.05;-5.68;53.39;0.27;0.47;0.19;0.27;0.60;0.27;2.73;18.55;53.39;-28.43	0.02;0.02;0.01;0.00;0.00;0.03;0.00;0.00;0.00;0.00;0.01;0.01;0.03;0.00;0.04;0.04;0.00;0.04;0.00;0.04;0.00;0.00;0.01;0.01;0.00;0.01;0.01;0.01;0.00;0.00;0.00;0.01;0.00;0.04;0.01;0.00;0.02;0.01;0.00;0.01;0.00;0.00;0.00;0.01;0.00
	ENSG00000226853	ENSG00000144306	snp_2_175323022;snp_2_175348038;snp_2_175508257;snp_2_175116242;snp_2_175223287;snp_2_175253051;snp_2_175261057	-60.63;19.79;-8.87;-30.31;-2.83;-5.40;-60.63	0.00;0.00;0.01;0.00;0.00;0.00;0.00	0.02;0.03;0.05;0.02;0.04;0.03;0.02	59.84;-17.18;6.49;29.92;2.99;5.24;59.84	0.00;0.01;0.05;0.00;0.00;0.00;0.00
	ENSG00000226853	ENSG00000163328	snp_2_175116242;snp_2_175196302;snp_2_175169620;snp_2_175327386;snp_2_175323582;snp_2_175562599;snp_2_175323022;snp_2_175508257;snp_2_175567841;snp_2_175407133;snp_2_175358964;snp_2_175253051;snp_2_175261057;snp_2_175223287;snp_2_175557677;snp_2_175278886	-30.31;45.88;2.87;-12.24;-30.64;-60.63;-60.63;-8.87;-17.05;-2.51;52.75;-5.40;-60.63;-2.83;-13.64;-4.01	0.00;0.00;0.00;0.01;0.00;0.00;0.00;0.01;0.00;0.01;0.01;0.00;0.00;0.00;0.00;0.01	0.02;0.01;0.03;0.03;0.02;0.02;0.02;0.05;0.04;0.05;0.04;0.02;0.02;0.04;0.03;0.05	26.42;29.48;2.22;9.80;-26.36;52.85;52.85;-7.67;-21.08;-2.48;59.91;4.63;52.85;2.62;-12.65;3.84	0.01;0.04;0.02;0.03;0.01;0.01;0.01;0.02;0.00;0.01;0.00;0.01;0.01;0.01;0.01;0.01
	ENSG00000226853	ENSG00000115935	snp_2_175196302;snp_2_175169620;snp_2_175358964;snp_2_175423299;snp_2_175618617;snp_2_175223287;snp_2_175557677	45.88;2.87;52.75;2.56;-28.44;-2.83;-13.64	0.00;0.00;0.01;0.01;0.00;0.00;0.00	0.01;0.03;0.04;0.04;0.02;0.04;0.03	42.66;2.42;52.84;2.62;20.71;2.01;13.59	0.00;0.01;0.01;0.01;0.02;0.04;0.00
	ENSG00000250903	ENSG00000112699	snp_6_2266824;snp_6_2024899;snp_6_1599121;snp_6_1568224;snp_6_1860546;snp_6_1637623;snp_6_1597369;snp_6_1762243;snp_6_2010145;snp_6_1912408;snp_6_2150014;snp_6_2236734;snp_6_2351800;snp_6_1753963;snp_6_1855020;snp_6_2221180;snp_6_2216173;snp_6_2313102;snp_6_1986158;snp_6_1656203;snp_6_2191233;snp_6_2336781;snp_6_1764507;snp_6_1858290;snp_6_1793773;snp_6_1631518;snp_6_1708802;snp_6_2260701;snp_6_2…	1.00;52.98;-27.95;4.38;-49.78;20.74;-53.34;0.35;60.04;-15.37;1.16;1.32;1.17;-2.81;2.89;1.22;-13.71;1.17;52.98;52.98;1.60;0.99;0.35;1.77;-48.80;-49.78;-0.21;1.21;1.04;1.19;1.37;19.28;-49.78;-25.22;52.98;52.98;60.04;60.04;60.04;1.31;60.04;-3.23;2.61;1.39;-32.50;0.73;1.22;60.04;0.71;52.98;-6.64;60.04;3.09;1.02;-53.34;60.04;-2.34;1.16;7.34;-53.34;-60.39;25.04;60.04;-60.39;1.21;0.24;0.23;2.52;1.56;-2.…	0.00;0.01;0.01;0.01;0.01;0.01;0.01;0.01;0.00;0.01;0.00;0.00;0.00;0.01;0.00;0.00;0.00;0.00;0.01;0.01;0.00;0.00;0.01;0.01;0.00;0.01;0.01;0.00;0.00;0.00;0.00;0.00;0.01;0.01;0.01;0.01;0.00;0.00;0.00;0.00;0.00;0.00;0.01;0.00;0.00;0.00;0.00;0.00;0.00;0.01;0.00;0.00;0.00;0.00;0.01;0.00;0.00;0.00;0.01;0.01;0.00;0.01;0.00;0.00;0.00;0.01;0.01;0.01;0.00;0.01;0.00;0.00;0.01;0.01;0.01;0.01;0.00;0.00;0.00;0.01…	0.00;0.04;0.03;0.04;0.05;0.05;0.04;0.03;0.02;0.03;0.00;0.00;0.00;0.03;0.02;0.00;0.02;0.00;0.04;0.04;0.00;0.01;0.03;0.05;0.00;0.05;0.03;0.00;0.00;0.00;0.00;0.01;0.05;0.05;0.04;0.04;0.02;0.02;0.02;0.00;0.02;0.01;0.04;0.00;0.00;0.00;0.00;0.02;0.00;0.04;0.01;0.02;0.02;0.00;0.04;0.02;0.02;0.00;0.04;0.04;0.02;0.03;0.02;0.02;0.00;0.05;0.05;0.04;0.02;0.05;0.00;0.02;0.03;0.05;0.03;0.04;0.00;0.01;0.02;0.04…	0.71;47.29;21.21;3.70;45.38;18.29;41.30;-0.26;60.37;11.05;0.91;0.87;0.48;2.31;2.95;0.52;-9.79;0.47;47.29;47.29;1.14;0.80;-0.27;1.40;27.98;45.38;0.25;0.53;0.69;0.51;0.89;13.77;45.38;22.86;47.29;47.29;60.37;60.37;60.37;0.99;60.37;2.06;-2.90;0.92;23.30;0.49;0.52;60.37;0.52;47.29;4.62;60.37;3.19;0.39;41.30;60.37;1.64;0.66;-7.09;41.30;39.31;21.66;60.37;39.31;0.59;0.19;0.24;-2.86;-1.43;2.26;0.49;39.31;…	0.01;0.02;0.03;0.03;0.02;0.03;0.04;0.04;0.00;0.05;0.01;0.01;0.00;0.03;0.00;0.00;0.04;0.01;0.02;0.02;0.00;0.01;0.04;0.05;0.05;0.02;0.00;0.00;0.01;0.00;0.02;0.02;0.02;0.02;0.02;0.02;0.00;0.00;0.00;0.00;0.00;0.04;0.00;0.01;0.01;0.00;0.00;0.00;0.00;0.02;0.03;0.00;0.00;0.02;0.04;0.00;0.05;0.03;0.01;0.04;0.05;0.02;0.00;0.05;0.00;0.04;0.01;0.00;0.01;0.03;0.00;0.05;0.05;0.02;0.04;0.04;0.00;0.04;0.04;0.02…
	ENSG00000250903	ENSG00000145949	snp_6_2475648;snp_6_2492302;snp_6_2494686;snp_6_2349121;snp_6_2495848;snp_6_2528332;snp_6_2474234;snp_6_2517245;snp_6_2382866;snp_6_2407757;snp_6_2550995;snp_6_2538239;snp_6_2455118;snp_6_2394416;snp_6_2479861;snp_6_2370186;snp_6_2416023;snp_6_2490860;snp_6_2511349;snp_6_2559487;snp_6_2452541;snp_6_2531435;snp_6_2436420;snp_6_2353833;snp_6_2514801;snp_6_2394938;snp_6_2460516;snp_6_2458911;snp_6_2…	7.30;43.49;4.36;-2.27;30.49;-41.41;-14.06;52.98;28.43;28.00;-2.28;29.98;-32.14;-40.28;-53.34;2.61;-40.28;49.42;2.22;43.49;52.98;-20.14;28.66;52.98;-36.65;-2.22;43.49;-53.34;-45.41;30.88;2.29;8.35;27.05;28.66	0.01;0.03;0.01;0.03;0.01;0.00;0.01;0.01;0.01;0.05;0.03;0.03;0.02;0.04;0.01;0.01;0.04;0.01;0.04;0.03;0.01;0.04;0.04;0.01;0.01;0.03;0.03;0.01;0.02;0.03;0.02;0.03;0.02;0.00	0.02;0.04;0.01;0.03;0.01;0.01;0.02;0.01;0.02;0.05;0.04;0.04;0.03;0.05;0.01;0.01;0.05;0.02;0.04;0.04;0.01;0.05;0.05;0.01;0.02;0.03;0.04;0.01;0.03;0.04;0.03;0.03;0.03;0.01	-6.58;-40.09;-5.04;2.24;-37.55;29.80;12.30;-60.20;-29.83;-29.03;-2.25;30.67;29.67;-43.65;45.25;-2.46;-43.65;-49.59;-2.15;-40.09;-60.20;-21.82;-31.13;-60.20;39.98;1.94;-40.09;45.25;40.12;-28.02;-2.25;-7.86;-29.59;-27.51	0.02;0.05;0.00;0.03;0.00;0.04;0.03;0.00;0.01;0.04;0.03;0.03;0.04;0.03;0.02;0.01;0.03;0.01;0.04;0.05;0.00;0.03;0.03;0.00;0.00;0.05;0.05;0.02;0.04;0.05;0.02;0.04;0.01;0.01
	ENSG00000250903	ENSG00000054598	snp_6_1986158;snp_6_1566519;snp_6_1737374;snp_6_2351053;snp_6_2251982;snp_6_1485566;snp_6_1519337;snp_6_1656203;snp_6_2353833;snp_6_1813927;snp_6_1840775;snp_6_1855020;snp_6_1732012;snp_6_2355156;snp_6_2386756;snp_6_2363240;snp_6_1791161;snp_6_1838297;snp_6_1871509;snp_6_1568224;snp_6_1563470;snp_6_2024899;snp_6_2358043;snp_6_2212169;snp_6_1717620;snp_6_1723176;snp_6_2398867;snp_6_2010145;snp_6_1…	52.98;60.04;52.98;-60.39;60.04;60.04;-3.23;52.98;52.98;52.98;60.04;2.89;7.34;0.24;-60.39;-16.94;60.04;52.98;48.38;4.38;60.04;52.98;60.04;-0.30;-60.39;19.28;2.82;60.04;60.04;3.09	0.01;0.00;0.01;0.00;0.00;0.00;0.00;0.01;0.01;0.01;0.00;0.00;0.01;0.00;0.00;0.00;0.00;0.01;0.00;0.01;0.00;0.01;0.00;0.01;0.00;0.00;0.00;0.00;0.00;0.00	0.04;0.02;0.04;0.02;0.02;0.02;0.01;0.04;0.04;0.04;0.02;0.02;0.04;0.02;0.02;0.01;0.02;0.04;0.01;0.04;0.02;0.04;0.02;0.03;0.02;0.01;0.02;0.02;0.02;0.02	-40.02;-41.07;-40.02;-43.58;-41.07;-41.07;-2.13;-40.02;-40.02;-40.02;-41.07;-2.03;5.76;-0.18;-43.58;10.85;-41.07;-40.02;-31.75;-3.42;-41.07;-40.02;-41.07;0.23;-43.58;-15.27;2.13;-41.07;-41.07;-2.19	0.05;0.04;0.05;0.03;0.04;0.04;0.03;0.05;0.05;0.05;0.04;0.04;0.04;0.03;0.03;0.04;0.04;0.05;0.02;0.04;0.04;0.05;0.04;0.04;0.03;0.01;0.03;0.04;0.04;0.04
	ENSG00000257261	ENSG00000111371	snp_12_46846705;snp_12_46962281;snp_12_47136998;snp_12_46900961;snp_12_46984278;snp_12_46887145;snp_12_46828918;snp_12_46938352;snp_12_46403030;snp_12_46921196;snp_12_46733144;snp_12_46919081;snp_12_46917174;snp_12_46922387;snp_12_46921611;snp_12_46822818;snp_12_47117148;snp_12_46964870;snp_12_46492469;snp_12_46847996;snp_12_46913791;snp_12_46704356;snp_12_46912752;snp_12_46634191;snp_12_46930313…	-0.45;-0.48;9.61;-0.47;-0.49;-0.51;0.27;-0.48;-7.82;-0.53;3.67;-60.08;-0.51;-0.51;-0.51;0.22;-0.62;-0.49;60.36;-0.46;-0.51;8.75;-0.51;-43.16;-0.48;-2.71;-0.50;-0.45;-0.48;-0.49;-0.49;0.25;-0.43;-0.51;-0.46;-15.25;0.22;0.28;-2.12;60.36;-0.52;-0.48;-0.42;2.73;-0.61;60.36;-0.51;-0.48;-0.43;0.39;-0.48;-0.53;0.22;-0.48;-0.48;-0.51;-0.43;-0.48;-0.44;-0.51;-0.50;22.27;0.28;-0.49;-38.27;-0.48;-0.43;-0.51…	0.00;0.00;0.00;0.00;0.00;0.00;0.00;0.00;0.01;0.00;0.00;0.00;0.00;0.00;0.00;0.01;0.00;0.00;0.00;0.00;0.00;0.00;0.00;0.00;0.00;0.00;0.00;0.00;0.00;0.00;0.00;0.00;0.00;0.00;0.00;0.00;0.01;0.00;0.00;0.00;0.00;0.00;0.00;0.00;0.00;0.00;0.00;0.00;0.00;0.00;0.00;0.00;0.01;0.00;0.00;0.00;0.00;0.00;0.00;0.00;0.00;0.00;0.00;0.00;0.00;0.00;0.00;0.00;0.00;0.00;0.00;0.00;0.01;0.01;0.00;0.00;0.00;0.00;0.00;0.00…	0.03;0.01;0.01;0.03;0.01;0.01;0.01;0.01;0.04;0.00;0.01;0.03;0.01;0.01;0.01;0.05;0.03;0.01;0.03;0.03;0.01;0.01;0.01;0.03;0.01;0.04;0.01;0.03;0.01;0.01;0.01;0.02;0.00;0.01;0.03;0.04;0.05;0.01;0.03;0.03;0.01;0.01;0.00;0.04;0.04;0.03;0.01;0.01;0.00;0.00;0.01;0.00;0.05;0.01;0.01;0.01;0.00;0.01;0.03;0.01;0.01;0.04;0.01;0.01;0.01;0.01;0.00;0.01;0.01;0.03;0.01;0.01;0.05;0.05;0.01;0.03;0.01;0.03;0.01;0.01…	0.34;0.29;6.05;0.35;0.28;0.29;-0.21;0.28;5.91;0.28;2.81;59.97;0.30;0.30;0.29;-0.19;0.53;0.28;-39.40;0.34;0.29;6.59;0.29;-39.22;0.29;3.05;0.31;0.34;0.28;0.29;0.29;-0.21;0.26;0.29;0.35;12.35;-0.18;-0.23;-2.09;-39.40;0.30;0.28;0.25;2.36;0.55;-39.40;0.29;0.28;0.25;-0.18;0.28;0.31;-0.19;0.28;0.28;0.29;0.25;0.28;0.33;0.29;0.30;19.75;-0.23;0.28;38.44;0.29;0.25;0.29;0.28;-39.40;0.28;0.29;1.14;0.59;0.29;-…	0.02;0.04;0.03;0.03;0.04;0.04;0.01;0.04;0.03;0.05;0.01;0.00;0.04;0.04;0.04;0.02;0.01;0.04;0.05;0.02;0.04;0.01;0.04;0.01;0.04;0.00;0.04;0.02;0.04;0.04;0.04;0.01;0.02;0.04;0.02;0.02;0.02;0.00;0.00;0.05;0.04;0.04;0.02;0.01;0.01;0.05;0.04;0.04;0.02;0.04;0.04;0.03;0.02;0.04;0.04;0.04;0.02;0.04;0.03;0.04;0.04;0.01;0.00;0.04;0.00;0.04;0.02;0.04;0.04;0.05;0.04;0.04;0.02;0.00;0.04;0.01;0.04;0.00;0.04;0.04…
	ENSG00000257261	ENSG00000134294	snp_12_46798900;snp_12_46666708;snp_12_46805076;snp_12_47190232;snp_12_46328445;snp_12_46241325;snp_12_46658425;snp_12_46718357;snp_12_47186512;snp_12_47372600;snp_12_46881642;snp_12_47293617;snp_12_46710518;snp_12_47191480;snp_12_46660508;snp_12_46919081;snp_12_46778103;snp_12_47246390;snp_12_47197913;snp_12_46799631;snp_12_47046924;snp_12_47175788;snp_12_47187972;snp_12_46920236;snp_12_47280442…	-0.34;2.62;46.92;-1.09;60.36;-3.11;0.94;0.92;60.36;-0.33;60.36;40.56;3.96;1.09;0.36;-60.08;0.93;2.45;1.09;-43.53;-0.54;30.62;-1.08;-60.08;-60.08;60.36;3.75;-2.94;3.23;22.27;0.60;-2.48;60.36;60.36;1.09;-1.08;60.36;-2.71;60.36;60.36;-43.16	0.00;0.00;0.00;0.00;0.00;0.00;0.00;0.00;0.00;0.01;0.00;0.00;0.00;0.00;0.00;0.00;0.00;0.00;0.00;0.00;0.01;0.00;0.00;0.00;0.00;0.00;0.00;0.00;0.00;0.00;0.00;0.00;0.00;0.00;0.00;0.00;0.00;0.00;0.00;0.00;0.00	0.00;0.03;0.01;0.04;0.03;0.03;0.00;0.00;0.03;0.05;0.03;0.04;0.01;0.04;0.00;0.03;0.01;0.04;0.04;0.03;0.05;0.03;0.04;0.03;0.03;0.03;0.03;0.03;0.03;0.04;0.01;0.04;0.03;0.03;0.03;0.04;0.03;0.04;0.03;0.03;0.03	-0.18;-2.19;-31.97;-1.35;-49.93;3.20;0.62;0.72;-49.93;-0.24;-49.93;39.39;-3.04;1.34;0.16;59.89;0.68;1.88;1.32;-47.38;0.40;29.36;-1.34;59.89;59.89;-49.93;-3.09;3.02;-2.61;15.62;0.44;-2.06;-49.93;-49.93;1.20;-1.34;-49.93;2.87;-49.93;-49.93;-28.42	0.02;0.01;0.02;0.00;0.01;0.00;0.01;0.00;0.01;0.04;0.01;0.01;0.01;0.00;0.05;0.00;0.01;0.03;0.00;0.00;0.04;0.00;0.00;0.00;0.00;0.01;0.01;0.00;0.01;0.04;0.01;0.02;0.01;0.01;0.00;0.00;0.01;0.00;0.01;0.01;0.04
	ENSG00000237595	ENSG00000124226	snp_20_48726279;snp_20_48708007;snp_20_48751078;snp_20_48737455;snp_20_48689384;snp_20_48765371	-0.25;-0.23;-60.10;-2.71;-41.05;60.34	0.00;0.00;0.00;0.00;0.00;0.00	0.02;0.03;0.03;0.03;0.01;0.02	-0.17;-0.21;-39.41;2.70;38.65;-60.48	0.03;0.01;0.05;0.00;0.00;0.00
	ENSG00000237595	ENSG00000124216	snp_20_48790188;snp_20_48546852;snp_20_48765371;snp_20_48618371;snp_20_48589545;snp_20_48547667;snp_20_48768772;snp_20_48751078;snp_20_48547691;snp_20_48547604;snp_20_48546428	13.60;0.23;60.34;-2.88;-2.79;0.26;44.21;-60.10;0.32;0.21;0.24	0.00;0.01;0.00;0.00;0.00;0.01;0.00;0.00;0.00;0.01;0.00	0.01;0.04;0.02;0.03;0.04;0.05;0.02;0.03;0.02;0.04;0.03	9.43;0.23;41.04;-2.50;1.97;0.26;-48.00;49.49;0.23;0.20;0.22	0.02;0.00;0.04;0.01;0.04;0.01;0.00;0.01;0.02;0.01;0.01
	ENSG00000237595	ENSG00000244687	snp_20_48756573;snp_20_48696607;snp_20_48769034;snp_20_48748655;snp_20_48750139;snp_20_48754608;snp_20_48764703;snp_20_48737455;snp_20_48750798;snp_20_48746617;snp_20_48737514	43.78;53.28;-2.34;0.23;0.24;-43.55;-43.55;-2.71;-12.47;-2.32;0.23	0.03;0.01;0.02;0.00;0.00;0.03;0.03;0.00;0.02;0.02;0.00	0.03;0.01;0.02;0.03;0.02;0.03;0.03;0.03;0.02;0.02;0.03	49.50;47.03;-2.37;-0.17;-0.16;60.11;60.11;1.95;-14.84;-2.44;-0.16	0.01;0.02;0.02;0.03;0.05;0.00;0.00;0.04;0.01;0.01;0.04
	ENSG00000237595	ENSG00000240849	snp_20_48618371;snp_20_48751078;snp_20_48771189;snp_20_48765371;snp_20_48743399;snp_20_48734482;snp_20_48737455;snp_20_48645999;snp_20_48589545;snp_20_48712974;snp_20_48695118;snp_20_48709052;snp_20_48706918;snp_20_48695588;snp_20_48751032;snp_20_48896773;snp_20_48812127;snp_20_48736918	-2.88;-60.10;0.78;60.34;-1.03;0.82;-2.71;-0.36;-2.79;1.17;-2.75;-2.79;8.04;-1.82;-2.07;-60.10;0.33;0.76	0.00;0.00;0.02;0.00;0.04;0.01;0.00;0.00;0.00;0.04;0.00;0.00;0.01;0.02;0.00;0.00;0.00;0.02	0.03;0.03;0.02;0.02;0.04;0.02;0.03;0.01;0.04;0.04;0.00;0.00;0.01;0.03;0.02;0.03;0.03;0.02	-2.42;-42.33;0.73;-45.24;-1.14;0.76;-2.42;-0.27;-1.95;-1.24;-2.04;-2.10;-7.18;-2.19;-1.67;-42.33;0.22;0.70	0.01;0.03;0.02;0.02;0.02;0.03;0.01;0.01;0.04;0.03;0.00;0.00;0.02;0.01;0.01;0.03;0.04;0.03
	ENSG00000228682	ENSG00000168528	snp_1_31877183;snp_1_31869576;snp_1_31883787;snp_1_31932213;snp_1_31862772;snp_1_31878862;snp_1_31925746	-2.82;39.26;53.77;5.55;-1.00;5.98;-52.55	0.01;0.01;0.01;0.00;0.01;0.01;0.01	0.04;0.04;0.04;0.02;0.05;0.04;0.05	-2.40;29.52;48.09;4.68;-0.75;5.41;-46.19	0.02;0.04;0.02;0.01;0.05;0.01;0.02
	ENSG00000228682	ENSG00000268950	snp_1_32011414;snp_1_31984605;snp_1_32009920;snp_1_31932213;snp_1_31883787;snp_1_31878862;snp_1_31877183;snp_1_31869576	-44.92;-26.16;-45.71;5.55;53.77;5.98;-2.82;39.26	0.00;0.00;0.00;0.00;0.01;0.01;0.01;0.01	0.01;0.03;0.01;0.02;0.04;0.04;0.04;0.04	-46.58;-23.14;-42.93;4.70;44.64;5.43;-2.39;27.95	0.00;0.01;0.00;0.01;0.03;0.01;0.02;0.05
	Ana_XLOC_013468	ENSG00000168310	snp_4_185271979;snp_4_185625599	14.90;31.98	0.00;0.00	0.03;0.04	-13.23;-20.42	0.00;0.04
	Ana_XLOC_013468	ENSG00000164305	snp_4_185343127;snp_4_185178656	-1.26;37.40	0.00;0.00	0.04;0.04	-1.14;27.75	0.00;0.02
	Ana_XLOC_012792	ENSG00000109684	snp_4_10532877;snp_4_10707312;snp_4_10660943;snp_4_10518367;snp_4_10784309;snp_4_10640532;snp_4_10742464;snp_4_10486102;snp_4_10728726;snp_4_10598576;snp_4_10466227;snp_4_10428606;snp_4_10506416	60.49;-12.09;-59.95;3.15;60.49;7.56;60.49;-1.32;60.49;-46.01;-59.95;60.49;60.49	0.00;0.00;0.00;0.00;0.00;0.00;0.00;0.00;0.00;0.00;0.00;0.00;0.00	0.05;0.02;0.05;0.03;0.05;0.05;0.05;0.05;0.05;0.03;0.05;0.05;0.05	60.06;-9.41;-53.32;2.93;60.06;7.51;60.06;-0.99;60.06;-46.45;-53.32;60.06;60.06	0.00;0.01;0.01;0.00;0.00;0.00;0.00;0.02;0.00;0.00;0.01;0.00;0.00
	ENSG00000188825	ENSG00000175832	snp_17_41438838;snp_17_41392290;snp_17_41717676;snp_17_41190552;snp_17_41369448;snp_17_41719477;snp_17_41251728;snp_17_41410672;snp_17_41406980;snp_17_41356863	4.17;8.58;-31.02;8.37;60.07;60.07;3.53;60.07;60.07;9.05	0.00;0.00;0.00;0.00;0.00;0.00;0.00;0.00;0.00;0.00	0.04;0.05;0.04;0.05;0.05;0.05;0.05;0.05;0.05;0.02	-3.45;-7.59;-27.51;-7.67;-53.16;-53.16;-3.13;-53.16;-53.16;-7.62	0.01;0.01;0.01;0.01;0.01;0.01;0.01;0.01;0.01;0.00
	ENSG00000188825	ENSG00000175906	snp_17_41719477;snp_17_41369448;snp_17_41410672;snp_17_41110116;snp_17_41251728;snp_17_41104184;snp_17_41356863;snp_17_41406980;snp_17_41169271;snp_17_41438838;snp_17_41392290;snp_17_41632342;snp_17_41190552;snp_17_41489779	60.07;60.07;60.07;48.85;3.53;7.51;9.05;60.07;14.34;4.17;8.58;-60.36;8.37;-60.36	0.00;0.00;0.00;0.00;0.00;0.00;0.00;0.00;0.00;0.00;0.00;0.00;0.00;0.00	0.05;0.05;0.05;0.02;0.05;0.05;0.02;0.05;0.01;0.04;0.05;0.05;0.05;0.05	-49.37;-49.37;-49.37;-45.87;-2.90;-6.17;-6.37;-49.37;-12.16;-3.47;-7.05;47.37;-6.36;47.37	0.01;0.01;0.01;0.00;0.01;0.01;0.02;0.01;0.00;0.01;0.01;0.02;0.02;0.02
	ENSG00000188825	ENSG00000108861	snp_17_41717676;snp_17_41639150;snp_17_41438838;snp_17_41719477	-31.02;30.74;4.17;60.07	0.00;0.00;0.00;0.00	0.04;0.04;0.04;0.05	-25.00;-26.45;-3.80;-60.56	0.01;0.01;0.00;0.00
	ENSG00000188825	ENSG00000067596	snp_17_41845824;snp_17_41866168;snp_17_41840229;snp_17_41865627;snp_17_41841621;snp_17_41866199;snp_17_41717676	0.27;0.28;0.28;0.28;0.28;0.28;-31.02	0.00;0.00;0.00;0.00;0.00;0.00;0.00	0.05;0.04;0.05;0.04;0.05;0.04;0.04	0.21;0.20;0.22;0.20;0.22;0.20;-25.87	0.02;0.03;0.02;0.03;0.02;0.03;0.01
	ENSG00000224843	ENSG00000124635	snp_6_26646705;snp_6_27118526;snp_6_27397001;snp_6_27376909;snp_6_27261738;snp_6_27414373;snp_6_27042481;snp_6_27122152;snp_6_26831428	4.32;3.06;-59.91;-59.91;60.52;11.53;39.57;60.52;2.88	0.00;0.00;0.00;0.00;0.00;0.00;0.01;0.00;0.00	0.03;0.03;0.03;0.03;0.03;0.03;0.05;0.03;0.03	-3.84;-2.60;-45.81;-45.81;-53.74;-8.23;-29.07;-53.74;-2.41	0.01;0.01;0.02;0.02;0.01;0.03;0.04;0.01;0.01
	ENSG00000224843	ENSG00000181315	snp_6_27122152;snp_6_26831428;snp_6_26474849;snp_6_27118526;snp_6_26497927;snp_6_26538117;snp_6_26646705	60.52;2.88;5.04;3.06;-59.91;3.10;4.32	0.00;0.00;0.00;0.00;0.00;0.00;0.00	0.03;0.03;0.03;0.03;0.03;0.04;0.03	60.75;3.03;5.06;2.98;-41.80;3.12;4.34	0.00;0.00;0.00;0.00;0.04;0.00;0.00
	ENSG00000224843	ENSG00000146109	snp_6_26832911;snp_6_26607331;snp_6_26888304;snp_6_26967927	15.54;40.98;-0.33;-0.42	0.00;0.00;0.00;0.00	0.01;0.04;0.04;0.02	-10.60;32.46;-0.45;-0.62	0.02;0.02;0.00;0.00
	ENSG00000248508	ENSG00000137841	snp_15_40006428	-37.88	0	0.03	-23.94	0.04
	ENSG00000248508	ENSG00000137843	snp_15_40267376;snp_15_40321977;snp_15_40444810;snp_15_40319516;snp_15_40484802;snp_15_40310554;snp_15_40502521;snp_15_40280837;snp_15_40287614;snp_15_40291082;snp_15_40483398	3.06;46.38;60.33;60.33;60.33;3.02;60.33;60.33;2.90;41.76;60.33	0.00;0.00;0.00;0.00;0.00;0.00;0.00;0.00;0.00;0.00;0.00	0.04;0.03;0.04;0.04;0.04;0.04;0.04;0.04;0.05;0.05;0.04	-2.72;-31.80;-53.61;-53.61;-53.61;-2.68;-53.61;-53.61;-2.65;-30.99;-53.61	0.01;0.02;0.01;0.01;0.01;0.01;0.01;0.01;0.01;0.03;0.01
	ENSG00000248508	ENSG00000104081	snp_15_40366371;snp_15_40483398;snp_15_40369155;snp_15_40310554;snp_15_40397936;snp_15_40502521;snp_15_40164813;snp_15_40390975;snp_15_40335417;snp_15_40319516;snp_15_40396001;snp_15_40267376;snp_15_40444810;snp_15_40287614;snp_15_40403657;snp_15_40280837;snp_15_40484802;snp_15_39999747;snp_15_40377501	-31.93;60.33;1.41;3.02;0.25;60.33;60.33;8.74;2.66;60.33;-0.24;3.06;60.33;2.90;-0.23;60.33;60.33;-16.24;13.32	0.00;0.00;0.01;0.00;0.00;0.00;0.00;0.01;0.01;0.00;0.00;0.00;0.00;0.00;0.00;0.00;0.00;0.00;0.01	0.04;0.04;0.04;0.03;0.03;0.04;0.04;0.04;0.04;0.03;0.04;0.03;0.03;0.04;0.03;0.03;0.04;0.01;0.04	23.60;-47.15;1.06;-2.36;0.24;-47.15;-47.15;6.71;2.12;-47.15;-0.24;-2.38;-47.15;-2.47;-0.22;-47.15;-47.15;-10.54;10.58	0.02;0.02;0.05;0.02;0.00;0.02;0.02;0.04;0.03;0.02;0.00;0.02;0.02;0.01;0.00;0.02;0.02;0.02;0.03
	ENSG00000248508	ENSG00000150667	snp_15_39867176	13.45	0	0.04	-12.03	0
	ENSG00000248508	ENSG00000128829	snp_15_39999747;snp_15_39854337;snp_15_40118023	-16.24;-5.13;-8.59	0.00;0.00;0.00	0.01;0.05;0.04	-15.42;3.62;5.89	0.00;0.03;0.04
	ENSG00000248508	ENSG00000140319	snp_15_40366371;snp_15_40454646;snp_15_39999747;snp_15_39867176	-31.93;40.78;-16.24;13.45	0.00;0.00;0.00;0.00	0.04;0.04;0.01;0.04	30.66;39.18;-17.37;10.20	0.00;0.01;0.00;0.02
	ENSG00000248508	ENSG00000166073	snp_15_40511916;snp_15_39854337;snp_15_40228170;snp_15_40321977	2.22;-5.13;36.22;46.38	0.00;0.00;0.00;0.00	0.04;0.05;0.01;0.03	-1.55;-3.61;-23.90;-34.52	0.03;0.03;0.02;0.01
	ENSG00000248508	ENSG00000156970	snp_15_39999747;snp_15_40511916;snp_15_40454646	-16.24;2.22;40.78	0.00;0.00;0.00	0.01;0.04;0.04	-15.64;-1.63;50.75	0.00;0.02;0.00
	ENSG00000247982	ENSG00000140262	snp_15_57171430;snp_15_57395998;snp_15_57433967;snp_15_57344647;snp_15_57309312;snp_15_57551912;snp_15_57479738;snp_15_57239180;snp_15_57353034;snp_15_57279185;snp_15_57494794;snp_15_57300536;snp_15_57366744;snp_15_57348776;snp_15_57195286;snp_15_57490290;snp_15_57473075;snp_15_57581309;snp_15_57231034;snp_15_57370871;snp_15_57422552;snp_15_57583192;snp_15_57551596;snp_15_57390528;snp_15_57264380…	0.39;0.28;-0.66;0.31;-0.52;0.29;-40.90;0.33;0.32;0.31;-0.43;-0.44;-0.44;0.31;0.34;0.39;0.35;-0.40;0.31;-0.65;-0.32;1.34;0.29;0.31;-0.44;0.29;-0.44;-0.73;0.31;-0.42;0.31;0.34;-0.45;0.44;0.29;2.42;-0.43;-0.30;-0.41;0.53;-40.12;0.29;0.31;-0.38;-0.45;-0.50;0.32;0.32;-0.40;-0.39;0.32;-0.56;-0.44;0.31;0.31;-0.35;0.40;0.28;0.31;0.29;0.30;0.31;-0.37;0.29;0.32;0.31;-0.32;-0.34;0.31;-0.42;0.29;0.29;0.31;0.…	0.00;0.00;0.00;0.00;0.00;0.00;0.00;0.00;0.00;0.00;0.00;0.00;0.00;0.00;0.00;0.00;0.00;0.00;0.00;0.00;0.00;0.00;0.00;0.00;0.00;0.00;0.00;0.00;0.00;0.00;0.00;0.00;0.00;0.00;0.00;0.00;0.00;0.00;0.00;0.00;0.00;0.00;0.00;0.00;0.00;0.00;0.00;0.00;0.00;0.00;0.00;0.00;0.00;0.00;0.00;0.00;0.00;0.00;0.00;0.00;0.00;0.00;0.00;0.00;0.00;0.00;0.00;0.00;0.00;0.00;0.00;0.00;0.00;0.00;0.00;0.00;0.00;0.00;0.00;0.00…	0.00;0.00;0.00;0.00;0.00;0.00;0.04;0.00;0.00;0.00;0.00;0.00;0.00;0.00;0.00;0.00;0.00;0.00;0.00;0.00;0.00;0.04;0.00;0.00;0.00;0.00;0.00;0.01;0.00;0.00;0.00;0.00;0.00;0.00;0.00;0.01;0.00;0.00;0.00;0.00;0.05;0.00;0.00;0.00;0.00;0.02;0.00;0.00;0.00;0.00;0.00;0.01;0.00;0.00;0.00;0.01;0.00;0.00;0.00;0.00;0.00;0.00;0.00;0.00;0.00;0.00;0.00;0.00;0.00;0.00;0.00;0.00;0.00;0.00;0.00;0.00;0.00;0.00;0.00;0.03…	0.29;0.35;-0.50;0.45;-0.50;0.39;-44.15;0.39;0.44;0.40;-0.45;-0.46;-0.46;0.44;0.39;0.33;0.52;-0.44;0.39;-0.50;-0.46;1.48;0.39;0.44;-0.46;0.37;-0.46;-0.70;0.40;-0.45;0.39;0.39;-0.46;0.48;0.39;1.47;-0.43;-0.44;-0.36;0.39;-48.30;0.39;0.39;-0.29;-0.43;-0.42;0.39;0.39;-0.32;-0.43;0.40;-0.44;-0.45;0.44;0.40;-0.31;0.29;0.34;0.44;0.39;0.38;0.39;-0.30;0.38;0.40;0.38;-0.45;-0.36;0.40;-0.46;0.39;0.39;0.39;0.…	0.00;0.00;0.00;0.00;0.00;0.00;0.00;0.00;0.00;0.00;0.00;0.00;0.00;0.00;0.00;0.00;0.00;0.00;0.00;0.00;0.00;0.00;0.00;0.00;0.00;0.00;0.00;0.00;0.00;0.00;0.00;0.00;0.00;0.00;0.00;0.03;0.00;0.00;0.00;0.00;0.00;0.00;0.00;0.00;0.00;0.01;0.00;0.00;0.00;0.00;0.00;0.01;0.00;0.00;0.00;0.00;0.00;0.00;0.00;0.00;0.00;0.00;0.00;0.00;0.00;0.00;0.00;0.00;0.00;0.00;0.00;0.00;0.00;0.00;0.00;0.00;0.00;0.00;0.00;0.00…
	ENSG00000272138	ENSG00000147586	snp_8_80599928;snp_8_80714713;snp_8_80696631;snp_8_80486759;snp_8_80619886;snp_8_81017887;snp_8_80550127;snp_8_80478614;snp_8_80482591	60.71;-0.26;-0.28;-14.65;-25.29;40.68;-44.96;60.71;-42.82	0.00;0.00;0.00;0.00;0.00;0.00;0.00;0.00;0.00	0.05;0.04;0.02;0.04;0.02;0.02;0.04;0.05;0.05	42.37;-0.16;-0.17;-10.08;-17.12;27.24;28.98;42.37;30.64	0.03;0.05;0.03;0.03;0.02;0.02;0.04;0.03;0.03
	ENSG00000272138	ENSG00000076554	snp_8_81017887;snp_8_80550127;snp_8_80992434	40.68;-44.96;2.46	0.00;0.00;0.00	0.02;0.04;0.02	28.78;36.22;-1.44	0.01;0.01;0.04
	ENSG00000272138	ENSG00000164683	snp_8_80674505;snp_8_80678122;snp_8_80977743;snp_8_80599928;snp_8_80511626;snp_8_80339610;snp_8_80478614;snp_8_80550127;snp_8_80992434;snp_8_80324774;snp_8_80486759;snp_8_80619886;snp_8_80739498	-5.77;-0.35;-39.27;60.71;-27.72;30.36;60.71;-44.96;2.46;1.24;-14.65;-25.29;-21.37	0.00;0.00;0.00;0.00;0.00;0.00;0.00;0.00;0.00;0.00;0.00;0.00;0.00	0.03;0.04;0.02;0.05;0.02;0.05;0.05;0.04;0.02;0.04;0.04;0.02;0.01	-4.63;-0.22;-29.08;41.73;-23.77;20.87;41.73;-31.66;2.45;0.94;-14.12;-20.96;-18.37	0.01;0.04;0.01;0.04;0.00;0.04;0.04;0.03;0.00;0.02;0.00;0.01;0.00
	ENSG00000234546	ENSG00000171612	snp_1_9216260;snp_1_8967841;snp_1_9343768;snp_1_9131302;snp_1_9351395	-48.58;30.11;-7.43;-2.10;-2.31	0.00;0.00;0.00;0.00;0.00	0.03;0.01;0.03;0.02;0.03	-39.01;-14.93;5.08;-1.72;1.49	0.01;0.05;0.02;0.00;0.03
	ENSG00000234546	ENSG00000171621	snp_1_9743648;snp_1_9061284;snp_1_9131302;snp_1_9343768;snp_1_9216260;snp_1_9789081	28.66;48.31;-2.10;-7.43;-48.58;3.15	0.00;0.00;0.00;0.00;0.00;0.00	0.03;0.03;0.02;0.03;0.03;0.05	21.64;34.01;-1.66;4.30;-44.13;2.22	0.01;0.02;0.00;0.04;0.00;0.02
	ENSG00000234546	ENSG00000180758	snp_1_9147880;snp_1_8934223;snp_1_9743648;snp_1_8991941;snp_1_9230657;snp_1_9216260;snp_1_9131302;snp_1_9559429;snp_1_9233713	-16.73;-47.08;28.66;-45.04;-20.18;-48.58;-2.10;19.83;-4.60	0.00;0.00;0.00;0.00;0.00;0.00;0.00;0.00;0.00	0.03;0.04;0.03;0.05;0.03;0.03;0.02;0.05;0.03	-13.47;-31.32;-17.46;-32.74;-16.58;-33.97;-1.46;-12.34;-3.53	0.01;0.03;0.03;0.02;0.01;0.02;0.01;0.04;0.02
	ENSG00000234546	ENSG00000142583	snp_1_9755651;snp_1_9645101;snp_1_8611717;snp_1_9131302;snp_1_9343768;snp_1_9216387	37.97;-0.66;-28.31;-2.10;-7.43;2.22	0.00;0.00;0.00;0.00;0.00;0.00	0.05;0.03;0.01;0.02;0.03;0.05	33.58;-0.38;-16.22;-1.24;-4.93;1.91	0.00;0.04;0.02;0.03;0.02;0.01
	ENSG00000234546	ENSG00000049239	snp_1_9234252;snp_1_9350465;snp_1_8611717;snp_1_8934223;snp_1_9230657;snp_1_9216260;snp_1_9233713;snp_1_9131302	-31.82;-5.59;-28.31;-47.08;-20.18;-48.58;-4.60;-2.10	0.00;0.00;0.00;0.00;0.00;0.00;0.00;0.00	0.05;0.05;0.01;0.04;0.03;0.03;0.03;0.02	20.45;-5.80;-15.41;35.43;-20.02;-43.06;-4.21;-1.68	0.04;0.00;0.03;0.01;0.00;0.00;0.00;0.00
	ENSG00000258526	ENSG00000165355	snp_14_40004002;snp_14_40081531;snp_14_40139311;snp_14_39696496;snp_14_39897762;snp_14_39918467;snp_14_40154860;snp_14_39844042	-60.59;-24.60;-60.59;44.35;-60.59;-3.29;-60.59;-43.75	0.00;0.00;0.00;0.00;0.00;0.00;0.00;0.00	0.05;0.05;0.05;0.04;0.05;0.04;0.05;0.04	60.36;-16.91;60.36;32.11;60.36;3.14;60.36;42.33	0.00;0.04;0.00;0.02;0.00;0.00;0.00;0.00
	ENSG00000258526	ENSG00000092208	snp_14_39897762;snp_14_39834950;snp_14_39918467	-60.59;-25.16;-3.29	0.00;0.00;0.00	0.05;0.04;0.04	-60.20;17.97;-3.07	0.00;0.03;0.00
	ENSG00000258526	ENSG00000150527	snp_14_40004002;snp_14_39918467;snp_14_39897762;snp_14_39844042;snp_14_39834950;snp_14_39965541	-60.59;-3.29;-60.59;-43.75;-25.16;-49.00	0.00;0.00;0.00;0.00;0.00;0.00	0.05;0.04;0.05;0.04;0.04;0.02	60.22;3.17;60.22;39.37;16.58;29.25	0.00;0.00;0.00;0.01;0.04;0.04
	ENSG00000258526	ENSG00000100941	snp_14_40004002;snp_14_39918467;snp_14_39965541;snp_14_39897762	-60.59;-3.29;-49.00;-60.59	0.00;0.00;0.00;0.00	0.05;0.04;0.02;0.05	-43.63;-2.27;-29.05;-43.63	0.03;0.03;0.04;0.03
	ENSG00000258526	ENSG00000100934	snp_14_39696496	44.35	0	0.04	35.04	0.01
	ENSG00000258526	ENSG00000182400	snp_14_39897762;snp_14_39696496;snp_14_39844042;snp_14_39834950;snp_14_39918467	-60.59;44.35;-43.75;-25.16;-3.29	0.00;0.00;0.00;0.00;0.00	0.05;0.04;0.04;0.04;0.04	42.35;32.08;29.72;18.12;2.21	0.03;0.02;0.04;0.03;0.03
	ENSG00000230812	ENSG00000177606	snp_1_59133223;snp_1_59415622;snp_1_59081066;snp_1_59251417;snp_1_59444315;snp_1_59525402;snp_1_59243800;snp_1_59655084;snp_1_59334288;snp_1_59342157;snp_1_59515038;snp_1_59447659;snp_1_59174613;snp_1_59374357;snp_1_59316361;snp_1_59299845;snp_1_59086830	60.67;-1.50;60.67;60.67;-34.55;-59.77;-31.55;30.33;60.67;-4.96;-41.98;-3.05;-59.77;3.00;3.34;-59.77;60.67	0.00;0.00;0.00;0.00;0.00;0.00;0.00;0.00;0.00;0.00;0.00;0.00;0.00;0.00;0.00;0.00;0.00	0.04;0.05;0.04;0.04;0.05;0.05;0.01;0.04;0.04;0.02;0.05;0.04;0.05;0.05;0.03;0.05;0.04	60.51;-1.11;60.51;60.51;-29.24;47.43;18.64;30.25;60.51;3.73;-45.56;2.22;47.43;2.91;3.20;47.43;60.51	0.00;0.03;0.00;0.00;0.01;0.02;0.04;0.00;0.00;0.01;0.00;0.03;0.02;0.00;0.00;0.02;0.00
	ENSG00000204110	ENSG00000112139	snp_6_37649638;snp_6_37523080;snp_6_37395572;snp_6_37493602;snp_6_37660146;snp_6_37555245;snp_6_37563144;snp_6_37700666;snp_6_37566530;snp_6_37282239;snp_6_37398663;snp_6_37545639;snp_6_37502522;snp_6_37566046;snp_6_37520906;snp_6_37724203;snp_6_37624615;snp_6_37546116;snp_6_37268113;snp_6_37796350;snp_6_37850641;snp_6_37305096;snp_6_37685951;snp_6_37704454;snp_6_37614134;snp_6_37672263;snp_6_375…	0.22;0.95;2.24;-0.31;-2.04;-60.00;-0.24;0.46;-0.24;15.35;23.34;3.85;2.85;2.37;2.37;2.58;45.45;-52.94;21.92;2.42;-49.38;2.31;-0.42;2.37;60.44;47.36;2.11;2.64;2.28;2.24;45.45;0.89;-2.62;0.24;0.82;-0.33;2.38;-17.74;35.15;10.86;10.42;-26.47;18.02;23.68;0.25;-19.82;2.37;47.36;2.32;-0.16;-0.16;-1.28;-0.15;0.62;0.24;-60.00;-49.38;-0.33;0.24;1.20;-0.36;-0.25;-0.33;9.47;2.37;0.99;60.44;2.36;15.61;45.45;-0…	0.04;0.00;0.02;0.00;0.04;0.00;0.00;0.04;0.00;0.02;0.04;0.02;0.00;0.02;0.02;0.01;0.02;0.01;0.01;0.01;0.01;0.02;0.04;0.02;0.00;0.02;0.03;0.00;0.02;0.02;0.02;0.00;0.01;0.00;0.00;0.00;0.02;0.03;0.01;0.03;0.03;0.01;0.01;0.02;0.00;0.05;0.02;0.02;0.01;0.03;0.03;0.02;0.04;0.00;0.00;0.00;0.01;0.00;0.00;0.00;0.02;0.00;0.00;0.02;0.02;0.00;0.00;0.02;0.03;0.02;0.03;0.00;0.02;0.02;0.02;0.00;0.03;0.00;0.03;0.03…	0.00;0.00;0.00;0.00;0.00;0.00;0.00;0.00;0.00;0.00;0.00;0.00;0.00;0.00;0.00;0.00;0.00;0.00;0.00;0.00;0.00;0.00;0.00;0.00;0.00;0.00;0.00;0.00;0.00;0.00;0.00;0.00;0.00;0.00;0.00;0.00;0.00;0.00;0.00;0.00;0.00;0.00;0.00;0.00;0.00;0.00;0.00;0.00;0.00;0.00;0.00;0.00;0.00;0.00;0.00;0.00;0.00;0.00;0.00;0.00;0.00;0.00;0.00;0.00;0.00;0.00;0.00;0.00;0.00;0.00;0.00;0.00;0.00;0.00;0.00;0.00;0.00;0.00;0.00;0.00…	-0.28;-0.88;2.44;0.21;2.06;39.75;0.20;0.64;0.20;12.95;-29.86;3.89;1.94;2.39;2.34;2.43;59.87;-47.49;16.20;2.23;-60.57;2.37;-0.69;2.34;-42.67;46.79;2.10;3.16;2.31;2.39;59.87;-0.88;-2.24;-0.21;-0.37;0.19;2.52;-16.28;29.98;13.10;-12.02;-23.74;-15.85;23.39;-0.21;22.82;2.34;46.79;2.27;0.15;0.22;1.13;0.15;-0.51;-0.21;39.75;-60.57;0.19;-0.21;-0.84;0.49;0.19;0.19;9.36;2.34;-0.66;-42.67;2.37;14.38;59.87;0.…	0.01;0.00;0.01;0.02;0.04;0.05;0.01;0.00;0.01;0.04;0.01;0.02;0.03;0.02;0.02;0.02;0.00;0.02;0.05;0.02;0.00;0.02;0.00;0.02;0.03;0.02;0.03;0.00;0.02;0.02;0.00;0.00;0.02;0.00;0.05;0.04;0.02;0.05;0.03;0.01;0.01;0.02;0.03;0.02;0.01;0.02;0.02;0.02;0.02;0.04;0.00;0.05;0.04;0.02;0.00;0.05;0.00;0.04;0.01;0.01;0.00;0.01;0.04;0.02;0.02;0.01;0.03;0.02;0.04;0.00;0.05;0.01;0.01;0.02;0.02;0.00;0.04;0.04;0.05;0.01…
	ENSG00000204110	ENSG00000065491	snp_6_37585892;snp_6_37160049;snp_6_37475508;snp_6_37374324;snp_6_37464169;snp_6_37579938;snp_6_37338285;snp_6_37590854;snp_6_37456873;snp_6_37582109;snp_6_37559488;snp_6_37186525;snp_6_37513682;snp_6_37139063;snp_6_37187430;snp_6_37534542;snp_6_37387907;snp_6_37592492;snp_6_37383540;snp_6_37512155;snp_6_37567796;snp_6_37488808;snp_6_37163976;snp_6_37397917;snp_6_37198501;snp_6_37569693;snp_6_374…	0.51;0.36;-0.45;2.08;2.50;2.35;8.54;2.37;-0.27;0.48;2.37;47.36;2.48;47.36;60.44;46.50;-0.57;0.48;-0.52;-0.40;2.20;2.43;0.54;16.32;0.21;2.37;45.45;-52.94;60.44;0.61;-1.36;-0.52;60.44;17.23;2.41;2.37;-26.12;2.37;4.41;5.41;0.58;2.49;2.28;-1.33;2.37;0.38;2.36;2.35;10.42;2.50;0.59;2.23;3.45;2.23;-40.93;45.45;2.34;45.45;45.45;3.03;60.44;2.24;-2.62;2.21;2.37;0.36;24.64;0.66;2.32;2.37;30.17;2.37;3.85;0.5…	0.00;0.01;0.00;0.04;0.01;0.02;0.04;0.02;0.05;0.01;0.02;0.02;0.01;0.02;0.00;0.00;0.00;0.01;0.00;0.00;0.03;0.02;0.00;0.05;0.04;0.02;0.02;0.01;0.00;0.00;0.04;0.00;0.00;0.04;0.01;0.02;0.02;0.02;0.02;0.02;0.04;0.02;0.02;0.02;0.02;0.01;0.02;0.02;0.03;0.01;0.00;0.02;0.00;0.02;0.04;0.02;0.02;0.02;0.02;0.01;0.00;0.02;0.01;0.03;0.02;0.01;0.03;0.03;0.01;0.02;0.01;0.02;0.02;0.00;0.02;0.02;0.00;0.01;0.02;0.00…	0.00;0.00;0.00;0.00;0.00;0.00;0.00;0.00;0.00;0.00;0.00;0.00;0.00;0.00;0.00;0.00;0.00;0.00;0.00;0.00;0.00;0.00;0.00;0.00;0.00;0.00;0.00;0.00;0.00;0.00;0.00;0.00;0.00;0.00;0.00;0.00;0.00;0.00;0.00;0.00;0.00;0.00;0.00;0.00;0.00;0.00;0.00;0.00;0.00;0.00;0.00;0.00;0.00;0.00;0.00;0.00;0.00;0.00;0.00;0.00;0.00;0.00;0.00;0.00;0.00;0.00;0.00;0.00;0.00;0.00;0.00;0.00;0.00;0.00;0.00;0.00;0.00;0.00;0.00;0.00…	-0.39;-0.29;0.34;3.03;2.94;3.16;-8.63;3.04;-0.28;-0.41;2.83;60.89;3.06;60.89;-40.48;-34.93;0.18;-0.40;0.16;0.28;2.91;2.37;-0.36;20.62;0.26;3.06;45.91;44.34;-40.48;-0.40;1.34;0.16;-40.48;24.41;2.45;3.04;27.07;3.04;4.83;4.62;-0.60;3.21;2.94;-1.22;2.94;-0.29;2.96;3.03;-11.04;2.88;-0.39;3.01;-2.42;2.96;-44.56;45.91;2.97;45.91;45.91;3.41;-40.48;3.02;1.98;2.98;3.04;-0.29;-22.93;-0.67;2.93;3.04;-22.96;3…	0.03;0.05;0.00;0.00;0.00;0.00;0.04;0.00;0.03;0.02;0.00;0.00;0.00;0.00;0.04;0.01;0.03;0.03;0.05;0.03;0.00;0.02;0.05;0.01;0.01;0.00;0.02;0.03;0.04;0.04;0.05;0.05;0.04;0.00;0.01;0.00;0.02;0.00;0.01;0.04;0.04;0.00;0.00;0.04;0.00;0.05;0.00;0.00;0.02;0.00;0.04;0.00;0.04;0.00;0.03;0.02;0.00;0.02;0.02;0.00;0.04;0.00;0.04;0.00;0.00;0.05;0.05;0.02;0.00;0.00;0.05;0.00;0.00;0.03;0.00;0.01;0.05;0.05;0.00;0.03…
	ENSG00000204110	ENSG00000137200	snp_6_37728731;snp_6_37502153;snp_6_37279427;snp_6_37398663;snp_6_37551298;snp_6_37457477;snp_6_37578680;snp_6_37451969;snp_6_37520920;snp_6_37624615;snp_6_37485076;snp_6_37757261;snp_6_37748772;snp_6_37638861;snp_6_37614134;snp_6_37120380;snp_6_37353671;snp_6_37487933;snp_6_37156437;snp_6_37488846;snp_6_37370688;snp_6_37678572;snp_6_37396238;snp_6_37716168;snp_6_37464786;snp_6_37479853;snp_6_377…	1.63;31.24;4.41;23.34;60.44;-0.28;60.44;4.26;45.45;45.45;-0.25;10.55;2.44;45.45;60.44;29.37;5.41;-0.26;28.14;17.17;-0.26;60.44;45.45;60.44;34.37;-0.26;-30.75;-0.28;13.97;45.45;60.44;60.44;-40.93;45.45;8.93;10.86;35.15;3.45;18.02;-0.27;-0.27;30.17;45.45;0.27;-1.45;-0.27;-0.27;-49.38;33.58;0.27;2.43	0.00;0.00;0.02;0.04;0.00;0.04;0.00;0.00;0.02;0.02;0.04;0.01;0.00;0.02;0.00;0.04;0.02;0.03;0.00;0.02;0.05;0.00;0.02;0.00;0.02;0.03;0.01;0.04;0.05;0.02;0.00;0.00;0.04;0.02;0.04;0.03;0.01;0.00;0.01;0.03;0.05;0.01;0.02;0.01;0.04;0.04;0.03;0.01;0.02;0.01;0.02	0.00;0.00;0.00;0.00;0.00;0.00;0.00;0.00;0.00;0.00;0.00;0.00;0.00;0.00;0.00;0.00;0.00;0.00;0.00;0.00;0.00;0.00;0.00;0.00;0.00;0.00;0.00;0.00;0.00;0.00;0.00;0.00;0.00;0.00;0.00;0.00;0.00;0.00;0.00;0.00;0.00;0.00;0.00;0.00;0.00;0.00;0.00;0.00;0.00;0.00;0.00	1.12;16.23;4.73;-25.76;42.63;-0.43;42.63;2.55;49.90;49.90;-0.24;11.03;1.89;49.90;42.63;38.88;5.76;-0.24;21.21;14.64;-0.47;42.63;49.90;42.63;29.14;-0.24;-23.77;-0.43;15.80;49.90;42.63;42.63;-49.30;49.90;9.10;11.54;40.52;2.32;17.86;-0.34;-0.46;-26.74;49.90;-0.23;-1.58;-0.35;-0.34;47.44;31.12;-0.23;2.56	0.03;0.05;0.01;0.03;0.03;0.00;0.03;0.02;0.01;0.01;0.05;0.01;0.03;0.01;0.03;0.01;0.01;0.04;0.03;0.04;0.00;0.03;0.01;0.03;0.04;0.04;0.04;0.00;0.03;0.01;0.03;0.03;0.01;0.01;0.04;0.02;0.00;0.05;0.01;0.01;0.00;0.02;0.01;0.02;0.03;0.01;0.01;0.02;0.03;0.02;0.01
	ENSG00000204110	ENSG00000198937	snp_6_37401398;snp_6_37464489;snp_6_37330959;snp_6_37611402;snp_6_37166330;snp_6_37748910;snp_6_37693712;snp_6_37479853;snp_6_37487770;snp_6_37530075;snp_6_37598957;snp_6_37727828;snp_6_37470568;snp_6_37711379;snp_6_37143915;snp_6_37486952;snp_6_37566992;snp_6_37618427;snp_6_37484790;snp_6_37476587;snp_6_37583244;snp_6_37415676;snp_6_37445079;snp_6_37545639;snp_6_37168367;snp_6_37486145;snp_6_374…	10.42;35.15;10.86;23.68;0.15;-2.55;2.38;-0.26;-0.82;45.45;2.24;1.29;-0.27;-46.92;-29.68;-0.79;2.37;47.36;-0.79;30.17;2.32;-0.64;-0.70;3.85;0.15;-0.80;-0.74;0.95;2.24;2.37;2.11;60.44;47.36;25.19;2.28;-0.65;-0.65;2.31;2.42;2.37;-0.76;2.45;45.45;2.58;2.85;2.37;5.14;2.50;-29.11;0.36;-0.63;-0.27;-0.59;47.36;4.33;2.20;2.67;15.42;-0.70;47.36;35.61;-0.65;45.45;-0.65;-0.28;-0.80;16.30;60.44;2.41;2.37;-0.7…	0.03;0.01;0.03;0.02;0.04;0.01;0.02;0.03;0.00;0.02;0.02;0.04;0.04;0.02;0.04;0.00;0.02;0.02;0.00;0.01;0.01;0.00;0.00;0.02;0.05;0.00;0.00;0.00;0.02;0.02;0.03;0.00;0.02;0.01;0.02;0.00;0.00;0.02;0.01;0.02;0.00;0.01;0.02;0.01;0.00;0.02;0.05;0.01;0.04;0.01;0.00;0.05;0.00;0.02;0.03;0.03;0.02;0.04;0.00;0.02;0.01;0.00;0.02;0.00;0.04;0.00;0.05;0.00;0.01;0.02;0.00;0.00;0.02;0.00;0.04;0.02;0.03;0.02;0.02;0.03…	0.00;0.00;0.00;0.00;0.00;0.00;0.00;0.00;0.00;0.00;0.00;0.00;0.00;0.00;0.00;0.00;0.00;0.00;0.00;0.00;0.00;0.00;0.00;0.00;0.00;0.00;0.00;0.00;0.00;0.00;0.00;0.00;0.00;0.00;0.00;0.00;0.00;0.00;0.00;0.00;0.00;0.00;0.00;0.00;0.00;0.00;0.00;0.00;0.00;0.00;0.00;0.00;0.00;0.00;0.00;0.00;0.00;0.00;0.00;0.00;0.00;0.00;0.00;0.00;0.00;0.00;0.00;0.00;0.00;0.00;0.00;0.00;0.00;0.00;0.00;0.00;0.00;0.00;0.00;0.00…	9.80;29.19;-9.91;-22.72;-0.16;-2.88;-2.38;0.35;0.18;-47.35;-2.16;1.31;0.36;-60.43;-32.52;0.17;-2.27;-45.44;0.17;-27.83;-2.14;0.17;0.17;-3.85;-0.15;0.17;0.16;0.57;-2.41;-2.27;-2.18;46.93;-45.44;24.47;-2.29;0.20;0.20;-2.30;-2.18;-2.27;0.25;-2.35;-47.35;-2.31;-2.08;-2.27;-6.15;-2.35;-38.69;0.32;0.17;0.35;0.16;-45.44;-4.10;-2.24;-2.48;16.56;0.18;-45.44;-31.67;0.17;-47.35;0.20;0.35;0.18;-18.41;46.93;-…	0.04;0.04;0.04;0.02;0.03;0.01;0.02;0.00;0.02;0.02;0.03;0.04;0.00;0.00;0.02;0.03;0.02;0.02;0.03;0.02;0.02;0.04;0.02;0.02;0.05;0.03;0.04;0.05;0.02;0.02;0.03;0.02;0.02;0.01;0.02;0.01;0.01;0.02;0.03;0.02;0.01;0.02;0.02;0.03;0.02;0.02;0.02;0.02;0.01;0.03;0.04;0.01;0.04;0.02;0.04;0.03;0.03;0.03;0.02;0.02;0.03;0.04;0.02;0.01;0.01;0.02;0.02;0.02;0.01;0.02;0.02;0.03;0.02;0.03;0.04;0.02;0.01;0.02;0.02;0.05…
	ENSG00000204110	ENSG00000112130	snp_6_37110725;snp_6_37668841;snp_6_37492432;snp_6_37349066;snp_6_37098379;snp_6_37373944;snp_6_37569632;snp_6_37641942;snp_6_37604468;snp_6_37333796;snp_6_37194352;snp_6_37339017;snp_6_37173085;snp_6_37471011;snp_6_37294205;snp_6_37107797;snp_6_37638861;snp_6_37434857;snp_6_37337826;snp_6_37546436;snp_6_37173139;snp_6_37512155;snp_6_37583358;snp_6_37576709;snp_6_37359222;snp_6_37498421;snp_6_371…	0.19;-3.56;-0.33;-0.46;0.20;0.63;-0.34;1.29;-38.00;0.30;-0.83;0.29;0.25;0.72;4.34;0.16;45.45;-0.63;-60.00;0.25;-0.52;-0.40;15.42;33.58;-0.44;-0.33;0.21;0.29;45.45;-0.34;0.34;4.26;0.22;-60.00;-0.31;-42.08;-0.42;29.37;-52.94;0.21;0.38;45.45;-0.43;10.86;0.34;0.28;-0.40;-0.33;45.45;0.24;0.18;0.17;0.31;-60.00;-0.34;-0.43;0.24;-49.38;-0.33;0.24;-29.68;0.62;-0.15;-0.16;-0.34;0.43;-0.67;0.25;-19.82;-23.7…	0.02;0.02;0.00;0.00;0.01;0.00;0.00;0.03;0.01;0.00;0.01;0.00;0.01;0.00;0.04;0.04;0.02;0.00;0.00;0.00;0.02;0.00;0.04;0.02;0.01;0.00;0.04;0.00;0.02;0.00;0.00;0.00;0.03;0.00;0.00;0.00;0.04;0.04;0.01;0.03;0.00;0.02;0.02;0.03;0.00;0.00;0.01;0.00;0.02;0.00;0.03;0.04;0.00;0.00;0.03;0.03;0.00;0.01;0.00;0.00;0.04;0.00;0.04;0.03;0.00;0.00;0.00;0.00;0.05;0.04;0.04;0.00;0.00;0.05;0.00;0.02;0.02;0.00;0.02;0.03…	0.00;0.00;0.00;0.00;0.00;0.00;0.00;0.00;0.00;0.00;0.00;0.00;0.00;0.00;0.00;0.00;0.00;0.00;0.00;0.00;0.00;0.00;0.00;0.00;0.00;0.00;0.00;0.00;0.00;0.00;0.00;0.00;0.00;0.00;0.00;0.00;0.00;0.00;0.00;0.00;0.00;0.00;0.00;0.00;0.00;0.00;0.00;0.00;0.00;0.00;0.00;0.00;0.00;0.00;0.00;0.00;0.00;0.00;0.00;0.00;0.00;0.00;0.00;0.00;0.00;0.00;0.00;0.00;0.00;0.00;0.00;0.00;0.00;0.00;0.00;0.00;0.00;0.00;0.00;0.00…	-0.17;3.73;0.25;0.41;-0.16;-0.47;0.18;1.32;-28.65;-0.24;-0.79;-0.27;-0.20;-0.29;-4.19;-0.17;45.15;0.17;-60.30;-0.16;-0.59;0.35;-19.83;-31.42;0.45;0.24;-0.23;-0.25;45.15;0.24;-0.19;2.76;-0.22;-60.30;0.26;-30.42;-0.41;-32.36;41.06;-0.22;-0.17;45.15;-0.37;9.93;-0.19;-0.26;-0.39;0.24;45.15;-0.17;-0.20;-0.25;-0.21;-60.30;0.37;-0.37;-0.17;-49.69;0.24;-0.17;30.49;-0.67;0.17;0.16;0.19;-0.21;-0.51;-0.17;-…	0.04;0.01;0.01;0.00;0.03;0.00;0.04;0.02;0.04;0.00;0.01;0.00;0.04;0.04;0.04;0.03;0.02;0.05;0.00;0.03;0.01;0.00;0.01;0.03;0.00;0.01;0.03;0.00;0.02;0.01;0.01;0.01;0.04;0.00;0.00;0.03;0.05;0.02;0.04;0.02;0.03;0.02;0.05;0.04;0.01;0.00;0.02;0.01;0.02;0.02;0.01;0.00;0.01;0.00;0.02;0.05;0.03;0.01;0.01;0.02;0.03;0.00;0.02;0.03;0.02;0.00;0.02;0.03;0.01;0.04;0.04;0.02;0.03;0.05;0.05;0.01;0.04;0.00;0.05;0.04…
	ENSG00000251301	ENSG00000111581	snp_12_68891929;snp_12_68869614;snp_12_68561255;snp_12_68803637	39.45;-37.13;-16.25;-2.80	0.00;0.00;0.00;0.00	0.02;0.04;0.04;0.04	-34.81;30.69;10.35;2.03	0.00;0.01;0.05;0.02
	ENSG00000251301	ENSG00000251695	snp_12_68786782;snp_12_68769110;snp_12_68965253;snp_12_68891929;snp_12_68754899;snp_12_68803637;snp_12_68768978	-0.29;0.28;-48.36;39.45;-0.60;-2.80;0.28	0.00;0.00;0.00;0.00;0.00;0.00;0.00	0.04;0.04;0.02;0.02;0.04;0.04;0.04	-0.23;0.21;35.86;36.85;-0.44;-2.72;0.21	0.01;0.02;0.01;0.00;0.02;0.00;0.02
	ENSG00000251301	ENSG00000127314	snp_12_69168490;snp_12_68891929;snp_12_68579808;snp_12_68803637;snp_12_68664069	1.15;39.45;36.45;-2.80;-46.08	0.00;0.00;0.00;0.00;0.00	0.03;0.02;0.01;0.04;0.03	0.72;31.39;21.92;-1.78;-32.33	0.04;0.01;0.03;0.05;0.02
	ENSG00000251301	ENSG00000111554	snp_12_68965253;snp_12_68466641;snp_12_68664069;snp_12_68803637;snp_12_68561255	-48.36;2.41;-46.08;-2.80;-16.25	0.00;0.00;0.00;0.00;0.00	0.02;0.04;0.03;0.04;0.04	39.03;1.64;-33.11;-2.21;-13.38	0.01;0.03;0.02;0.01;0.01
	ENSG00000251301	ENSG00000175782	snp_12_68965253;snp_12_68869614;snp_12_68542665;snp_12_68803637;snp_12_68561255;snp_12_68754899	-48.36;-37.13;0.24;-2.80;-16.25;-0.60	0.00;0.00;0.00;0.00;0.00;0.00	0.02;0.04;0.04;0.04;0.04;0.04	38.84;-26.91;0.17;-2.46;-15.87;-0.48	0.01;0.02;0.02;0.01;0.00;0.01
	ENSG00000251301	ENSG00000135679	snp_12_68664069;snp_12_68803637;snp_12_68965253	-46.08;-2.80;-48.36	0.00;0.00;0.00	0.03;0.04;0.02	28.50;1.93;-46.59	0.04;0.03;0.00
	ENSG00000215241	ENSG00000089818	snp_12_8355247	3.95	0	0.02	2.77	0.02
	ENSG00000215241	ENSG00000171847	snp_12_8394377;snp_12_8393268;snp_12_8263962;snp_12_8379553;snp_12_8308869;snp_12_8386871;snp_12_8386863;snp_12_8393274;snp_12_8393314;snp_12_8391442;snp_12_8393255;snp_12_8272852;snp_12_8386857;snp_12_8401319	0.28;0.26;-18.84;0.35;-24.17;-0.30;-0.33;0.28;0.28;0.29;0.25;-60.47;-0.34;23.92	0.00;0.00;0.00;0.00;0.00;0.00;0.00;0.00;0.00;0.00;0.00;0.00;0.00;0.00	0.04;0.05;0.02;0.03;0.04;0.03;0.02;0.02;0.04;0.05;0.05;0.04;0.01;0.05	0.28;0.21;-18.02;0.39;-26.57;-0.30;-0.35;0.25;0.28;0.30;0.22;-60.30;-0.37;22.05	0.00;0.01;0.00;0.00;0.00;0.00;0.00;0.00;0.00;0.00;0.01;0.00;0.00;0.01
	ENSG00000215241	ENSG00000111729	snp_12_8268593;snp_12_8272852	-0.80;-60.47	0.00;0.00	0.03;0.04	-0.80;-42.67	0.00;0.03
	Ana_XLOC_015233	ENSG00000155130	snp_6_114157954;snp_6_114021321;snp_6_114077091;snp_6_114089582;snp_6_114165133;snp_6_114313871;snp_6_114074915;snp_6_114098072;snp_6_114031235;snp_6_114108226;snp_6_114037068;snp_6_114024874;snp_6_114016321;snp_6_113654172;snp_6_114070660;snp_6_114110626;snp_6_114077649;snp_6_114046343;snp_6_114106157;snp_6_114077332;snp_6_114127486;snp_6_114168814;snp_6_114110972;snp_6_114074659;snp_6_113590597…	-60.15;0.30;-0.33;-0.34;-0.31;0.26;0.32;-0.31;-0.39;-0.32;0.41;-0.39;0.29;0.41;-0.33;-0.32;-0.42;-0.38;-0.32;0.36;-0.34;-0.31;-0.30;0.32;44.58;0.23;0.41;-0.33;-0.33;-0.31;-0.30;0.28;0.34;0.35;-0.32;0.41;0.33;-0.32;0.41;0.39;0.33;0.35;0.31;-0.38;0.41;-0.40;-0.32;-0.42;-0.38;-0.33;-0.33;-0.72;0.35;0.41;0.30;0.29;0.31;36.86;-0.37;-0.29;0.30;-0.39;0.28;0.42;0.29;0.35;0.41;0.24;0.32;-0.29;-0.32;-0.38;…	0.00;0.00;0.00;0.00;0.00;0.00;0.00;0.00;0.00;0.00;0.00;0.00;0.00;0.00;0.00;0.00;0.00;0.00;0.00;0.00;0.00;0.00;0.00;0.00;0.00;0.00;0.00;0.00;0.00;0.00;0.00;0.00;0.00;0.00;0.00;0.00;0.00;0.00;0.00;0.00;0.00;0.00;0.00;0.00;0.00;0.00;0.00;0.00;0.00;0.00;0.00;0.00;0.00;0.00;0.00;0.00;0.00;0.00;0.00;0.00;0.00;0.00;0.00;0.00;0.00;0.00;0.00;0.00;0.00;0.00;0.00;0.00;0.00;0.00;0.00;0.00;0.00;0.00;0.00;0.00…	0.04;0.01;0.01;0.01;0.01;0.03;0.00;0.01;0.00;0.01;0.00;0.00;0.01;0.03;0.01;0.01;0.01;0.00;0.01;0.00;0.01;0.01;0.01;0.00;0.05;0.04;0.00;0.01;0.01;0.01;0.00;0.01;0.01;0.01;0.01;0.00;0.00;0.01;0.00;0.01;0.02;0.01;0.00;0.00;0.00;0.00;0.01;0.03;0.00;0.01;0.01;0.04;0.00;0.00;0.02;0.01;0.03;0.03;0.05;0.02;0.01;0.00;0.01;0.05;0.00;0.01;0.00;0.04;0.00;0.02;0.01;0.00;0.00;0.00;0.02;0.00;0.00;0.04;0.00;0.00…	-45.16;0.19;-0.38;-0.38;-0.29;0.19;0.32;-0.38;-0.46;-0.38;0.27;-0.45;0.16;0.33;-0.38;-0.39;-0.50;-0.45;-0.39;0.39;-0.41;-0.30;-0.39;0.34;39.89;0.24;0.27;-0.38;-0.38;-0.38;-0.31;0.17;0.27;0.39;-0.38;0.27;0.34;-0.37;0.27;0.32;0.24;0.24;0.38;-0.45;0.26;-0.45;-0.38;-0.50;-0.45;-0.38;-0.39;-0.79;0.40;0.27;0.38;0.18;0.24;35.54;-0.48;-0.38;0.38;-0.45;0.16;0.31;0.30;0.25;0.26;0.24;0.34;-0.38;-0.37;-0.45;…	0.02;0.02;0.00;0.00;0.00;0.01;0.00;0.00;0.00;0.00;0.01;0.00;0.04;0.01;0.00;0.00;0.00;0.00;0.00;0.00;0.00;0.00;0.00;0.00;0.00;0.00;0.01;0.00;0.00;0.00;0.00;0.04;0.01;0.00;0.00;0.01;0.00;0.00;0.01;0.00;0.01;0.01;0.00;0.00;0.01;0.00;0.00;0.00;0.00;0.00;0.00;0.00;0.00;0.01;0.00;0.03;0.01;0.00;0.00;0.00;0.00;0.00;0.04;0.03;0.00;0.01;0.01;0.00;0.00;0.00;0.00;0.00;0.00;0.02;0.00;0.00;0.00;0.00;0.02;0.00…
	ENSG00000263680	ENSG00000125398	snp_17_70195092	2.66	0	0.04	2.57	0
	ENSG00000238121	ENSG00000132965	snp_13_30799270;snp_13_30800293	0.27;0.27	0.00;0.00	0.03;0.03	0.21;0.21	0.01;0.01
	ENSG00000238121	ENSG00000132952	snp_13_31454632;snp_13_31489401;snp_13_31256197;snp_13_31520292	20.04;10.12;46.88;-22.39	0.00;0.00;0.00;0.00	0.03;0.04;0.04;0.04	-15.44;-10.51;48.63;-13.26	0.01;0.00;0.00;0.05
	ENSG00000238121	ENSG00000102781	snp_13_30278829;snp_13_30214766;snp_13_30800293;snp_13_30529803;snp_13_30780977;snp_13_30799270	-37.27;-2.86;0.27;-0.45;-22.87;0.27	0.00;0.00;0.00;0.00;0.00;0.00	0.05;0.05;0.03;0.01;0.05;0.03	-29.95;-2.05;0.42;-0.26;-22.70;0.42	0.01;0.02;0.00;0.03;0.00;0.00
	ENSG00000238121	ENSG00000189403	snp_13_30952151;snp_13_30780977;snp_13_31663469;snp_13_30943154;snp_13_30985301	60.33;-22.87;-10.49;60.33;-53.05	0.00;0.00;0.00;0.00;0.01	0.02;0.05;0.03;0.02;0.04	40.58;-19.64;-7.42;40.58;-52.68	0.04;0.01;0.01;0.04;0.01
	Ana_XLOC_000708	ENSG00000117593	snp_1_173881893;snp_1_173745442;snp_1_173812465;snp_1_173808119;snp_1_173711833;snp_1_173764414;snp_1_173695008;snp_1_173709098;snp_1_173837051;snp_1_173840869;snp_1_173845232;snp_1_173809861;snp_1_173691842;snp_1_173738295;snp_1_173847020;snp_1_173891231;snp_1_173831345;snp_1_173690555;snp_1_173709428;snp_1_173734769;snp_1_173834605;snp_1_173948613;snp_1_173770042;snp_1_173740290;snp_1_173696695…	0.60;0.56;0.56;0.53;0.57;0.56;0.56;0.56;0.60;0.56;0.60;-3.15;0.63;0.56;0.60;0.58;0.60;0.56;0.55;0.56;0.59;0.45;-0.36;0.56;0.58;0.56;0.47;25.55;0.57;0.56;0.59;0.58;0.60;0.56;-1.72;0.55;0.55;0.59;25.70;0.57;0.56;0.51;0.57;0.60;0.61;0.60;0.45;1.44;0.47;0.60;0.57;0.53;0.56;0.58;21.20;0.56;0.60;1.46;4.12;0.55;0.60	0.00;0.00;0.00;0.00;0.01;0.00;0.00;0.00;0.00;0.00;0.00;0.00;0.00;0.00;0.00;0.00;0.00;0.00;0.01;0.00;0.00;0.00;0.00;0.00;0.00;0.00;0.00;0.00;0.00;0.00;0.00;0.00;0.00;0.00;0.00;0.00;0.00;0.00;0.00;0.01;0.00;0.00;0.00;0.00;0.00;0.00;0.00;0.00;0.00;0.00;0.00;0.00;0.00;0.00;0.00;0.00;0.00;0.00;0.01;0.00;0.00	0.00;0.00;0.00;0.00;0.05;0.00;0.00;0.03;0.00;0.00;0.00;0.01;0.00;0.00;0.00;0.00;0.00;0.00;0.04;0.00;0.00;0.01;0.03;0.00;0.00;0.00;0.01;0.03;0.03;0.00;0.00;0.00;0.00;0.00;0.02;0.00;0.00;0.00;0.03;0.04;0.00;0.00;0.00;0.00;0.00;0.00;0.01;0.03;0.01;0.00;0.00;0.00;0.00;0.00;0.02;0.00;0.00;0.01;0.05;0.00;0.00	0.32;0.39;0.39;0.41;0.47;0.39;0.39;0.40;0.33;0.26;0.33;-2.42;0.39;0.39;0.33;0.33;0.33;0.39;0.43;0.40;0.33;0.32;-0.25;0.40;0.39;0.39;0.34;32.12;0.40;0.39;0.33;0.39;0.33;0.39;-1.62;0.39;0.38;0.33;17.77;0.45;0.39;0.36;0.33;0.33;0.33;0.33;0.32;1.01;0.31;0.33;0.33;0.42;0.39;0.34;16.59;0.39;0.33;1.03;3.83;0.39;0.33	0.01;0.01;0.00;0.00;0.03;0.00;0.00;0.05;0.01;0.04;0.01;0.01;0.01;0.00;0.01;0.01;0.01;0.00;0.04;0.00;0.01;0.02;0.04;0.00;0.01;0.00;0.02;0.00;0.05;0.00;0.01;0.00;0.01;0.00;0.00;0.00;0.01;0.01;0.05;0.03;0.00;0.00;0.01;0.01;0.01;0.01;0.02;0.04;0.03;0.01;0.01;0.00;0.00;0.01;0.02;0.01;0.01;0.03;0.01;0.00;0.01
	Ana_XLOC_000708	ENSG00000185278	snp_1_173809861;snp_1_173854097;snp_1_173789537;snp_1_173899523	-3.15;44.49;13.98;2.41	0.00;0.00;0.00;0.01	0.01;0.02;0.02;0.04	2.39;41.02;10.78;2.10	0.02;0.00;0.02;0.02
	Ana_XLOC_000708	ENSG00000135870	snp_1_173982672;snp_1_173838460;snp_1_173952539;snp_1_173867252;snp_1_174003373;snp_1_173984763;snp_1_173917650;snp_1_173815290;snp_1_173987798;snp_1_173854097;snp_1_173999107;snp_1_173851310;snp_1_173937415;snp_1_174006131;snp_1_173929735;snp_1_174004150;snp_1_173950282;snp_1_173924353;snp_1_173949233;snp_1_173910964;snp_1_173891817	0.25;25.55;0.24;0.30;0.28;0.31;0.25;0.22;0.27;44.49;0.41;0.26;0.24;0.27;0.24;0.26;0.25;0.24;0.24;0.25;0.31	0.01;0.00;0.00;0.00;0.00;0.00;0.00;0.01;0.00;0.00;0.00;0.00;0.00;0.00;0.00;0.01;0.00;0.01;0.00;0.01;0.00	0.04;0.03;0.03;0.02;0.03;0.02;0.03;0.04;0.03;0.02;0.01;0.02;0.03;0.03;0.03;0.05;0.03;0.04;0.03;0.04;0.00	-0.29;19.33;-0.28;-0.29;-0.30;-0.27;-0.30;-0.25;-0.29;-29.59;-0.39;-0.25;-0.28;-0.29;-0.28;-0.33;-0.30;-0.31;-0.28;-0.31;-0.29	0.00;0.03;0.00;0.00;0.00;0.01;0.00;0.00;0.00;0.04;0.00;0.00;0.00;0.00;0.00;0.00;0.00;0.00;0.00;0.00;0.00
	ENSG00000265975	ENSG00000141506	snp_17_8916392;snp_17_8917974;snp_17_8716150;snp_17_8823298;snp_17_8856915;snp_17_8974849;snp_17_8785965;snp_17_8830068;snp_17_8818455;snp_17_8928919;snp_17_8932750;snp_17_8795822;snp_17_8837592;snp_17_8990351	-0.48;19.35;0.33;-7.89;-60.26;1.68;-60.26;60.18;60.18;24.42;-3.18;-3.12;41.36;-3.17	0.00;0.00;0.00;0.01;0.00;0.00;0.00;0.00;0.00;0.00;0.00;0.00;0.00;0.00	0.05;0.04;0.03;0.05;0.03;0.04;0.03;0.03;0.03;0.02;0.04;0.03;0.03;0.04	-0.44;18.54;0.28;-6.58;-44.84;1.38;-44.84;60.61;60.61;22.54;-2.40;-2.16;46.20;-2.36	0.01;0.00;0.01;0.02;0.02;0.01;0.02;0.00;0.00;0.00;0.02;0.05;0.00;0.02
	ENSG00000265975	ENSG00000185156	snp_17_8830068;snp_17_8818455;snp_17_8856915;snp_17_8785965	60.18;60.18;-60.26;-60.26	0.00;0.00;0.00;0.00	0.04;0.04;0.04;0.04	42.46;42.46;-41.02;-41.02	0.03;0.03;0.04;0.04
	ENSG00000265975	ENSG00000174083	snp_17_8818455;snp_17_8917974;snp_17_8830068;snp_17_8785965;snp_17_8856915	60.18;19.35;60.18;-60.26;-60.26	0.00;0.00;0.00;0.00;0.00	0.04;0.04;0.04;0.04;0.04	-49.07;-15.48;-49.07;-52.63;-52.63	0.01;0.01;0.01;0.01;0.01
	ENSG00000245812	ENSG00000164330	snp_5_158473367;snp_5_158296529;snp_5_158173665;snp_5_158478059;snp_5_158378368;snp_5_158180223;snp_5_158456996;snp_5_158421043;snp_5_158407974;snp_5_158486641	0.80;-2.65;-3.27;-10.29;-3.07;0.41;-4.12;-3.06;-3.24;-14.90	0.00;0.00;0.00;0.00;0.00;0.00;0.00;0.00;0.00;0.00	0.01;0.02;0.04;0.04;0.04;0.03;0.04;0.04;0.04;0.04	0.63;-2.11;-3.37;-10.43;-3.07;0.30;-4.02;-2.96;-3.31;-10.46	0.00;0.01;0.00;0.00;0.00;0.02;0.00;0.00;0.00;0.03
	ENSG00000241163	ENSG00000163602	snp_3_71536154;snp_3_72074837;snp_3_72533155	35.77;-24.86;8.29	0.00;0.00;0.00	0.03;0.05;0.03	36.90;-22.00;7.85	0.00;0.00;0.00
	ENSG00000241163	ENSG00000144736	snp_3_72533155;snp_3_72062409;snp_3_73088918;snp_3_72064190;snp_3_72051296	8.29;-0.30;-25.92;-0.31;0.33	0.00;0.00;0.00;0.00;0.00	0.03;0.03;0.04;0.01;0.01	7.34;-0.17;-16.54;-0.17;0.20	0.00;0.04;0.03;0.04;0.02
	ENSG00000258914	ENSG00000256053	snp_14_104144338	2.99	0	0.03	2.17	0.02
	ENSG00000258914	ENSG00000156411	snp_14_104590791;snp_14_104539489;snp_14_104466082;snp_14_104352999;snp_14_104471770;snp_14_104710067;snp_14_104609451;snp_14_104364258;snp_14_104762170;snp_14_104488790;snp_14_104144338;snp_14_104419257;snp_14_104170534;snp_14_104333612;snp_14_104291778;snp_14_104257071;snp_14_104499078	-36.65;19.93;-33.30;35.46;60.48;39.60;2.88;3.13;60.48;5.04;2.99;20.10;3.17;37.88;2.77;-19.38;4.93	0.00;0.00;0.00;0.00;0.00;0.00;0.00;0.00;0.00;0.00;0.00;0.00;0.00;0.00;0.00;0.01;0.00	0.03;0.03;0.02;0.04;0.04;0.01;0.04;0.03;0.04;0.04;0.03;0.04;0.04;0.02;0.04;0.05;0.04	36.97;17.75;22.14;-23.24;60.29;-23.50;2.88;2.96;60.29;5.02;-2.19;14.07;3.13;28.50;2.93;-14.13;4.53	0.00;0.00;0.03;0.04;0.00;0.04;0.00;0.00;0.00;0.00;0.02;0.05;0.00;0.01;0.00;0.05;0.01
	ENSG00000258914	ENSG00000224997	snp_14_104539489;snp_14_104488790;snp_14_104499078;snp_14_104141235;snp_14_104364258;snp_14_104609451;snp_14_104333612;snp_14_104170534;snp_14_104471770	19.93;5.04;4.93;43.63;3.13;2.88;37.88;3.17;60.48	0.00;0.00;0.00;0.00;0.00;0.00;0.00;0.00;0.00	0.03;0.04;0.04;0.03;0.03;0.04;0.02;0.04;0.04	-15.96;-5.02;-4.49;-45.18;-2.93;-2.73;-26.52;-3.19;-60.23	0.01;0.00;0.01;0.00;0.00;0.00;0.02;0.00;0.00
	ENSG00000258914	ENSG00000126215	snp_14_104144338;snp_14_104499078;snp_14_104539489;snp_14_104170534;snp_14_104488790;snp_14_104471770	2.99;4.93;19.93;3.17;5.04;60.48	0.00;0.00;0.00;0.00;0.00;0.00	0.03;0.04;0.03;0.04;0.04;0.04	2.34;3.28;12.62;2.11;3.28;39.32	0.01;0.05;0.05;0.05;0.05;0.05
	ENSG00000258914	ENSG00000126214	snp_14_104039198;snp_14_104144338;snp_14_104466082;snp_14_104058770;snp_14_104333612	12.83;2.99;-33.30;23.90;37.88	0.00;0.00;0.00;0.00;0.00	0.05;0.03;0.02;0.03;0.02	12.95;-2.68;21.42;16.00;28.97	0.00;0.00;0.03;0.03;0.01
	ENSG00000258914	ENSG00000100711	snp_14_104333612;snp_14_104466082;snp_14_104590791	37.88;-33.30;-36.65	0.00;0.00;0.00	0.02;0.02;0.03	-26.93;22.61;34.41	0.02;0.02;0.00
	ENSG00000258914	ENSG00000166170	snp_14_104095906;snp_14_104170534;snp_14_104364258;snp_14_104141235;snp_14_104144338;snp_14_104466082	-0.86;3.17;3.13;43.63;2.99;-33.30	0.00;0.00;0.00;0.00;0.00;0.00	0.02;0.04;0.03;0.03;0.03;0.02	-0.67;3.12;3.16;28.17;-2.56;-26.19	0.01;0.00;0.00;0.05;0.01;0.01
	ENSG00000258914	ENSG00000088808	snp_14_104039198;snp_14_104220011;snp_14_104144338;snp_14_104257071	12.83;39.59;2.99;-19.38	0.00;0.01;0.00;0.01	0.05;0.04;0.03;0.05	11.57;29.78;-2.42;-17.29	0.01;0.04;0.01;0.01
	ENSG00000231671	ENSG00000162695	snp_1_101624642;snp_1_101727851;snp_1_101523150;snp_1_101637774;snp_1_101639495;snp_1_101593596;snp_1_101620498;snp_1_101264063;snp_1_101296602;snp_1_101929018;snp_1_101526780;snp_1_101485656;snp_1_101685744;snp_1_101647516;snp_1_101399969;snp_1_101878395;snp_1_101722910;snp_1_101816493;snp_1_101771092;snp_1_101655619;snp_1_101667854;snp_1_101542616;snp_1_101238550;snp_1_101767652;snp_1_101649376…	2.28;-30.94;-23.94;5.76;6.48;-42.60;2.62;30.30;2.17;1.48;59.94;2.39;-42.60;44.95;-0.82;0.42;-42.60;14.34;25.65;1.27;13.72;-1.70;21.69;-20.09;1.17;43.39;21.69;43.39;52.88;31.74;-2.78;2.10;-1.90;-42.60;1.78;1.14;-60.50;49.32;49.32;59.94;-43.94;-3.10;1.89;2.95;-49.88;0.89;-2.51;2.72;-49.88;-42.60;18.73;30.14;-8.76;0.91;2.60;1.13;-43.94;12.50;-1.40;2.75;11.92;49.32;0.93;-1.27;-43.94;21.25;25.80;1.96;…	0.02;0.03;0.04;0.03;0.01;0.03;0.01;0.03;0.03;0.04;0.00;0.02;0.03;0.02;0.04;0.01;0.03;0.02;0.03;0.02;0.01;0.03;0.03;0.01;0.03;0.03;0.03;0.03;0.01;0.03;0.01;0.04;0.03;0.03;0.04;0.03;0.00;0.01;0.01;0.00;0.03;0.00;0.02;0.01;0.01;0.02;0.02;0.01;0.01;0.03;0.04;0.01;0.04;0.03;0.00;0.03;0.03;0.01;0.05;0.01;0.01;0.01;0.02;0.03;0.03;0.02;0.03;0.05;0.03;0.03;0.03;0.01;0.02;0.00;0.03;0.00;0.03;0.02;0.00;0.03…	0.00;0.00;0.00;0.00;0.00;0.00;0.00;0.00;0.00;0.00;0.00;0.00;0.00;0.00;0.00;0.00;0.00;0.00;0.00;0.00;0.00;0.00;0.00;0.00;0.00;0.00;0.00;0.00;0.00;0.00;0.00;0.00;0.00;0.00;0.00;0.00;0.00;0.00;0.00;0.00;0.00;0.00;0.00;0.00;0.00;0.00;0.00;0.00;0.00;0.00;0.00;0.00;0.00;0.00;0.00;0.00;0.00;0.00;0.00;0.00;0.00;0.00;0.00;0.00;0.00;0.00;0.00;0.00;0.00;0.00;0.00;0.00;0.00;0.00;0.00;0.00;0.00;0.00;0.00;0.00…	2.02;-35.24;-27.68;5.94;-5.96;-41.73;-2.64;36.57;-2.15;-1.52;39.53;-2.59;-41.73;-44.24;-0.81;0.32;-41.73;-14.41;-26.34;1.39;-11.83;-1.61;-21.45;-19.31;1.28;-42.90;-21.45;-42.90;-53.73;27.97;-2.06;-2.06;-3.03;-41.73;-1.99;1.23;-50.17;-40.68;-40.68;39.53;-60.79;-2.58;-1.79;-2.78;59.64;-0.85;3.24;-2.63;59.64;-41.73;18.48;26.12;10.97;-0.96;-2.00;1.19;-60.79;-10.54;-1.65;-2.52;-9.88;-40.68;-0.90;-1.82…	0.04;0.01;0.02;0.02;0.02;0.04;0.01;0.01;0.03;0.03;0.05;0.01;0.04;0.03;0.05;0.03;0.04;0.02;0.02;0.01;0.02;0.04;0.03;0.01;0.01;0.03;0.03;0.03;0.01;0.05;0.04;0.04;0.00;0.04;0.02;0.02;0.01;0.04;0.04;0.05;0.00;0.01;0.03;0.01;0.00;0.03;0.00;0.01;0.00;0.04;0.04;0.02;0.01;0.02;0.03;0.02;0.00;0.03;0.02;0.01;0.04;0.04;0.03;0.00;0.00;0.02;0.02;0.02;0.03;0.04;0.03;0.04;0.04;0.01;0.00;0.05;0.00;0.03;0.01;0.03…
	ENSG00000231671	ENSG00000170989	snp_1_101760348;snp_1_101812974;snp_1_101247401;snp_1_101647516;snp_1_101833477;snp_1_101509149;snp_1_102018871;snp_1_101974391;snp_1_101292672;snp_1_101253119;snp_1_102148586;snp_1_101943613;snp_1_102175536;snp_1_102020378;snp_1_102189447;snp_1_101830858;snp_1_101827838;snp_1_101834408;snp_1_102230905;snp_1_101977887;snp_1_101875396;snp_1_102021304;snp_1_101592503;snp_1_101819577;snp_1_101811021…	-1.92;-0.38;-0.16;44.95;0.45;2.34;-0.47;-43.94;0.21;-0.17;44.95;-1.91;25.37;-0.35;44.95;0.45;0.45;0.38;46.86;17.34;-22.77;-0.36;-28.78;-0.75;-0.37;0.17;-60.50;-0.31;-0.36;-39.43;-0.17;0.39;-0.33;-47.42;-2.12;-3.10;-0.36;0.41;-47.42;-0.30;-43.94;-19.62;-0.17;-0.35;39.82;-0.17;19.77;-0.17;0.39;-25.78;0.17;25.80;-0.26;-0.34;-0.17;0.25;-0.26;0.16;0.18;22.15;-0.18;0.17;-0.35;-0.30;-10.17;59.94;-47.42;…	0.01;0.00;0.04;0.02;0.00;0.02;0.00;0.03;0.01;0.03;0.02;0.04;0.01;0.00;0.02;0.00;0.00;0.00;0.02;0.00;0.01;0.00;0.04;0.00;0.01;0.03;0.00;0.00;0.00;0.05;0.03;0.00;0.00;0.02;0.03;0.00;0.00;0.00;0.02;0.00;0.03;0.02;0.03;0.00;0.05;0.03;0.01;0.03;0.00;0.03;0.03;0.03;0.01;0.00;0.03;0.01;0.01;0.04;0.02;0.03;0.02;0.03;0.00;0.01;0.02;0.00;0.02;0.02;0.01;0.05;0.03;0.01;0.05;0.03;0.00;0.03;0.03;0.01;0.04;0.05…	0.00;0.00;0.00;0.00;0.00;0.00;0.00;0.00;0.00;0.00;0.00;0.00;0.00;0.00;0.00;0.00;0.00;0.00;0.00;0.00;0.00;0.00;0.00;0.00;0.00;0.00;0.00;0.00;0.00;0.00;0.00;0.00;0.00;0.00;0.00;0.00;0.00;0.00;0.00;0.00;0.00;0.00;0.00;0.00;0.00;0.00;0.00;0.00;0.00;0.00;0.00;0.00;0.00;0.00;0.00;0.00;0.00;0.00;0.00;0.00;0.00;0.00;0.00;0.00;0.00;0.00;0.00;0.00;0.00;0.00;0.00;0.00;0.00;0.00;0.00;0.00;0.00;0.00;0.00;0.00…	1.89;0.28;0.17;42.40;-0.18;2.06;0.40;-53.09;-0.18;0.17;42.40;2.96;-22.79;0.22;42.40;-0.19;-0.19;-0.17;41.22;13.30;28.15;0.22;30.90;0.18;0.27;-0.17;47.21;0.20;0.21;40.18;0.17;-0.17;0.18;60.29;2.53;2.49;0.22;-0.18;60.29;0.22;-53.09;17.06;0.17;0.22;-49.53;0.17;-15.03;0.16;-0.17;23.44;-0.17;-27.16;0.33;0.23;0.17;-0.19;0.31;-0.16;-0.16;-31.59;0.16;-0.17;0.23;0.34;9.37;-47.07;60.29;37.88;32.38;-49.53;0…	0.01;0.04;0.03;0.03;0.02;0.04;0.00;0.01;0.03;0.04;0.03;0.00;0.02;0.01;0.03;0.02;0.02;0.03;0.04;0.03;0.00;0.01;0.03;0.03;0.04;0.03;0.02;0.02;0.02;0.04;0.03;0.02;0.03;0.00;0.01;0.02;0.01;0.02;0.00;0.04;0.01;0.04;0.03;0.01;0.01;0.03;0.05;0.04;0.03;0.04;0.03;0.02;0.00;0.01;0.03;0.04;0.00;0.05;0.04;0.00;0.04;0.03;0.01;0.00;0.03;0.02;0.00;0.01;0.02;0.01;0.04;0.01;0.04;0.03;0.01;0.04;0.03;0.02;0.01;0.01…
	ENSG00000231671	ENSG00000269175	snp_1_102012459;snp_1_101845103;snp_1_101614116;snp_1_101669985;snp_1_101918138;snp_1_101376802;snp_1_101523150;snp_1_101983553;snp_1_101964521;snp_1_101669289;snp_1_101891561;snp_1_101685744;snp_1_101697864;snp_1_101363028;snp_1_102014020;snp_1_101771092;snp_1_101414858;snp_1_101889855;snp_1_101649866;snp_1_101963630;snp_1_101672451;snp_1_101978005;snp_1_101951395;snp_1_101985153;snp_1_101965945…	0.25;0.26;-20.05;0.17;0.53;-2.18;-23.94;-0.49;0.27;0.16;0.52;-42.60;-39.43;-19.28;0.31;25.65;34.12;0.27;-39.43;-0.50;0.17;-0.49;0.27;1.96;0.31;-0.31;-0.49;0.25;0.31;-37.87;-0.41;0.31;-2.78;-39.43;-0.36;0.52;-0.49;-39.43;-39.43;1.78;-2.29;0.32;0.51;-0.16;0.31;0.31;0.32;0.17;-0.50;-0.50;-0.50;-0.51;0.17;-2.10;0.78;-0.37;2.95;0.33;23.09;-2.51;-0.51;-0.41;-49.88;-42.60;2.72;-0.50;12.50;0.29;-2.20;0.5…	0.00;0.00;0.03;0.03;0.00;0.04;0.04;0.00;0.00;0.04;0.00;0.03;0.05;0.02;0.00;0.03;0.02;0.00;0.05;0.00;0.03;0.00;0.00;0.04;0.00;0.02;0.00;0.00;0.00;0.00;0.00;0.00;0.01;0.05;0.00;0.00;0.00;0.05;0.05;0.04;0.02;0.00;0.00;0.05;0.00;0.00;0.00;0.04;0.00;0.00;0.00;0.00;0.03;0.04;0.00;0.04;0.01;0.00;0.02;0.02;0.00;0.00;0.01;0.03;0.01;0.00;0.01;0.00;0.01;0.00;0.00;0.00;0.05;0.00;0.03;0.02;0.00;0.00;0.00;0.01…	0.00;0.00;0.00;0.00;0.00;0.00;0.00;0.00;0.00;0.00;0.00;0.00;0.00;0.00;0.00;0.00;0.00;0.00;0.00;0.00;0.00;0.00;0.00;0.00;0.00;0.00;0.00;0.00;0.00;0.00;0.00;0.00;0.00;0.00;0.00;0.00;0.00;0.00;0.00;0.00;0.00;0.00;0.00;0.00;0.00;0.00;0.00;0.00;0.00;0.00;0.00;0.00;0.00;0.00;0.00;0.00;0.00;0.00;0.00;0.00;0.00;0.00;0.00;0.00;0.00;0.00;0.00;0.00;0.00;0.00;0.00;0.00;0.00;0.00;0.00;0.00;0.00;0.00;0.00;0.00…	-0.17;0.17;-24.51;-0.18;-0.30;2.23;-29.99;0.30;-0.17;-0.18;-0.31;40.21;60.33;21.34;-0.19;27.80;32.32;-0.16;60.33;0.31;-0.18;0.34;-0.17;-2.11;-0.21;0.28;0.31;-0.16;-0.21;22.77;0.36;-0.21;-2.17;60.33;0.36;-0.30;0.31;60.33;60.33;1.98;2.04;-0.23;-0.31;0.16;-0.21;-0.21;-0.21;-0.18;0.31;0.31;0.31;0.32;-0.18;2.20;-0.73;0.44;2.82;-0.22;28.00;2.41;0.32;0.34;43.78;40.21;2.54;0.31;10.13;-0.22;1.68;-0.31;-0.…	0.04;0.03;0.01;0.02;0.02;0.03;0.01;0.03;0.05;0.03;0.02;0.04;0.00;0.01;0.03;0.02;0.02;0.03;0.00;0.02;0.02;0.01;0.05;0.03;0.04;0.03;0.02;0.04;0.04;0.05;0.01;0.04;0.03;0.00;0.00;0.03;0.02;0.00;0.00;0.03;0.04;0.02;0.02;0.04;0.03;0.03;0.04;0.02;0.02;0.02;0.02;0.02;0.03;0.03;0.01;0.01;0.01;0.03;0.01;0.02;0.02;0.02;0.03;0.04;0.01;0.02;0.03;0.03;0.05;0.02;0.03;0.03;0.01;0.02;0.02;0.00;0.03;0.02;0.02;0.01…
	ENSG00000231671	ENSG00000162694	snp_1_101614097;snp_1_101540847;snp_1_101475093;snp_1_101242853;snp_1_101639178;snp_1_101441747;snp_1_101468308;snp_1_101661501;snp_1_101742034;snp_1_101563259;snp_1_101369232;snp_1_101553206;snp_1_101370923;snp_1_101875971;snp_1_101891115;snp_1_101306211;snp_1_101523886;snp_1_101898581;snp_1_101391432;snp_1_101220013;snp_1_101625383;snp_1_101827179;snp_1_101220217;snp_1_101768871;snp_1_101659781…	30.78;-49.88;-42.60;-2.26;2.72;-22.49;-2.51;-1.10;-2.10;-8.76;-1.51;17.02;-1.59;1.89;0.36;2.95;59.94;-3.10;-43.94;-49.88;2.75;2.62;-1.40;-0.83;-43.94;18.55;49.32;-22.76;28.77;2.60;1.13;-43.94;-2.26;12.50;-8.81;17.77;-27.07;-8.30;-45.51;21.25;2.81;-1.09;-1.13;-0.51;-42.60;2.42;-6.17;52.88;2.67;-49.88;10.35;38.99;-43.94;-1.02;4.79;-60.50;44.95;27.20;59.94;-43.94;-43.94;-19.98;-47.42;40.14;-37.25;59…	0.03;0.01;0.03;0.03;0.01;0.01;0.02;0.01;0.03;0.04;0.01;0.01;0.00;0.02;0.00;0.01;0.00;0.00;0.03;0.01;0.01;0.01;0.05;0.02;0.03;0.02;0.01;0.02;0.04;0.00;0.03;0.03;0.02;0.01;0.04;0.05;0.02;0.02;0.02;0.02;0.05;0.02;0.01;0.00;0.03;0.02;0.04;0.01;0.03;0.01;0.01;0.01;0.03;0.02;0.03;0.00;0.02;0.02;0.00;0.03;0.03;0.03;0.02;0.00;0.01;0.00;0.02;0.01;0.03;0.04;0.02;0.04;0.02;0.04;0.05;0.03;0.02;0.02;0.03;0.03…	0.00;0.00;0.00;0.00;0.00;0.00;0.00;0.00;0.00;0.00;0.00;0.00;0.00;0.00;0.00;0.00;0.00;0.00;0.00;0.00;0.00;0.00;0.00;0.00;0.00;0.00;0.00;0.00;0.00;0.00;0.00;0.00;0.00;0.00;0.00;0.00;0.00;0.00;0.00;0.00;0.00;0.00;0.00;0.00;0.00;0.00;0.00;0.00;0.00;0.00;0.00;0.00;0.00;0.00;0.00;0.00;0.00;0.00;0.00;0.00;0.00;0.00;0.00;0.00;0.00;0.00;0.00;0.00;0.00;0.00;0.00;0.00;0.00;0.00;0.00;0.00;0.00;0.00;0.00;0.00…	28.22;-60.15;-45.16;2.66;-2.56;-19.28;-3.05;-1.02;2.29;-8.46;-1.14;14.06;-1.12;-1.82;-0.28;-2.16;42.39;-2.43;-43.59;-60.15;-2.42;2.18;-1.71;-0.72;-43.59;17.57;-40.03;26.61;34.00;-2.19;1.32;-43.59;-2.06;12.69;-11.24;19.69;-22.83;-7.32;53.23;-23.78;-2.97;-0.99;-1.04;0.41;-45.16;-2.35;-6.27;-53.09;-2.47;-60.15;-8.95;45.66;-43.59;-0.96;-4.68;-49.53;60.29;28.53;42.39;-43.59;-43.59;-23.54;47.21;34.88;4…	0.05;0.00;0.02;0.01;0.01;0.02;0.00;0.02;0.02;0.04;0.05;0.03;0.04;0.02;0.03;0.04;0.03;0.02;0.03;0.00;0.01;0.04;0.02;0.04;0.03;0.03;0.05;0.01;0.02;0.02;0.01;0.03;0.03;0.01;0.01;0.03;0.05;0.04;0.01;0.01;0.04;0.03;0.02;0.02;0.02;0.03;0.04;0.01;0.04;0.00;0.02;0.00;0.03;0.03;0.03;0.01;0.00;0.01;0.03;0.03;0.03;0.01;0.02;0.01;0.00;0.03;0.01;0.04;0.02;0.05;0.00;0.03;0.03;0.02;0.03;0.02;0.05;0.02;0.05;0.02…
	ENSG00000231671	ENSG00000117543	snp_1_101722910;snp_1_101861545;snp_1_101974391;snp_1_102019099;snp_1_101587271;snp_1_101521584;snp_1_101949884;snp_1_101481851;snp_1_101855446;snp_1_101624642;snp_1_101290670;snp_1_101588364;snp_1_101290859;snp_1_101593596;snp_1_101509149;snp_1_101620498;snp_1_101872604;snp_1_101485656;snp_1_101296602;snp_1_101647516;snp_1_101555308;snp_1_101988827;snp_1_101381463;snp_1_101668130;snp_1_101411879…	-42.60;1.42;-43.94;-0.56;38.08;28.21;-1.69;1.38;-1.59;2.28;2.59;-23.68;-32.99;-42.60;2.34;2.62;-2.29;2.39;2.17;44.95;34.55;-2.44;2.10;-3.04;-20.17;-42.60;-60.50;49.32;2.10;-1.43;49.32;43.39;42.05;43.39;28.72;44.23;-2.28;52.88;0.95;31.74;2.27;17.34;-22.77;2.60;-43.94;23.43;31.27;0.31;11.92;42.05;-42.60;-43.94;0.44;0.66;0.31;-3.10;0.22;-2.75;-49.88;-22.49;0.66;-17.81;-43.94;-47.42;42.05;32.65;-37.2…	0.03;0.03;0.03;0.01;0.01;0.05;0.01;0.01;0.01;0.02;0.01;0.04;0.02;0.03;0.02;0.01;0.02;0.02;0.03;0.02;0.01;0.01;0.04;0.01;0.03;0.03;0.00;0.01;0.04;0.03;0.01;0.03;0.04;0.03;0.01;0.00;0.01;0.01;0.02;0.03;0.02;0.00;0.01;0.00;0.03;0.02;0.03;0.01;0.01;0.04;0.03;0.03;0.01;0.01;0.02;0.00;0.02;0.00;0.01;0.01;0.01;0.05;0.03;0.02;0.04;0.02;0.01;0.02;0.02;0.01;0.04;0.03;0.01;0.05;0.04;0.00;0.01;0.03;0.02;0.04…	0.00;0.00;0.00;0.00;0.00;0.00;0.00;0.00;0.00;0.00;0.00;0.00;0.00;0.00;0.00;0.00;0.00;0.00;0.00;0.00;0.00;0.00;0.00;0.00;0.00;0.00;0.00;0.00;0.00;0.00;0.00;0.00;0.00;0.00;0.00;0.00;0.00;0.00;0.00;0.00;0.00;0.00;0.00;0.00;0.00;0.00;0.00;0.00;0.00;0.00;0.00;0.00;0.00;0.00;0.00;0.00;0.00;0.00;0.00;0.00;0.00;0.00;0.00;0.00;0.00;0.00;0.00;0.00;0.00;0.00;0.00;0.00;0.00;0.00;0.00;0.00;0.00;0.00;0.00;0.00…	43.82;1.35;-60.06;0.44;32.71;-31.00;-1.49;1.32;1.27;2.60;2.43;26.51;45.97;43.82;2.67;2.41;-2.18;2.07;-2.25;41.31;33.72;2.77;-2.30;2.33;-23.83;43.82;-46.98;45.39;-2.34;-1.66;45.39;-45.07;42.48;-45.07;28.76;30.57;-2.33;47.30;0.80;29.63;2.65;16.93;26.15;2.32;-60.06;26.66;31.51;0.28;-10.01;42.48;43.82;-60.06;-0.45;-0.57;0.37;-2.42;0.22;-2.40;-42.16;-17.79;-0.57;17.89;-60.06;60.38;42.48;39.99;48.43;53…	0.03;0.04;0.00;0.03;0.02;0.03;0.01;0.01;0.03;0.01;0.01;0.02;0.00;0.03;0.01;0.02;0.03;0.04;0.02;0.04;0.02;0.00;0.02;0.04;0.01;0.03;0.02;0.02;0.02;0.01;0.02;0.02;0.03;0.02;0.01;0.03;0.01;0.02;0.05;0.04;0.01;0.00;0.00;0.01;0.00;0.01;0.03;0.02;0.04;0.03;0.03;0.00;0.01;0.03;0.01;0.02;0.02;0.01;0.03;0.03;0.03;0.05;0.00;0.00;0.03;0.00;0.00;0.01;0.03;0.01;0.03;0.04;0.03;0.02;0.03;0.02;0.02;0.03;0.01;0.02…
	ENSG00000233456	ENSG00000139679	snp_13_49001755;snp_13_48654404;snp_13_48963188;snp_13_49460218;snp_13_49046578;snp_13_49348734;snp_13_49230945;snp_13_48998409;snp_13_48790088	-0.41;-60.11;31.77;-60.11;60.33;29.21;60.33;39.08;60.33	0.00;0.00;0.01;0.00;0.00;0.00;0.00;0.01;0.00	0.01;0.03;0.05;0.03;0.03;0.04;0.03;0.04;0.03	0.28;46.83;-28.86;46.83;-60.53;-26.24;-60.53;-27.77;-60.53	0.03;0.02;0.01;0.02;0.00;0.01;0.00;0.05;0.00
	ENSG00000233456	ENSG00000139687	snp_13_49100564;snp_13_49164212;snp_13_49168202;snp_13_48913423;snp_13_49176517;snp_13_49133433;snp_13_49016063;snp_13_49172656;snp_13_49164460;snp_13_48857954;snp_13_49165053;snp_13_48810789;snp_13_49012265;snp_13_48868535;snp_13_49166664;snp_13_49123516;snp_13_49088454;snp_13_49172383;snp_13_48929340;snp_13_48971936;snp_13_48824685;snp_13_49016510;snp_13_49162251;snp_13_49107962;snp_13_48807004…	0.38;0.42;0.41;0.37;0.40;0.37;-0.38;0.39;0.42;0.39;0.42;0.37;-0.38;-0.37;0.42;0.30;0.37;0.40;0.37;-0.28;0.36;0.40;0.41;0.38;0.32;0.33;-39.53;0.37;-0.36;0.40;0.39;-0.36;0.36;-0.36;0.39;0.34;-0.35;-0.37;0.39;0.33;0.41;0.31;0.37;-0.36;0.36;-0.35;-0.37;0.37;0.38;0.32;0.40;0.36;-0.26;0.37;0.37;0.33;-0.39;-0.38;-0.35;0.39;0.38;0.36;0.34;0.37;0.32;0.42;60.33;-0.36;0.37;0.37;0.42;-0.36;0.41;-0.38;-0.35;0…	0.00;0.00;0.00;0.00;0.00;0.00;0.00;0.00;0.00;0.00;0.00;0.00;0.00;0.00;0.00;0.00;0.00;0.00;0.00;0.00;0.00;0.00;0.00;0.00;0.00;0.00;0.01;0.00;0.00;0.00;0.00;0.00;0.00;0.00;0.00;0.00;0.00;0.00;0.00;0.00;0.00;0.00;0.00;0.00;0.00;0.00;0.00;0.00;0.00;0.00;0.00;0.00;0.00;0.00;0.00;0.00;0.00;0.00;0.00;0.00;0.00;0.00;0.00;0.00;0.00;0.00;0.00;0.00;0.00;0.00;0.00;0.00;0.00;0.00;0.00;0.00;0.00;0.00;0.00;0.00…	0.00;0.00;0.00;0.00;0.00;0.00;0.00;0.00;0.00;0.00;0.00;0.00;0.00;0.00;0.00;0.00;0.00;0.00;0.00;0.00;0.00;0.00;0.00;0.00;0.00;0.00;0.05;0.00;0.00;0.00;0.00;0.00;0.00;0.00;0.00;0.00;0.00;0.00;0.00;0.00;0.00;0.00;0.00;0.00;0.00;0.00;0.00;0.00;0.00;0.00;0.00;0.00;0.01;0.00;0.00;0.00;0.00;0.00;0.00;0.00;0.00;0.00;0.00;0.00;0.00;0.00;0.03;0.00;0.00;0.00;0.00;0.00;0.00;0.00;0.00;0.00;0.00;0.00;0.04;0.00…	0.23;0.22;0.22;0.20;0.20;0.21;-0.24;0.20;0.22;0.22;0.22;0.19;-0.24;-0.19;0.22;0.23;0.22;0.19;0.21;-0.24;0.21;0.23;0.21;0.23;0.20;0.21;-42.44;0.22;-0.22;0.20;0.22;-0.23;0.21;-0.20;0.22;0.18;-0.19;-0.23;0.22;0.20;0.20;0.22;0.20;-0.20;0.23;-0.20;-0.20;0.21;0.21;0.21;0.22;0.20;-0.21;0.21;0.23;0.18;-0.22;-0.23;-0.21;0.22;0.19;0.21;0.18;0.18;0.19;0.21;49.22;-0.21;0.22;0.19;0.22;-0.22;0.21;-0.23;-0.20;0…	0.01;0.01;0.01;0.03;0.02;0.01;0.00;0.03;0.01;0.01;0.01;0.03;0.00;0.03;0.01;0.00;0.01;0.03;0.02;0.00;0.01;0.01;0.02;0.01;0.02;0.02;0.00;0.02;0.01;0.03;0.01;0.01;0.02;0.02;0.01;0.04;0.02;0.01;0.01;0.01;0.04;0.00;0.02;0.02;0.01;0.02;0.03;0.02;0.02;0.01;0.01;0.02;0.01;0.02;0.01;0.03;0.01;0.01;0.01;0.01;0.03;0.01;0.04;0.04;0.03;0.02;0.01;0.01;0.01;0.03;0.01;0.01;0.01;0.01;0.02;0.02;0.04;0.01;0.03;0.02…
	ENSG00000233456	ENSG00000136156	snp_13_48849803;snp_13_49209806;snp_13_48874771;snp_13_48882363;snp_13_49238912;snp_13_49154996;snp_13_49232598;snp_13_49004885;snp_13_48800949;snp_13_49169022;snp_13_49163368;snp_13_49010485;snp_13_48869013;snp_13_49190107;snp_13_48841518;snp_13_49203823;snp_13_49175018;snp_13_49185796;snp_13_48976855;snp_13_49072063;snp_13_49180829;snp_13_49158877;snp_13_49156772;snp_13_49100326;snp_13_49157477…	0.37;0.30;0.38;0.34;0.28;0.39;0.29;0.38;0.34;0.39;0.43;0.39;-0.39;0.33;0.36;0.28;0.39;0.34;0.36;0.35;0.42;0.41;0.33;-30.27;0.40;-0.27;0.35;0.39;0.28;0.33;-0.38;45.19;0.39;0.37;0.37;0.43;0.37;0.37;0.52;-0.38;-0.40;0.40;0.38;0.41;-0.40;0.39;0.38;0.38;0.39;0.36;0.43;0.39;0.37;0.37;-0.48;0.36;0.42;0.41;0.38;0.39;0.37;0.37;-0.36;0.38;-60.11;0.39;0.40;0.37;0.39;0.39;0.28;0.37;0.37;60.33;0.40;0.25;0.29;…	0.00;0.00;0.00;0.00;0.00;0.00;0.00;0.00;0.00;0.00;0.00;0.00;0.00;0.00;0.00;0.00;0.00;0.00;0.00;0.00;0.00;0.00;0.00;0.00;0.00;0.00;0.00;0.00;0.00;0.00;0.00;0.00;0.00;0.00;0.00;0.00;0.00;0.00;0.00;0.00;0.00;0.00;0.00;0.00;0.00;0.00;0.00;0.00;0.00;0.00;0.00;0.00;0.00;0.00;0.00;0.00;0.00;0.00;0.00;0.00;0.00;0.00;0.00;0.00;0.00;0.00;0.00;0.00;0.00;0.00;0.00;0.00;0.00;0.00;0.00;0.00;0.00;0.00;0.00;0.00…	0.00;0.02;0.00;0.00;0.02;0.00;0.02;0.00;0.00;0.00;0.00;0.00;0.00;0.00;0.00;0.03;0.00;0.00;0.00;0.00;0.00;0.00;0.00;0.03;0.00;0.01;0.00;0.00;0.03;0.00;0.00;0.02;0.00;0.00;0.00;0.00;0.00;0.00;0.00;0.00;0.00;0.00;0.00;0.00;0.00;0.00;0.00;0.00;0.00;0.00;0.00;0.00;0.00;0.00;0.00;0.00;0.00;0.00;0.00;0.00;0.00;0.00;0.00;0.00;0.03;0.00;0.00;0.00;0.00;0.00;0.03;0.00;0.00;0.03;0.00;0.03;0.02;0.00;0.00;0.03…	0.47;0.35;0.47;0.43;0.33;0.49;0.34;0.47;0.44;0.49;0.49;0.46;-0.48;0.41;0.48;0.35;0.45;0.41;0.42;0.47;0.43;0.48;0.42;-27.38;0.48;-0.38;0.47;0.48;0.35;0.41;-0.48;54.44;0.46;0.46;0.45;0.49;0.46;0.49;0.46;-0.46;-0.48;0.49;0.47;0.48;-0.47;0.46;0.49;0.47;0.47;0.41;0.48;0.49;0.47;0.47;-0.46;0.48;0.49;0.50;0.46;0.47;0.47;0.47;-0.48;0.48;44.60;0.48;0.45;0.47;0.48;0.46;0.33;0.46;0.47;52.53;0.49;0.34;0.35;0…	0.00;0.00;0.00;0.00;0.00;0.00;0.00;0.00;0.00;0.00;0.00;0.00;0.00;0.00;0.00;0.00;0.00;0.00;0.00;0.00;0.00;0.00;0.00;0.01;0.00;0.00;0.00;0.00;0.00;0.00;0.00;0.00;0.00;0.00;0.00;0.00;0.00;0.00;0.00;0.00;0.00;0.00;0.00;0.00;0.00;0.00;0.00;0.00;0.00;0.00;0.00;0.00;0.00;0.00;0.00;0.00;0.00;0.00;0.00;0.00;0.00;0.00;0.00;0.00;0.03;0.00;0.00;0.00;0.00;0.00;0.00;0.00;0.00;0.01;0.00;0.00;0.00;0.00;0.00;0.01…
	ENSG00000233456	ENSG00000136161	snp_13_49169022;snp_13_49163368;snp_13_49190107;snp_13_49010485;snp_13_48869013;snp_13_48841518;snp_13_49175018;snp_13_48849803;snp_13_48882363;snp_13_48874771;snp_13_49154996;snp_13_48800949;snp_13_49004885;snp_13_48976738;snp_13_48824231;snp_13_48989812;snp_13_49190584;snp_13_48974742;snp_13_48781768;snp_13_49185796;snp_13_48976855;snp_13_49419873;snp_13_49072063;snp_13_49158877;snp_13_49180829…	0.39;0.43;0.33;0.39;-0.39;0.36;0.39;0.37;0.34;0.38;0.39;0.34;0.38;-0.27;0.35;0.39;0.33;-0.38;45.19;0.34;0.36;-2.29;0.35;0.41;0.42;-30.27;0.40;0.33;0.39;-0.40;0.38;0.43;0.36;0.38;0.39;0.37;0.39;0.37;-0.48;0.41;0.42;0.36;0.37;0.39;0.37;0.37;0.43;0.37;0.52;-0.38;0.40;-0.40;-0.43;0.38;0.41;0.39;0.37;60.33;0.40;0.37;0.40;0.41;0.39;60.33;0.34;0.37;0.37;0.34;0.33;-0.36;0.32;0.40;0.37;0.37;0.38;0.39;0.38…	0.00;0.00;0.00;0.00;0.00;0.00;0.00;0.00;0.00;0.00;0.00;0.00;0.00;0.00;0.00;0.00;0.00;0.00;0.00;0.00;0.00;0.01;0.00;0.00;0.00;0.00;0.00;0.00;0.00;0.00;0.00;0.00;0.00;0.00;0.00;0.00;0.00;0.00;0.00;0.00;0.00;0.00;0.00;0.00;0.00;0.00;0.00;0.00;0.00;0.00;0.00;0.00;0.01;0.00;0.00;0.00;0.00;0.00;0.00;0.00;0.00;0.00;0.00;0.00;0.00;0.00;0.00;0.00;0.00;0.00;0.00;0.00;0.00;0.00;0.00;0.00;0.00;0.00;0.00;0.00…	0.00;0.00;0.00;0.00;0.00;0.00;0.00;0.00;0.00;0.00;0.00;0.00;0.00;0.01;0.00;0.00;0.00;0.00;0.02;0.00;0.00;0.05;0.00;0.00;0.00;0.03;0.00;0.00;0.00;0.00;0.00;0.00;0.00;0.00;0.00;0.00;0.00;0.00;0.00;0.00;0.00;0.00;0.00;0.00;0.00;0.00;0.00;0.00;0.00;0.00;0.00;0.00;0.05;0.00;0.00;0.00;0.00;0.03;0.00;0.00;0.00;0.00;0.00;0.03;0.00;0.00;0.00;0.00;0.00;0.00;0.00;0.00;0.00;0.00;0.00;0.00;0.00;0.00;0.03;0.00…	0.24;0.26;0.18;0.23;-0.25;0.22;0.23;0.23;0.22;0.23;0.23;0.20;0.23;-0.19;0.21;0.24;0.18;-0.24;38.69;0.18;0.23;-2.33;0.22;0.24;0.20;-22.41;0.23;0.19;0.22;-0.25;0.25;0.25;0.22;0.23;0.23;0.23;0.26;0.23;-0.26;0.26;0.25;0.23;0.23;0.22;0.23;0.24;0.27;0.22;0.26;-0.21;0.27;-0.25;-0.35;0.23;0.24;0.23;0.23;-40.93;0.27;0.22;0.23;0.24;0.23;-40.93;0.19;0.23;0.23;0.22;0.18;-0.24;0.20;0.26;0.23;0.23;0.22;0.24;0.…	0.01;0.00;0.04;0.01;0.00;0.01;0.01;0.01;0.01;0.01;0.01;0.02;0.01;0.01;0.02;0.01;0.04;0.01;0.01;0.04;0.01;0.00;0.01;0.01;0.03;0.03;0.01;0.01;0.01;0.00;0.01;0.00;0.01;0.01;0.01;0.01;0.00;0.01;0.01;0.00;0.00;0.01;0.01;0.01;0.01;0.01;0.00;0.01;0.01;0.01;0.00;0.00;0.03;0.01;0.01;0.01;0.01;0.04;0.00;0.01;0.01;0.01;0.01;0.04;0.02;0.01;0.01;0.02;0.04;0.00;0.01;0.00;0.01;0.01;0.01;0.01;0.01;0.00;0.04;0.01…
	ENSG00000263470	ENSG00000108370	snp_17_63326732;snp_17_63340916;snp_17_63101752;snp_17_63174211;snp_17_62906672;snp_17_63236802;snp_17_63277228;snp_17_63086352;snp_17_62996913;snp_17_63240631;snp_17_62972547;snp_17_63105243;snp_17_63092660;snp_17_63073654	1.60;-60.53;59.90;2.99;-0.43;59.90;-2.98;23.03;1.09;3.12;-30.09;-59.90;-26.34;-43.44	0.00;0.00;0.00;0.00;0.00;0.00;0.00;0.00;0.00;0.00;0.00;0.00;0.00;0.00	0.03;0.04;0.04;0.04;0.02;0.04;0.04;0.03;0.04;0.05;0.04;0.04;0.03;0.04	1.28;-60.12;53.25;2.74;-0.32;53.25;-2.96;14.57;1.25;2.77;-22.38;-53.25;-24.66;-42.22	0.01;0.00;0.01;0.01;0.02;0.01;0.00;0.04;0.00;0.01;0.03;0.01;0.00;0.00
	ENSG00000263470	ENSG00000120063	snp_17_62972547;snp_17_63174211;snp_17_63101752;snp_17_63105243;snp_17_63236802;snp_17_62996913;snp_17_63240631	-30.09;2.99;59.90;-59.90;59.90;1.09;3.12	0.00;0.00;0.00;0.00;0.00;0.00;0.00	0.04;0.04;0.04;0.04;0.04;0.04;0.05	-22.91;2.27;45.23;-45.23;45.23;0.79;2.31	0.02;0.02;0.02;0.02;0.02;0.03;0.03
	ENSG00000226380	ENSG00000128585	snp_7_131085856;snp_7_130663563;snp_7_130327201;snp_7_130860425;snp_7_130308782;snp_7_130456089;snp_7_130344480;snp_7_130543870;snp_7_130378704;snp_7_130425871;snp_7_130325778;snp_7_130413177;snp_7_130771692;snp_7_131066769;snp_7_130596604;snp_7_131006646	-60.70;27.24;3.20;-0.93;-60.70;-60.70;-3.08;47.07;-13.21;-60.70;-8.87;-37.06;-1.20;-60.70;-60.70;3.06	0.00;0.00;0.00;0.00;0.00;0.00;0.00;0.00;0.00;0.00;0.00;0.00;0.00;0.00;0.00;0.00	0.05;0.01;0.03;0.05;0.05;0.05;0.05;0.03;0.05;0.05;0.04;0.03;0.02;0.05;0.05;0.05	-60.84;-18.98;2.45;-0.76;-60.84;-60.84;-3.08;29.85;12.15;-60.84;-9.36;-41.03;-1.00;-60.84;-60.84;2.26	0.00;0.01;0.01;0.01;0.00;0.00;0.00;0.04;0.00;0.00;0.00;0.00;0.00;0.00;0.00;0.02
	ENSG00000257135	ENSG00000171848	snp_2_10666865	39.23	0	0.03	31.79	0.01
	ENSG00000257135	ENSG00000115761	snp_2_10752273	38.11	0	0.04	24.78	0.03
	ENSG00000257135	ENSG00000115756	snp_2_10041315	-18.93	0	0	-10.85	0.01
	ENSG00000257135	ENSG00000163009	snp_2_10666865;snp_2_10041315;snp_2_10752273	39.23;-18.93;38.11	0.00;0.00;0.00	0.03;0.00;0.04	42.95;-13.04;30.74	0.00;0.00;0.01
	ENSG00000268889	ENSG00000105492	snp_19_51797350	44.87	0	0.04	-33.96	0.02
	ENSG00000268889	ENSG00000105497	snp_19_52126594;snp_19_52046300	-46.48;-28.83	0.00;0.00	0.03;0.02	-43.03;-18.97	0.00;0.02
	ENSG00000268889	ENSG00000167765	snp_19_51903711	-41.07	0	0.02	-29.53	0.01
	ENSG00000268889	ENSG00000142512	snp_19_51903711;snp_19_51797350;snp_19_51884412	-41.07;44.87;-3.13	0.00;0.00;0.00	0.01;0.04;0.03	-36.22;37.52;-2.20	0.00;0.01;0.04
	ENSG00000268889	ENSG00000254415	snp_19_52160765;snp_19_51797350;snp_19_52160743;snp_19_51903711	-0.36;44.87;-0.36;-41.07	0.00;0.00;0.00;0.00	0.04;0.04;0.04;0.02	-0.30;36.44;-0.30;-37.06	0.01;0.01;0.01;0.00
	ENSG00000268889	ENSG00000105374	snp_19_51903711;snp_19_51883035;snp_19_51790510;snp_19_51797350;snp_19_51935205;snp_19_51880105;snp_19_52046300;snp_19_52126594;snp_19_51884412	-41.07;-32.60;-2.95;44.87;-1.90;-11.88;-28.83;-46.48;-3.13	0.00;0.00;0.00;0.00;0.00;0.00;0.00;0.00;0.00	0.01;0.05;0.03;0.02;0.05;0.01;0.02;0.03;0.03	22.77;-24.65;2.69;-28.07;1.75;-8.11;-19.23;-39.79;2.75	0.05;0.03;0.01;0.05;0.01;0.02;0.02;0.00;0.01
	ENSG00000268889	ENSG00000105501	snp_19_52046300;snp_19_52160765;snp_19_52160743;snp_19_52208726	-28.83;-0.36;-0.36;-0.40	0.00;0.00;0.00;0.00	0.02;0.04;0.04;0.03	-21.09;0.59;0.59;0.48	0.01;0.00;0.00;0.00
	ENSG00000268889	ENSG00000186806	snp_19_52046300;snp_19_51880105;snp_19_51884412;snp_19_51790510	-28.83;-11.88;-3.13;-2.95	0.00;0.00;0.00;0.00	0.02;0.01;0.03;0.03	24.36;8.46;2.72;2.55	0.00;0.02;0.01;0.01
	ENSG00000268889	ENSG00000105379	snp_19_51908236;snp_19_51905396;snp_19_51905426;snp_19_51908333;snp_19_51905162;snp_19_51906317;snp_19_51905629;snp_19_51907284;snp_19_51908310;snp_19_51904095;snp_19_51904793;snp_19_51906055;snp_19_51904430;snp_19_51908477;snp_19_51903500;snp_19_51880105;snp_19_51907006;snp_19_51909404;snp_19_51904408;snp_19_51907525;snp_19_51905054;snp_19_51905201;snp_19_51905864;snp_19_51906342;snp_19_51909158…	0.28;0.28;0.28;0.28;0.28;0.27;0.27;0.28;0.28;0.27;0.28;0.28;0.26;0.29;0.27;-11.88;0.28;0.28;0.26;0.28;0.28;0.28;0.28;0.28;0.28;0.28;0.28;33.26;0.28;0.27;0.28;0.27;0.28;-41.07;0.28;0.27;0.28	0.00;0.00;0.00;0.00;0.00;0.00;0.00;0.00;0.00;0.00;0.00;0.00;0.01;0.00;0.00;0.00;0.00;0.00;0.01;0.00;0.00;0.00;0.00;0.00;0.00;0.00;0.00;0.00;0.00;0.00;0.00;0.00;0.00;0.00;0.00;0.00;0.00	0.03;0.04;0.03;0.03;0.03;0.04;0.04;0.03;0.03;0.04;0.04;0.04;0.05;0.03;0.04;0.01;0.04;0.03;0.05;0.03;0.03;0.03;0.04;0.04;0.04;0.03;0.04;0.04;0.04;0.04;0.03;0.04;0.04;0.01;0.03;0.04;0.03	0.20;0.23;0.23;0.20;0.22;0.21;0.24;0.21;0.20;0.20;0.21;0.22;0.20;0.20;0.20;7.22;0.21;0.20;0.20;0.21;0.22;0.23;0.22;0.21;0.20;0.21;0.21;-30.32;0.21;0.19;0.22;0.22;0.21;31.53;0.22;0.19;0.19	0.03;0.02;0.02;0.03;0.02;0.03;0.01;0.03;0.04;0.03;0.03;0.02;0.03;0.04;0.03;0.04;0.03;0.04;0.03;0.03;0.02;0.02;0.02;0.03;0.04;0.03;0.03;0.01;0.03;0.04;0.02;0.02;0.03;0.01;0.02;0.04;0.04
	ENSG00000268889	ENSG00000262874	snp_19_51903711;snp_19_51884412;snp_19_52046300;snp_19_51880105;snp_19_51797350	-41.07;-3.13;-28.83;-11.88;44.87	0.00;0.00;0.00;0.00;0.00	0.01;0.03;0.02;0.01;0.02	29.71;-2.17;-23.11;-7.07;38.70	0.01;0.04;0.00;0.05;0.01
	ENSG00000268889	ENSG00000160318	snp_19_51790510;snp_19_51903711;snp_19_51884412;snp_19_51935205;snp_19_51797350;snp_19_52046300	-2.95;-41.07;-3.13;-1.90;44.87;-28.83	0.00;0.00;0.00;0.00;0.00;0.00	0.03;0.01;0.03;0.05;0.02;0.02	3.12;-23.86;3.27;2.59;-40.28;16.49	0.00;0.04;0.00;0.00;0.00;0.04
	ENSG00000214797	ENSG00000197629	snp_11_58870878;snp_11_58796431;snp_11_58989689;snp_11_58817138;snp_11_59192713;snp_11_58961131;snp_11_59130242;snp_11_59250380;snp_11_58851351;snp_11_59069542;snp_11_59070983;snp_11_59035613;snp_11_59018909	-59.86;-5.99;-52.80;-3.15;-39.89;-24.72;-59.86;-4.91;-59.86;-26.43;-59.86;-52.80;25.49	0.00;0.00;0.01;0.00;0.00;0.01;0.00;0.00;0.00;0.00;0.00;0.01;0.00	0.04;0.04;0.05;0.04;0.01;0.04;0.04;0.03;0.04;0.03;0.04;0.05;0.01	-53.31;-5.33;-45.38;-2.85;-31.95;-20.25;-53.31;-4.56;-53.31;-16.48;-53.31;-45.38;24.53	0.01;0.01;0.02;0.01;0.01;0.02;0.01;0.00;0.01;0.04;0.01;0.02;0.00
	ENSG00000214797	ENSG00000110042	snp_11_59018909;snp_11_59070983;snp_11_58874746;snp_11_59130242;snp_11_58851351;snp_11_58870878;snp_11_58796431;snp_11_59192713;snp_11_58817138	25.49;-59.86;16.03;-59.86;-59.86;-59.86;-5.99;-39.89;-3.15	0.00;0.00;0.00;0.00;0.00;0.00;0.00;0.00;0.00	0.01;0.04;0.05;0.04;0.04;0.04;0.04;0.01;0.04	16.36;45.92;11.09;45.92;45.92;45.92;4.59;-30.79;2.40	0.02;0.02;0.04;0.02;0.02;0.02;0.02;0.01;0.02
	ENSG00000259153	ENSG00000100731	snp_14_71165592;snp_14_71383009;snp_14_70998297;snp_14_71611692;snp_14_71383008	3.08;-1.41;-29.68;3.07;-1.42	0.00;0.00;0.00;0.00;0.00	0.04;0.04;0.03;0.04;0.04	2.00;1.09;-24.66;2.14;1.08	0.05;0.01;0.01;0.03;0.02
	ENSG00000259153	ENSG00000133985	snp_14_71481567;snp_14_71151168;snp_14_71090366;snp_14_71266150	41.23;0.72;43.87;-0.63	0.00;0.00;0.00;0.00	0.01;0.04;0.04;0.04	28.19;0.51;36.80;-0.41	0.01;0.03;0.01;0.04
	ENSG00000259153	ENSG00000133997	snp_14_71393541;snp_14_71165592;snp_14_71266150;snp_14_71090366	-3.02;3.08;-0.63;43.87	0.00;0.00;0.00;0.00	0.05;0.04;0.04;0.04	2.98;2.17;-0.65;34.30	0.00;0.03;0.00;0.02
	ENSG00000259153	ENSG00000006432	snp_14_71430073;snp_14_71393541;snp_14_71165592;snp_14_71611692	2.65;-3.02;3.08;3.07	0.00;0.00;0.00;0.00	0.01;0.05;0.04;0.04	-2.20;-2.35;-2.51;-2.84	0.00;0.02;0.01;0.00
	ENSG00000227533	ENSG00000117394	snp_1_43163738;snp_1_43381468;snp_1_43372000;snp_1_43506234;snp_1_43389540;snp_1_43563095;snp_1_43437568;snp_1_43484938;snp_1_43380262;snp_1_43172053;snp_1_43457170;snp_1_43368425;snp_1_43425219;snp_1_43506354;snp_1_43428964;snp_1_43373842;snp_1_43377539;snp_1_43340844;snp_1_43440201;snp_1_43248206;snp_1_43377357;snp_1_43375855;snp_1_43370152;snp_1_43186888;snp_1_43381995;snp_1_43430993;snp_1_431…	-0.35;0.19;0.20;1.98;0.18;32.98;43.62;5.82;0.20;43.62;-0.88;-2.09;2.29;1.73;0.38;0.20;0.20;2.31;0.36;-43.95;0.20;0.19;0.20;-43.71;0.19;-4.92;-60.27;0.20;41.10;0.34;0.29;30.61;-40.15;0.39;28.68;-1.02;26.19;0.99;0.21;-14.97;19.98;-1.99;-0.45;-0.19;-42.37;0.39;0.20;0.20;-0.33;0.36;0.20;47.09;0.20;13.94;2.57;-43.71;47.09;-11.36;41.10;-0.18;0.18;-0.38;0.89;-1.31;43.62;0.64;25.77;-2.12;-2.42;-30.63;-3.…	0.03;0.01;0.01;0.00;0.03;0.00;0.03;0.02;0.01;0.03;0.00;0.04;0.01;0.00;0.01;0.01;0.01;0.03;0.00;0.00;0.01;0.01;0.01;0.03;0.01;0.01;0.00;0.01;0.04;0.01;0.03;0.03;0.04;0.00;0.00;0.00;0.02;0.01;0.01;0.01;0.00;0.04;0.02;0.02;0.03;0.00;0.01;0.01;0.00;0.00;0.01;0.02;0.01;0.02;0.00;0.03;0.02;0.05;0.04;0.04;0.02;0.04;0.00;0.00;0.03;0.01;0.00;0.03;0.02;0.01;0.01;0.03;0.02;0.01;0.00;0.00;0.00;0.01;0.01;0.03…	0.02;0.02;0.02;0.00;0.03;0.00;0.03;0.02;0.02;0.02;0.00;0.04;0.01;0.01;0.01;0.02;0.02;0.03;0.00;0.00;0.02;0.02;0.02;0.02;0.02;0.01;0.00;0.02;0.03;0.02;0.03;0.02;0.03;0.00;0.00;0.00;0.02;0.01;0.01;0.01;0.00;0.04;0.02;0.03;0.04;0.00;0.02;0.02;0.00;0.00;0.02;0.02;0.02;0.02;0.00;0.03;0.02;0.05;0.04;0.04;0.03;0.03;0.00;0.00;0.02;0.01;0.00;0.04;0.02;0.01;0.01;0.02;0.02;0.02;0.00;0.00;0.01;0.01;0.01;0.04…	-0.40;0.25;0.25;1.67;0.24;29.65;-52.98;6.04;0.25;-52.98;-0.47;3.19;1.76;1.51;-0.42;0.25;0.25;2.12;0.19;43.71;0.25;0.25;0.25;43.84;0.24;-4.78;-40.97;0.26;40.28;-0.30;0.48;28.62;42.50;0.19;-20.66;-0.58;23.43;0.91;0.25;-12.82;-16.47;2.14;-0.41;-0.20;60.40;0.19;0.26;0.25;-0.27;0.19;0.25;39.33;0.25;-12.89;1.96;43.84;39.33;-13.68;40.28;-0.23;0.27;-0.43;0.47;-1.15;-52.98;0.53;17.16;2.98;-2.35;-32.23;-2.…	0.01;0.00;0.00;0.01;0.00;0.01;0.01;0.01;0.00;0.01;0.02;0.00;0.05;0.01;0.00;0.00;0.00;0.05;0.04;0.00;0.00;0.00;0.00;0.03;0.00;0.01;0.04;0.00;0.04;0.02;0.00;0.04;0.03;0.04;0.04;0.00;0.04;0.01;0.00;0.03;0.01;0.03;0.03;0.02;0.00;0.04;0.00;0.00;0.00;0.04;0.00;0.05;0.00;0.03;0.01;0.03;0.05;0.02;0.04;0.01;0.00;0.02;0.02;0.00;0.01;0.02;0.04;0.00;0.02;0.01;0.03;0.04;0.05;0.00;0.01;0.00;0.02;0.05;0.02;0.00…
	ENSG00000227533	ENSG00000164010	snp_1_43510079;snp_1_43314179;snp_1_43138838;snp_1_43409160;snp_1_43409221;snp_1_43312073;snp_1_43327281;snp_1_43485397;snp_1_43259651;snp_1_43291661;snp_1_43363139;snp_1_43412593;snp_1_43398477;snp_1_43488825;snp_1_43333718;snp_1_43473878;snp_1_43277650;snp_1_43571738;snp_1_43555147;snp_1_43488830;snp_1_43385055;snp_1_43560186;snp_1_43381844;snp_1_43445378;snp_1_43334092;snp_1_43334785;snp_1_434…	-2.64;-16.14;19.98;-2.65;1.59;30.09;60.17;29.61;30.08;-42.37;-53.21;-2.08;0.64;0.99;28.25;-0.19;2.31;-22.75;24.84;-2.12;8.38;2.94;1.88;-2.11;-2.78;7.17;-0.88;28.98;32.12;-2.09;-23.39;32.02;43.62;-36.86;-1.53;2.16;-33.69;43.62;3.11;2.37;60.17;-53.21;1.64	0.01;0.05;0.00;0.01;0.02;0.00;0.00;0.04;0.03;0.03;0.01;0.03;0.00;0.01;0.05;0.01;0.01;0.05;0.03;0.03;0.01;0.00;0.00;0.04;0.02;0.00;0.00;0.04;0.02;0.04;0.04;0.01;0.03;0.01;0.03;0.01;0.00;0.03;0.00;0.01;0.00;0.01;0.02	0.01;0.03;0.00;0.01;0.02;0.00;0.00;0.03;0.02;0.02;0.01;0.02;0.00;0.01;0.03;0.01;0.01;0.03;0.02;0.02;0.01;0.00;0.00;0.03;0.02;0.00;0.00;0.03;0.02;0.03;0.03;0.01;0.02;0.01;0.02;0.01;0.00;0.02;0.00;0.01;0.00;0.01;0.02	2.43;-17.41;-15.45;2.39;1.44;-23.54;-47.09;31.02;-28.05;-60.16;47.20;-2.95;-0.44;0.96;33.27;-0.16;2.48;24.40;-23.02;-2.98;-6.98;-2.25;-1.21;2.26;2.43;-5.86;-0.39;31.20;31.68;-3.06;23.03;-31.62;-49.55;31.52;-1.45;2.27;32.10;-49.55;-2.45;2.37;-47.09;47.20;1.44	0.02;0.03;0.01;0.02;0.04;0.02;0.02;0.03;0.05;0.00;0.02;0.00;0.04;0.01;0.02;0.03;0.01;0.04;0.05;0.00;0.03;0.02;0.03;0.03;0.04;0.02;0.05;0.03;0.03;0.00;0.05;0.01;0.01;0.03;0.05;0.01;0.01;0.01;0.01;0.01;0.02;0.02;0.04
	ENSG00000227533	ENSG00000164008	snp_1_43254270;snp_1_43373916;snp_1_43543038;snp_1_43172053;snp_1_43339156;snp_1_43437568;snp_1_43343286;snp_1_43362864;snp_1_43109066;snp_1_43509246;snp_1_43381844;snp_1_43248206;snp_1_43461811;snp_1_43399333;snp_1_43190915;snp_1_43092094;snp_1_43259447;snp_1_43445185;snp_1_43190700;snp_1_43545669;snp_1_43230049;snp_1_43334785;snp_1_43515381;snp_1_43234855;snp_1_43334092;snp_1_43465438;snp_1_433…	13.94;-43.71;3.11;43.62;25.18;43.62;0.26;49.55;-12.73;2.37;1.88;-43.95;31.76;1.27;6.51;-13.70;-31.56;14.62;-27.20;-3.55;-18.39;7.17;-30.45;-20.53;-2.78;-30.10;49.55;28.97;-30.32;-1.26;23.57;2.31;-16.74;25.63;0.29;2.94;49.55;-30.63;-60.27;28.81;-3.21;-43.71;8.38;-2.42;30.08;49.55;-1.99;30.09;60.17;-14.97;-2.48;14.86;6.19	0.02;0.03;0.00;0.03;0.03;0.03;0.01;0.01;0.05;0.01;0.00;0.00;0.02;0.01;0.04;0.01;0.03;0.02;0.02;0.01;0.02;0.00;0.03;0.01;0.02;0.03;0.01;0.00;0.03;0.03;0.04;0.01;0.03;0.03;0.03;0.00;0.01;0.01;0.00;0.04;0.01;0.03;0.01;0.02;0.03;0.01;0.04;0.00;0.00;0.01;0.01;0.01;0.05	0.02;0.02;0.00;0.02;0.02;0.02;0.01;0.01;0.03;0.01;0.00;0.00;0.02;0.01;0.03;0.01;0.02;0.01;0.02;0.01;0.02;0.00;0.02;0.01;0.02;0.02;0.01;0.00;0.02;0.02;0.03;0.01;0.02;0.02;0.02;0.00;0.01;0.01;0.00;0.03;0.01;0.02;0.01;0.01;0.02;0.01;0.03;0.00;0.00;0.01;0.01;0.01;0.03	-13.54;43.96;2.65;-44.93;23.89;-44.93;0.21;47.44;-12.74;-1.76;1.22;-33.87;32.51;1.27;-7.71;-10.74;28.90;13.03;-45.04;-3.42;19.01;7.34;-42.76;-22.30;-2.62;-35.75;47.44;-31.46;-41.23;-1.30;23.66;-1.81;-22.07;24.13;0.29;3.14;47.44;-33.11;-59.92;-30.39;-3.03;43.96;8.67;-2.66;32.88;47.44;1.98;30.26;60.52;-16.66;-2.64;11.19;7.03	0.03;0.03;0.01;0.02;0.04;0.02;0.05;0.02;0.04;0.05;0.03;0.02;0.02;0.01;0.01;0.03;0.04;0.03;0.00;0.02;0.02;0.00;0.00;0.01;0.03;0.01;0.02;0.00;0.00;0.03;0.04;0.05;0.00;0.04;0.03;0.00;0.02;0.00;0.00;0.03;0.01;0.03;0.01;0.01;0.02;0.02;0.05;0.00;0.00;0.00;0.01;0.04;0.02
	ENSG00000227533	ENSG00000164011	snp_1_43186888;snp_1_43443005;snp_1_43173906;snp_1_43430993;snp_1_43406599;snp_1_43501695;snp_1_43289467;snp_1_43439228;snp_1_43253716;snp_1_43510307;snp_1_43272039;snp_1_43138838;snp_1_43219981;snp_1_43150854;snp_1_43629238;snp_1_43372779;snp_1_43443376;snp_1_43163738;snp_1_43439229;snp_1_43387957;snp_1_43456020;snp_1_43437568;snp_1_43568041;snp_1_43439346;snp_1_43563095;snp_1_43172053;snp_1_433…	-43.71;0.27;-60.27;-4.92;-30.63;47.09;-16.74;0.39;-14.23;-1.99;53.11;19.98;-10.25;29.53;1.47;2.78;0.21;-0.35;0.39;27.17;47.09;43.62;-36.86;0.36;32.98;43.62;-43.71;5.82;-3.55;47.09;-20.53;-0.38;-1.50;-1.89;2.33;-0.26;0.38;-4.61;0.36	0.03;0.01;0.00;0.01;0.01;0.02;0.03;0.00;0.02;0.04;0.01;0.00;0.03;0.00;0.02;0.01;0.03;0.03;0.00;0.02;0.02;0.03;0.01;0.00;0.00;0.03;0.03;0.02;0.01;0.02;0.01;0.04;0.03;0.01;0.01;0.01;0.01;0.03;0.00	0.02;0.01;0.00;0.01;0.01;0.02;0.02;0.00;0.02;0.03;0.01;0.00;0.02;0.00;0.02;0.01;0.02;0.02;0.00;0.02;0.02;0.02;0.01;0.00;0.00;0.02;0.02;0.01;0.01;0.02;0.01;0.03;0.02;0.01;0.01;0.01;0.01;0.02;0.00	-45.25;0.30;60.20;3.62;38.92;-60.23;16.74;0.22;-15.79;-1.96;-49.62;-13.19;-12.16;-34.10;-1.68;-2.70;0.29;0.33;0.22;-30.91;-60.23;-41.16;-44.74;0.21;27.34;-41.16;-45.25;5.09;3.56;-60.23;18.21;0.44;-1.54;2.23;-3.05;-0.25;-0.47;5.42;0.22	0.02;0.00;0.00;0.05;0.00;0.00;0.03;0.02;0.01;0.05;0.01;0.04;0.01;0.00;0.01;0.01;0.00;0.04;0.02;0.01;0.00;0.04;0.00;0.02;0.02;0.04;0.02;0.04;0.01;0.00;0.03;0.02;0.03;0.00;0.00;0.01;0.00;0.01;0.02
	ENSG00000227533	ENSG00000177868	snp_1_43409420;snp_1_43563095;snp_1_43484938;snp_1_43303787;snp_1_43409179;snp_1_43521079;snp_1_43509246;snp_1_43240393;snp_1_43521963;snp_1_43416781;snp_1_43414656;snp_1_43259447;snp_1_43413319;snp_1_43252242;snp_1_43461811;snp_1_43413324;snp_1_43519450;snp_1_43234855;snp_1_43515381;snp_1_43436051;snp_1_43419705;snp_1_43368425;snp_1_43190700;snp_1_43191080;snp_1_43127730;snp_1_43412655;snp_1_431…	0.73;32.98;5.82;2.16;0.72;34.36;2.37;1.64;-53.21;0.72;0.74;-31.56;0.72;-31.50;31.76;0.73;-14.78;-20.53;-30.45;0.24;0.72;-2.09;-27.20;-4.83;-30.32;0.72;-43.71;-13.25;0.72;0.78;-60.27;5.39;-19.02;1.59;-1.99;-45.28;-53.21;-42.37;0.73;-45.28;0.72;33.12;0.74;-45.28;0.72;-45.28;0.70;47.09;-43.71;-1.53;-22.64;2.78;0.59;0.72;-45.28;0.73;-13.70;0.72;0.70;27.55;-2.78;47.09;-23.39;0.72;32.12;47.09;0.72;2.31…	0.00;0.00;0.02;0.01;0.00;0.00;0.01;0.02;0.01;0.00;0.00;0.03;0.00;0.03;0.02;0.00;0.01;0.01;0.03;0.00;0.00;0.04;0.02;0.02;0.03;0.00;0.03;0.05;0.00;0.00;0.00;0.02;0.03;0.02;0.04;0.02;0.01;0.03;0.00;0.02;0.00;0.02;0.00;0.02;0.00;0.02;0.00;0.02;0.03;0.03;0.02;0.01;0.00;0.00;0.02;0.00;0.01;0.00;0.00;0.02;0.02;0.02;0.04;0.00;0.02;0.02;0.00;0.01;0.02;0.00;0.02;0.02;0.03;0.01;0.04;0.01;0.00;0.00;0.05;0.00…	0.00;0.00;0.01;0.01;0.00;0.00;0.01;0.02;0.01;0.00;0.00;0.02;0.00;0.02;0.02;0.00;0.01;0.01;0.02;0.00;0.00;0.03;0.02;0.02;0.02;0.00;0.02;0.03;0.00;0.00;0.00;0.01;0.02;0.02;0.03;0.02;0.01;0.02;0.00;0.02;0.00;0.02;0.00;0.02;0.00;0.02;0.00;0.02;0.02;0.02;0.02;0.01;0.00;0.00;0.02;0.00;0.01;0.00;0.00;0.01;0.02;0.02;0.03;0.00;0.02;0.02;0.00;0.01;0.02;0.00;0.01;0.02;0.02;0.01;0.03;0.01;0.00;0.00;0.03;0.00…	0.23;27.09;4.81;2.05;0.23;25.54;2.06;1.46;40.94;0.23;0.24;27.89;0.23;-28.23;31.55;0.24;-11.67;-17.21;-36.51;-0.16;0.24;2.38;-38.66;5.47;-50.51;0.24;60.01;-13.57;0.24;0.24;-60.43;4.45;-18.99;1.42;2.98;-40.31;40.94;49.39;0.23;-40.31;0.24;30.92;0.23;-40.31;0.24;-40.31;0.23;-39.36;60.01;-1.55;-20.16;2.65;0.25;0.23;-40.31;0.23;-12.72;0.24;0.24;26.86;2.88;-39.36;-25.38;0.24;35.28;-39.36;0.23;1.92;-40.3…	0.03;0.02;0.05;0.02;0.02;0.03;0.02;0.04;0.04;0.02;0.02;0.05;0.02;0.05;0.03;0.02;0.05;0.04;0.01;0.03;0.02;0.02;0.00;0.01;0.00;0.02;0.00;0.04;0.02;0.03;0.00;0.05;0.03;0.05;0.00;0.04;0.04;0.01;0.02;0.04;0.02;0.03;0.03;0.04;0.02;0.04;0.02;0.05;0.00;0.03;0.04;0.01;0.01;0.02;0.04;0.03;0.01;0.02;0.02;0.02;0.02;0.05;0.03;0.02;0.01;0.05;0.02;0.04;0.04;0.02;0.04;0.04;0.01;0.04;0.03;0.00;0.02;0.02;0.02;0.02…
	ENSG00000180279	ENSG00000167748	snp_19_51081441;snp_19_51079842;snp_19_51363026;snp_19_51269029;snp_19_51440646;snp_19_51355650;snp_19_51356165;snp_19_51418978;snp_19_51360818;snp_19_51356800;snp_19_51443249;snp_19_51492358;snp_19_51292469;snp_19_51392827;snp_19_51376219;snp_19_51719191;snp_19_51084299	-4.12;-4.29;0.31;-26.13;33.06;0.23;0.33;-40.87;0.31;0.34;-2.86;-3.13;2.66;-2.02;0.23;-44.99;-2.31	0.00;0.00;0.00;0.00;0.00;0.00;0.00;0.00;0.00;0.00;0.00;0.00;0.00;0.00;0.00;0.00;0.00	0.05;0.04;0.01;0.02;0.05;0.04;0.01;0.05;0.01;0.01;0.04;0.03;0.04;0.03;0.05;0.04;0.04	-3.77;-3.94;0.17;-20.00;-25.09;0.18;0.23;-35.22;0.19;0.24;-2.37;-2.32;-2.48;-1.83;0.16;-40.04;-2.52	0.00;0.00;0.04;0.01;0.03;0.02;0.01;0.01;0.03;0.01;0.01;0.02;0.01;0.01;0.05;0.00;0.00
	ENSG00000180279	ENSG00000167749	snp_19_51492358;snp_19_51443249;snp_19_51356800;snp_19_51360818;snp_19_51084299;snp_19_51408724;snp_19_51364240;snp_19_51392827;snp_19_51359114;snp_19_51345568;snp_19_51354597;snp_19_51269029;snp_19_51363026;snp_19_51359852;snp_19_51079842;snp_19_51400376;snp_19_51349090;snp_19_51418978;snp_19_51356165;snp_19_51127032;snp_19_51363398;snp_19_51314175;snp_19_51355650	-3.13;-2.86;0.34;0.31;-2.31;30.20;0.23;-2.02;0.41;0.35;0.41;-26.13;0.31;0.41;-4.29;2.95;0.31;-40.87;0.33;-6.87;0.36;33.76;0.23	0.00;0.00;0.00;0.00;0.00;0.00;0.00;0.00;0.00;0.00;0.00;0.00;0.00;0.00;0.00;0.00;0.00;0.00;0.00;0.00;0.00;0.00;0.00	0.03;0.04;0.01;0.01;0.04;0.03;0.04;0.03;0.02;0.02;0.01;0.02;0.01;0.02;0.04;0.04;0.03;0.05;0.01;0.04;0.02;0.04;0.04	-2.17;-2.37;0.32;0.25;-2.66;23.49;0.17;-1.90;0.31;0.28;0.29;-15.09;0.29;0.31;-3.12;2.21;0.23;-37.90;0.31;-4.82;0.20;-23.81;0.24	0.02;0.01;0.00;0.00;0.00;0.02;0.02;0.00;0.01;0.01;0.01;0.05;0.00;0.01;0.02;0.03;0.02;0.01;0.00;0.03;0.05;0.04;0.00
	ENSG00000180279	ENSG00000131409	snp_19_51084299	-2.31	0	0.04	2.96	0
	ENSG00000180279	ENSG00000142513	snp_19_51084299;snp_19_50925298;snp_19_51418978;snp_19_51719191;snp_19_51292469;snp_19_51314175;snp_19_51492358;snp_19_51678591;snp_19_50929142;snp_19_51678482;snp_19_51262668;snp_19_51114458;snp_19_51081441	-2.31;0.26;-40.87;-44.99;2.66;33.76;-3.13;0.61;0.27;0.61;-0.23;6.54;-4.12	0.00;0.00;0.00;0.00;0.00;0.00;0.00;0.00;0.00;0.00;0.00;0.00;0.00	0.04;0.04;0.05;0.04;0.04;0.04;0.03;0.01;0.04;0.01;0.04;0.03;0.05	1.68;-0.16;29.85;31.95;-2.58;-35.06;2.50;-0.33;-0.17;-0.33;-0.16;-4.28;2.89	0.02;0.05;0.04;0.02;0.00;0.00;0.01;0.05;0.04;0.05;0.04;0.03;0.03
	ENSG00000180279	ENSG00000167747	snp_19_51374331;snp_19_51359852;snp_19_51354597;snp_19_51375145;snp_19_51350791;snp_19_51374647;snp_19_51747521;snp_19_51127032;snp_19_51363398;snp_19_51418978;snp_19_51346522;snp_19_51376092;snp_19_51376489;snp_19_51345264;snp_19_51114458;snp_19_51341326;snp_19_51492358;snp_19_51359114;snp_19_51376219;snp_19_51375100;snp_19_51375526;snp_19_51374592;snp_19_51084299	0.23;0.41;0.41;0.23;-0.45;0.23;-6.71;-6.87;0.36;-40.87;-0.44;0.23;0.23;-0.43;6.54;-0.39;-3.13;0.41;0.23;0.23;0.23;0.24;-2.31	0.00;0.00;0.00;0.00;0.00;0.00;0.00;0.00;0.00;0.00;0.00;0.00;0.00;0.00;0.00;0.00;0.00;0.00;0.00;0.00;0.00;0.00;0.00	0.04;0.02;0.01;0.05;0.04;0.05;0.05;0.04;0.02;0.05;0.04;0.05;0.04;0.05;0.03;0.03;0.03;0.02;0.05;0.05;0.05;0.04;0.04	0.17;0.29;0.30;0.17;-0.31;0.17;4.34;-4.35;0.23;-45.63;-0.30;0.17;0.17;-0.29;6.01;-0.36;1.95;0.29;0.17;0.17;0.17;0.16;-2.54	0.04;0.01;0.01;0.04;0.03;0.04;0.05;0.04;0.03;0.00;0.03;0.04;0.04;0.04;0.00;0.01;0.04;0.01;0.04;0.04;0.04;0.05;0.00
	ENSG00000180279	ENSG00000167751	snp_19_51376219;snp_19_51392827;snp_19_51349288;snp_19_51374592;snp_19_51364240;snp_19_51719191;snp_19_51408724;snp_19_51375100;snp_19_51375526;snp_19_51360818;snp_19_51492358;snp_19_51348297;snp_19_51443249;snp_19_51374647;snp_19_51127032;snp_19_51314175;snp_19_51355650;snp_19_51376092;snp_19_51376489;snp_19_51418978;snp_19_51400376;snp_19_51374331;snp_19_51081441;snp_19_51351236;snp_19_51238999…	0.23;-2.02;0.24;0.24;0.23;-44.99;30.20;0.23;0.23;0.31;-3.13;0.25;-2.86;0.23;-6.87;33.76;0.23;0.23;0.23;-40.87;2.95;0.23;-4.12;0.28;-26.93;0.23;-26.13	0.00;0.00;0.00;0.00;0.00;0.00;0.00;0.00;0.00;0.00;0.00;0.00;0.00;0.00;0.00;0.00;0.00;0.00;0.00;0.00;0.00;0.00;0.00;0.00;0.00;0.00;0.00	0.05;0.03;0.04;0.04;0.04;0.04;0.03;0.05;0.05;0.01;0.03;0.03;0.04;0.05;0.04;0.04;0.04;0.05;0.04;0.05;0.04;0.04;0.05;0.05;0.03;0.05;0.02	0.23;-1.75;0.22;0.24;0.26;-35.89;30.17;0.23;0.23;0.17;-2.26;0.25;-2.15;0.23;-6.50;-26.41;0.27;0.23;0.24;-40.73;2.87;0.24;-3.40;0.24;-23.94;0.23;-18.32	0.00;0.01;0.00;0.00;0.00;0.01;0.00;0.00;0.00;0.05;0.02;0.00;0.02;0.00;0.00;0.02;0.00;0.00;0.00;0.00;0.00;0.00;0.01;0.01;0.00;0.00;0.02
	ENSG00000180279	ENSG00000204653	snp_19_51238999;snp_19_51084299;snp_19_51114458	-26.93;-2.31;6.54	0.00;0.00;0.00	0.03;0.04;0.03	18.30;2.39;-4.18	0.03;0.00;0.04
	ENSG00000273443	ENSG00000187642	snp_1_971224;snp_1_973458;snp_1_975133;snp_1_988568;snp_1_974355;snp_1_984302;snp_1_977203;snp_1_974225;snp_1_973377;snp_1_960966;snp_1_974296;snp_1_972134;snp_1_931484;snp_1_974570;snp_1_964840;snp_1_985266;snp_1_918097;snp_1_975702;snp_1_977330;snp_1_974180;snp_1_985446;snp_1_960941;snp_1_973336;snp_1_974199;snp_1_973668;snp_1_993360;snp_1_974494	-0.46;-0.46;-0.46;-60.33;-0.38;-0.34;-0.46;-0.45;-0.46;-15.91;-0.46;-0.46;-60.33;-0.46;-0.48;-0.36;-44.88;-0.47;-0.46;-0.45;-0.37;0.23;-0.46;-0.45;-0.47;-0.28;-0.45	0.00;0.00;0.00;0.00;0.00;0.00;0.00;0.00;0.00;0.00;0.00;0.00;0.00;0.00;0.00;0.00;0.00;0.00;0.00;0.00;0.00;0.00;0.00;0.00;0.00;0.00;0.00	0.01;0.01;0.01;0.03;0.03;0.00;0.01;0.01;0.01;0.01;0.01;0.01;0.03;0.01;0.01;0.00;0.02;0.01;0.01;0.01;0.00;0.04;0.01;0.01;0.01;0.00;0.02	-0.29;-0.28;-0.29;-44.05;-0.26;0.16;-0.28;-0.27;-0.28;-13.60;-0.27;-0.29;-44.05;-0.28;-0.28;0.17;-36.30;-0.28;-0.29;-0.27;0.23;-0.17;-0.29;-0.27;-0.28;0.17;-0.28	0.04;0.04;0.04;0.03;0.05;0.05;0.04;0.05;0.04;0.00;0.05;0.04;0.03;0.04;0.04;0.03;0.01;0.04;0.04;0.05;0.01;0.03;0.04;0.05;0.04;0.03;0.05
	ENSG00000273443	ENSG00000188157	snp_1_956493;snp_1_931484;snp_1_1012573;snp_1_912049;snp_1_1010516;snp_1_913889;snp_1_988568;snp_1_914333;snp_1_986073;snp_1_918097	2.65;-60.33;-0.48;-0.28;2.76;-0.26;-60.33;-0.29;40.60;-44.88	0.01;0.00;0.00;0.00;0.00;0.00;0.00;0.00;0.00;0.00	0.05;0.03;0.00;0.01;0.04;0.01;0.03;0.01;0.04;0.02	2.10;-59.80;-0.30;-0.17;2.63;-0.16;-59.80;-0.17;30.75;-40.49	0.03;0.00;0.02;0.03;0.01;0.05;0.00;0.03;0.03;0.00
	ENSG00000273443	ENSG00000187608	snp_1_931484;snp_1_956493;snp_1_1000910;snp_1_988568;snp_1_986073;snp_1_954149;snp_1_918097	-60.33;2.65;-0.34;-60.33;40.60;-7.64;-44.88	0.00;0.01;0.00;0.00;0.00;0.00;0.00	0.03;0.05;0.03;0.03;0.04;0.02;0.02	-49.58;2.44;0.24;-49.58;28.12;6.42;-37.86	0.01;0.01;0.04;0.01;0.05;0.01;0.01
	ENSG00000273443	ENSG00000188290	snp_1_918573;snp_1_918384;snp_1_919501;snp_1_956493;snp_1_914852;snp_1_913889;snp_1_1010516;snp_1_912049;snp_1_960966;snp_1_914940;snp_1_916834;snp_1_914333	-0.26;-0.24;-0.25;2.65;-0.25;-0.26;2.76;-0.28;-15.91;-0.24;-0.26;-0.29	0.00;0.00;0.00;0.01;0.00;0.00;0.00;0.00;0.00;0.00;0.00;0.00	0.01;0.02;0.02;0.05;0.02;0.01;0.04;0.01;0.01;0.02;0.01;0.01	-0.20;-0.20;-0.16;-1.94;-0.20;-0.20;2.49;-0.22;10.60;-0.20;-0.19;-0.21	0.01;0.01;0.05;0.04;0.01;0.01;0.01;0.01;0.02;0.01;0.01;0.01
	ENSG00000249685	ENSG00000197712	snp_4_39214725;snp_4_38579787;snp_4_39005196;snp_4_39051288;snp_4_39008092	45.96;-37.85;-5.24;-6.97;-2.79	0.00;0.00;0.00;0.00;0.00	0.03;0.03;0.03;0.03;0.04	-30.42;43.80;5.66;6.82;2.78	0.03;0.00;0.00;0.00;0.00
	ENSG00000249685	ENSG00000109790	snp_4_39111211;snp_4_38960799;snp_4_38882599;snp_4_39000032;snp_4_39024963;snp_4_39120619;snp_4_38944005;snp_4_38678520;snp_4_39128073;snp_4_39236579;snp_4_38960795;snp_4_38927002;snp_4_39137082;snp_4_39071121;snp_4_39214725;snp_4_38599633;snp_4_39129965;snp_4_39175057;snp_4_38937221;snp_4_38635591;snp_4_39535329;snp_4_39283647;snp_4_39164219;snp_4_39054774;snp_4_39248359	0.33;-60.53;-23.27;-60.53;2.54;0.32;-60.53;-0.61;0.32;42.30;-60.53;59.90;0.32;0.31;45.96;-0.60;0.32;59.90;-60.53;-0.60;-47.37;-60.53;3.15;-34.52;2.88	0.00;0.00;0.00;0.00;0.00;0.00;0.00;0.00;0.00;0.00;0.00;0.00;0.00;0.00;0.00;0.00;0.00;0.00;0.00;0.00;0.00;0.00;0.00;0.00;0.01	0.01;0.03;0.01;0.03;0.00;0.01;0.03;0.04;0.01;0.03;0.03;0.03;0.01;0.01;0.02;0.05;0.01;0.03;0.03;0.05;0.03;0.03;0.04;0.03;0.05	-0.21;42.44;21.76;42.44;-1.64;-0.21;42.44;-0.53;-0.20;28.26;42.44;45.35;-0.20;-0.21;37.98;-0.53;-0.20;45.35;42.44;-0.52;39.09;42.44;-2.29;24.35;-2.24	0.03;0.03;0.00;0.03;0.02;0.03;0.03;0.01;0.03;0.05;0.03;0.02;0.03;0.02;0.01;0.01;0.03;0.02;0.03;0.01;0.01;0.03;0.04;0.04;0.03
	ENSG00000249685	ENSG00000134962	snp_4_39406127;snp_4_39214725;snp_4_39024963;snp_4_39618046;snp_4_39104071;snp_4_39684404;snp_4_39535329;snp_4_39273153	48.68;45.96;2.54;-12.47;-37.70;-13.17;-47.37;48.68	0.00;0.00;0.00;0.00;0.00;0.00;0.00;0.00	0.02;0.03;0.01;0.05;0.03;0.03;0.03;0.02	-53.01;-36.51;-1.70;-10.74;-32.24;-11.26;-35.02;-53.01	0.00;0.01;0.01;0.01;0.01;0.00;0.01;0.00
	ENSG00000249685	ENSG00000035928	snp_4_39684404;snp_4_38771613;snp_4_38882599;snp_4_39673894;snp_4_39535329	-13.17;-9.44;-23.27;45.78;-47.37	0.00;0.00;0.00;0.00;0.00	0.03;0.02;0.01;0.04;0.03	9.80;7.85;20.75;-45.91;29.61	0.01;0.00;0.00;0.00;0.04
	ENSG00000249685	ENSG00000157796	snp_4_39302029;snp_4_39117735;snp_4_39141010;snp_4_39292798;snp_4_39113003;snp_4_39177866;snp_4_39122697;snp_4_39268005;snp_4_39111731;snp_4_39299266;snp_4_39114455;snp_4_39144444;snp_4_39134063;snp_4_39113712;snp_4_39110749;snp_4_38742242;snp_4_39280655;snp_4_39134635;snp_4_39279724;snp_4_39173604;snp_4_39169045;snp_4_39005196;snp_4_39268436;snp_4_39140263;snp_4_39113885;snp_4_39118203;snp_4_393…	0.24;0.35;0.37;-0.23;0.38;0.26;0.37;-0.27;0.38;-0.24;0.38;0.37;0.39;0.38;0.38;-0.84;-0.24;0.38;-0.24;0.26;0.26;-5.24;-0.24;-0.38;0.38;0.38;-0.25;0.38;0.38;0.36;0.38;0.26;0.38;0.38;0.27;0.38;0.38;0.37;-0.24;0.35;0.24;-0.25;0.26;0.38;0.28;-0.25;-0.24;-0.23;-0.23;0.39;-0.24;-0.24;-0.24;0.38;-0.24;0.38;0.37;0.38;-0.24;0.38;0.38;-0.25;-0.25;-0.23;0.38;0.27;-0.24;0.26;-0.24;-0.25;0.24;0.38;0.25;45.78;0…	0.00;0.00;0.00;0.00;0.00;0.00;0.00;0.00;0.00;0.00;0.00;0.00;0.00;0.00;0.00;0.00;0.00;0.00;0.00;0.00;0.00;0.00;0.00;0.00;0.00;0.00;0.00;0.00;0.00;0.00;0.00;0.00;0.00;0.00;0.00;0.00;0.00;0.00;0.00;0.00;0.00;0.00;0.00;0.00;0.00;0.00;0.00;0.00;0.00;0.00;0.00;0.00;0.00;0.00;0.00;0.00;0.00;0.00;0.00;0.00;0.00;0.00;0.00;0.00;0.00;0.00;0.00;0.00;0.00;0.00;0.00;0.00;0.00;0.00;0.00;0.00;0.00;0.00;0.00;0.00…	0.03;0.00;0.00;0.05;0.00;0.02;0.00;0.02;0.00;0.03;0.00;0.00;0.00;0.00;0.00;0.04;0.03;0.00;0.03;0.02;0.02;0.05;0.03;0.00;0.00;0.00;0.02;0.00;0.00;0.00;0.00;0.02;0.00;0.00;0.04;0.00;0.00;0.00;0.04;0.00;0.03;0.03;0.02;0.00;0.01;0.03;0.03;0.05;0.05;0.00;0.03;0.03;0.04;0.00;0.03;0.00;0.00;0.00;0.04;0.00;0.00;0.02;0.02;0.05;0.00;0.01;0.03;0.02;0.03;0.03;0.03;0.00;0.03;0.04;0.00;0.03;0.00;0.00;0.00;0.00…	0.16;0.15;0.18;-0.17;0.16;0.20;0.16;-0.18;0.16;-0.16;0.16;0.16;0.16;0.16;0.16;0.52;-0.17;0.16;-0.17;0.20;0.20;4.43;-0.17;-0.16;0.16;0.16;-0.17;0.16;0.16;0.16;0.16;0.20;0.16;0.16;0.18;0.16;0.16;0.16;-0.16;0.20;0.17;-0.17;0.20;0.16;0.19;-0.17;-0.17;-0.17;-0.17;0.17;-0.16;-0.17;-0.17;0.16;-0.17;0.16;0.16;0.16;-0.16;0.16;0.16;-0.16;-0.17;-0.17;0.16;0.20;-0.17;0.20;-0.16;-0.16;0.17;0.16;0.18;-46.74;0.…	0.03;0.05;0.02;0.02;0.04;0.01;0.04;0.02;0.04;0.03;0.04;0.04;0.04;0.04;0.04;0.04;0.02;0.04;0.02;0.01;0.01;0.01;0.03;0.04;0.04;0.04;0.03;0.04;0.04;0.04;0.04;0.01;0.04;0.04;0.04;0.04;0.04;0.04;0.03;0.01;0.02;0.02;0.01;0.04;0.01;0.03;0.02;0.02;0.02;0.03;0.03;0.02;0.02;0.04;0.02;0.04;0.04;0.04;0.03;0.04;0.04;0.03;0.02;0.02;0.04;0.01;0.02;0.01;0.04;0.03;0.02;0.04;0.01;0.00;0.04;0.02;0.04;0.05;0.04;0.04…
	ENSG00000249685	ENSG00000121895	snp_4_39080455;snp_4_39122206;snp_4_38579787;snp_4_39134371;snp_4_39134867;snp_4_39109399;snp_4_39111201;snp_4_39106591;snp_4_39122577;snp_4_39119162;snp_4_39138815;snp_4_39116206;snp_4_39080522;snp_4_39112321;snp_4_39110186;snp_4_39116423;snp_4_39128913;snp_4_39106413;snp_4_39121414;snp_4_39008092;snp_4_39054774;snp_4_39140078;snp_4_39119973;snp_4_39119753;snp_4_39116775;snp_4_39186234;snp_4_391…	0.28;0.38;-37.85;0.38;0.38;0.35;0.39;0.31;0.38;0.38;0.38;0.38;0.28;0.38;0.40;0.38;0.38;0.30;0.36;-2.79;-34.52;0.34;0.38;0.38;0.38;-28.90;0.38;0.30;0.30;0.38;0.38;0.39;0.37;0.38;0.38;0.37;0.30;0.29;-37.70;0.34;0.34;0.38;0.38;0.38;0.38;0.38;-6.97;0.38;0.32;-42.10;0.38;0.38;0.34;0.38;0.38;0.38;0.38;3.15;0.38;-47.37;0.30;0.38;0.32;0.38;0.39;0.22;0.28;0.38;0.38;0.38;0.37;0.38;0.37;0.37;0.38;0.32;0.30;…	0.00;0.00;0.00;0.00;0.00;0.00;0.00;0.00;0.00;0.00;0.00;0.00;0.00;0.00;0.00;0.00;0.00;0.00;0.00;0.00;0.00;0.00;0.00;0.00;0.00;0.00;0.00;0.00;0.00;0.00;0.00;0.00;0.00;0.00;0.00;0.00;0.00;0.00;0.00;0.00;0.00;0.00;0.00;0.00;0.00;0.00;0.00;0.00;0.00;0.00;0.00;0.00;0.00;0.00;0.00;0.00;0.00;0.00;0.00;0.00;0.00;0.00;0.00;0.00;0.00;0.00;0.00;0.00;0.00;0.00;0.00;0.00;0.00;0.00;0.00;0.00;0.00;0.00;0.00;0.00…	0.01;0.00;0.03;0.00;0.00;0.00;0.00;0.00;0.00;0.00;0.00;0.00;0.01;0.00;0.00;0.00;0.00;0.00;0.00;0.04;0.03;0.00;0.00;0.00;0.00;0.02;0.00;0.00;0.00;0.00;0.00;0.00;0.00;0.00;0.00;0.00;0.00;0.01;0.02;0.00;0.00;0.00;0.00;0.00;0.00;0.00;0.03;0.00;0.04;0.03;0.00;0.00;0.00;0.00;0.00;0.00;0.00;0.04;0.00;0.03;0.00;0.00;0.01;0.00;0.00;0.04;0.01;0.00;0.00;0.00;0.00;0.00;0.00;0.00;0.00;0.00;0.00;0.00;0.00;0.00…	-0.27;-0.22;34.45;-0.22;-0.22;-0.23;-0.21;-0.27;-0.22;-0.23;-0.22;-0.22;-0.27;-0.22;-0.23;-0.22;-0.22;-0.27;-0.23;2.09;33.36;-0.21;-0.22;-0.22;-0.22;-20.65;-0.22;-0.28;-0.25;-0.21;-0.23;-0.24;-0.23;-0.21;-0.22;-0.23;-0.27;-0.28;26.77;-0.20;-0.20;-0.22;-0.22;-0.22;-0.22;-0.22;5.23;-0.22;-0.35;28.07;-0.22;-0.23;-0.22;-0.22;-0.22;-0.22;-0.23;-2.21;-0.22;49.19;-0.26;-0.22;-0.51;-0.22;-0.21;-0.19;-0.2…	0.00;0.00;0.00;0.00;0.00;0.00;0.01;0.00;0.00;0.00;0.00;0.00;0.00;0.00;0.00;0.00;0.00;0.00;0.00;0.03;0.00;0.01;0.00;0.00;0.00;0.02;0.00;0.00;0.00;0.01;0.00;0.00;0.00;0.01;0.00;0.00;0.00;0.00;0.02;0.01;0.01;0.00;0.00;0.00;0.01;0.00;0.02;0.00;0.00;0.05;0.00;0.00;0.00;0.00;0.00;0.00;0.00;0.04;0.00;0.00;0.00;0.00;0.00;0.00;0.01;0.01;0.00;0.01;0.00;0.00;0.00;0.00;0.00;0.00;0.00;0.01;0.00;0.01;0.00;0.00…
	ENSG00000249096	ENSG00000164305	snp_4_185437862;snp_4_185273824;snp_4_185212507;snp_4_185302246;snp_4_185547590;snp_4_185653924;snp_4_185316713;snp_4_185242366;snp_4_185178508;snp_4_185286722;snp_4_185273457;snp_4_185270636;snp_4_185295772;snp_4_185267498;snp_4_185302070;snp_4_185290488;snp_4_185294397;snp_4_185289398;snp_4_185286934;snp_4_185251722;snp_4_185288057;snp_4_185273226;snp_4_185287351;snp_4_185270829;snp_4_185271064…	-5.93;-0.29;14.49;0.24;-2.10;-7.27;0.22;49.56;0.22;0.23;-0.30;-0.62;-0.20;-0.35;0.82;0.23;0.25;0.23;0.23;0.59;0.23;49.56;-0.24;-0.27;-0.29;0.23;-0.43;0.23;0.27;60.17;0.26;-0.26;0.25;-1.11;-0.22;-35.63;-1.13;-0.23;-22.89;-34.25;35.19;-0.42;-1.10;60.17;0.30;-0.15;0.23;-23.91;30.93;-40.15;3.42;60.17;0.21;0.20;-0.41;0.23;0.81;0.24;0.22;-23.95;0.23;-0.49;49.56;3.11;-0.43;-0.30;2.78;-1.08;-0.15;0.69;-0…	0.05;0.02;0.03;0.00;0.05;0.03;0.03;0.01;0.03;0.01;0.02;0.04;0.01;0.00;0.00;0.01;0.01;0.01;0.01;0.03;0.01;0.01;0.00;0.03;0.02;0.03;0.00;0.01;0.00;0.00;0.00;0.02;0.00;0.00;0.00;0.01;0.00;0.00;0.05;0.02;0.01;0.00;0.00;0.00;0.02;0.04;0.01;0.04;0.03;0.04;0.00;0.00;0.01;0.01;0.00;0.01;0.00;0.00;0.01;0.00;0.01;0.00;0.01;0.00;0.00;0.02;0.01;0.00;0.04;0.00;0.00;0.04;0.00;0.00;0.04;0.03;0.01;0.02;0.01;0.01…	0.05;0.03;0.03;0.01;0.04;0.04;0.03;0.02;0.03;0.01;0.02;0.04;0.01;0.01;0.00;0.01;0.02;0.01;0.01;0.03;0.01;0.02;0.00;0.03;0.02;0.04;0.00;0.01;0.00;0.01;0.01;0.02;0.01;0.01;0.00;0.02;0.01;0.00;0.04;0.02;0.02;0.00;0.01;0.01;0.02;0.04;0.01;0.04;0.03;0.04;0.01;0.01;0.01;0.02;0.00;0.01;0.00;0.01;0.01;0.01;0.01;0.00;0.02;0.01;0.00;0.02;0.02;0.01;0.04;0.00;0.00;0.04;0.00;0.00;0.04;0.03;0.01;0.02;0.02;0.01…	-10.31;-0.35;13.63;0.28;-2.49;-8.70;0.28;53.02;-0.23;0.28;-0.37;0.66;0.15;-0.31;0.27;0.28;0.24;0.28;0.28;-0.59;0.28;53.02;0.15;-0.36;-0.35;0.26;-0.32;0.28;0.28;45.09;0.26;-0.23;0.28;-0.87;0.14;-42.93;-0.86;0.15;-31.90;37.60;47.16;-0.28;-0.90;45.09;0.33;0.21;0.22;26.20;33.89;-47.28;2.69;45.09;-0.16;0.27;-0.28;0.28;0.24;0.27;0.28;19.86;0.28;-0.24;53.02;2.27;-0.29;-0.37;2.98;-0.88;0.21;0.42;0.16;-2.…	0.00;0.01;0.04;0.00;0.02;0.01;0.00;0.01;0.03;0.00;0.00;0.03;0.05;0.01;0.01;0.00;0.02;0.00;0.00;0.03;0.00;0.01;0.04;0.00;0.00;0.02;0.01;0.00;0.00;0.02;0.00;0.03;0.00;0.02;0.05;0.00;0.02;0.04;0.01;0.01;0.00;0.03;0.02;0.02;0.01;0.01;0.01;0.02;0.02;0.02;0.02;0.02;0.04;0.00;0.03;0.00;0.03;0.00;0.00;0.02;0.00;0.01;0.01;0.03;0.02;0.00;0.01;0.02;0.00;0.02;0.03;0.00;0.00;0.01;0.02;0.00;0.00;0.00;0.02;0.00…
	ENSG00000249096	ENSG00000168310	snp_4_185219036;snp_4_185576526;snp_4_184958948;snp_4_185106045;snp_4_185256920;snp_4_185039769;snp_4_185657563;snp_4_185311798;snp_4_185208423;snp_4_185246359;snp_4_185110961;snp_4_185667129;snp_4_185181388;snp_4_184918477;snp_4_185021077;snp_4_185050415;snp_4_185418025;snp_4_184980902;snp_4_185430731;snp_4_185431111;snp_4_185626999;snp_4_185006647;snp_4_185316713;snp_4_185260935;snp_4_185431207…	-38.24;-27.61;-40.15;40.06;60.17;-2.79;-15.73;2.00;-35.63;-45.28;-1.09;60.17;-0.18;-1.57;-60.26;-0.52;-45.28;-60.26;-12.56;-20.68;-2.43;40.06;0.22;-1.55;-1.41;14.49;-2.10;-26.87;-40.15;-5.93;-45.28;2.49;-25.95;-2.03;-2.48;-0.65;-5.24;-2.83;2.31;-34.16;-60.26;-2.11;-0.50;-0.62;60.17;-2.49;27.38;-53.20;-23.66;-47.18;-45.28;-1.56;-31.59;-2.03;60.17;-36.09;-29.78;3.11;-1.46;-45.28;-1.95;-53.20;-29.59…	0.01;0.00;0.04;0.05;0.00;0.01;0.02;0.05;0.01;0.02;0.04;0.00;0.02;0.03;0.00;0.04;0.02;0.00;0.02;0.04;0.01;0.05;0.03;0.04;0.05;0.03;0.05;0.01;0.04;0.05;0.02;0.01;0.01;0.04;0.02;0.01;0.01;0.03;0.01;0.02;0.00;0.04;0.02;0.01;0.00;0.02;0.02;0.01;0.04;0.02;0.02;0.03;0.01;0.04;0.00;0.01;0.04;0.00;0.00;0.02;0.01;0.01;0.04;0.03;0.04;0.02;0.00;0.02;0.04;0.04;0.01;0.00;0.02;0.05;0.03;0.02;0.00;0.05;0.04;0.01…	0.02;0.00;0.04;0.04;0.01;0.02;0.02;0.04;0.03;0.04;0.04;0.01;0.04;0.03;0.01;0.04;0.04;0.01;0.03;0.04;0.02;0.04;0.05;0.04;0.04;0.05;0.04;0.02;0.04;0.05;0.04;0.02;0.01;0.04;0.04;0.02;0.02;0.03;0.03;0.02;0.01;0.04;0.04;0.03;0.01;0.04;0.02;0.02;0.04;0.02;0.03;0.05;0.02;0.04;0.01;0.02;0.04;0.01;0.00;0.03;0.01;0.02;0.04;0.03;0.04;0.02;0.01;0.03;0.04;0.04;0.02;0.01;0.04;0.04;0.04;0.03;0.01;0.04;0.04;0.02…	-41.47;-14.31;-45.07;41.31;-49.44;-2.54;15.77;2.07;-39.81;-39.94;-1.37;-49.44;0.16;-1.77;-53.00;-0.54;-39.94;-53.00;-11.84;21.30;2.35;41.31;0.23;-1.93;1.47;14.07;-2.17;-23.97;-45.07;-8.11;-39.94;1.94;-20.42;-2.23;2.49;-0.58;-4.95;-2.92;-2.54;-30.58;-53.00;2.48;-0.51;-0.51;-49.44;2.74;-23.36;-46.98;-24.70;47.30;-39.94;-1.81;-29.84;-2.81;-49.44;-37.23;-30.75;-2.69;-1.78;-39.94;-1.99;-46.98;30.48;-1…	0.00;0.05;0.02;0.04;0.01;0.02;0.02;0.04;0.00;0.05;0.01;0.01;0.04;0.01;0.01;0.03;0.05;0.01;0.02;0.03;0.02;0.04;0.02;0.01;0.04;0.04;0.04;0.02;0.02;0.01;0.05;0.04;0.04;0.03;0.02;0.02;0.01;0.03;0.01;0.03;0.01;0.02;0.02;0.05;0.01;0.01;0.04;0.02;0.03;0.02;0.05;0.01;0.01;0.00;0.01;0.01;0.03;0.01;0.00;0.05;0.01;0.02;0.03;0.01;0.03;0.02;0.01;0.05;0.02;0.01;0.02;0.02;0.05;0.04;0.02;0.00;0.01;0.03;0.02;0.03…
	ENSG00000253669	ENSG00000155096	snp_8_103823340;snp_8_103836253;snp_8_103831754;snp_8_103830395;snp_8_103858488;snp_8_103833156;snp_8_103837912;snp_8_103855011;snp_8_103874629;snp_8_103856775;snp_8_104023803;snp_8_103854874;snp_8_103850092;snp_8_103844848;snp_8_103834592;snp_8_103874561;snp_8_103858308;snp_8_103541114;snp_8_103870818;snp_8_103415054;snp_8_103818770;snp_8_103847595;snp_8_103871206;snp_8_103864473;snp_8_103830188…	-0.26;-0.25;-0.25;-0.25;-0.25;-0.25;-0.25;-0.25;-0.26;-0.24;3.12;-0.26;-0.26;-0.25;-0.24;-0.26;-0.24;3.08;-0.25;23.50;-0.25;-0.24;-0.24;-0.25;-0.25;43.62;-0.24;-0.24;-0.24;-0.26;-0.25;-0.24;-0.25;-0.25;-0.24;-0.25;-0.24;-0.25;-0.25;-0.24;-0.25;-0.24;-0.25;-0.24;-0.25;-0.25;-0.24;-0.24;-0.25	0.00;0.00;0.00;0.00;0.00;0.00;0.00;0.00;0.00;0.00;0.00;0.00;0.00;0.00;0.00;0.00;0.00;0.00;0.00;0.00;0.00;0.00;0.00;0.00;0.00;0.00;0.00;0.00;0.00;0.00;0.00;0.00;0.00;0.00;0.00;0.00;0.00;0.00;0.00;0.00;0.00;0.00;0.00;0.00;0.00;0.00;0.00;0.00;0.00	0.03;0.03;0.03;0.03;0.03;0.03;0.03;0.03;0.03;0.05;0.05;0.03;0.03;0.03;0.04;0.03;0.04;0.05;0.03;0.05;0.03;0.04;0.04;0.03;0.03;0.05;0.05;0.04;0.04;0.02;0.03;0.04;0.03;0.03;0.04;0.03;0.04;0.03;0.04;0.05;0.03;0.04;0.03;0.04;0.03;0.03;0.04;0.04;0.03	-0.28;-0.28;-0.28;-0.29;-0.29;-0.28;-0.29;-0.29;-0.30;-0.28;-2.21;-0.27;-0.30;-0.30;-0.27;-0.30;-0.28;-2.16;-0.29;18.96;-0.28;-0.29;-0.29;-0.29;-0.29;29.26;-0.29;-0.29;-0.28;-0.30;-0.29;-0.29;-0.29;-0.29;-0.29;-0.29;-0.28;-0.29;-0.30;-0.19;-0.29;-0.28;-0.30;-0.30;-0.29;-0.29;-0.28;-0.29;-0.29	0.00;0.00;0.00;0.00;0.00;0.00;0.00;0.00;0.00;0.00;0.03;0.00;0.00;0.00;0.00;0.00;0.00;0.03;0.00;0.01;0.00;0.00;0.00;0.00;0.00;0.04;0.00;0.00;0.00;0.00;0.00;0.00;0.00;0.00;0.00;0.00;0.00;0.00;0.00;0.02;0.00;0.00;0.00;0.00;0.00;0.00;0.00;0.00;0.00
	ENSG00000253669	ENSG00000155090	snp_8_103852407;snp_8_103874622;snp_8_103835054;snp_8_103861436;snp_8_103868486;snp_8_103848263;snp_8_103868000;snp_8_103873661;snp_8_103838876;snp_8_103857042;snp_8_103852409;snp_8_103830188;snp_8_103988555;snp_8_103870469;snp_8_103868910;snp_8_103843032;snp_8_103825464;snp_8_103858748;snp_8_103841861;snp_8_103864118;snp_8_103844702;snp_8_103855106;snp_8_103850232;snp_8_103861040;snp_8_104023803…	-0.25;-0.24;-0.24;-0.25;-0.24;-0.25;-0.25;-0.24;-0.24;-0.24;-0.26;-0.25;43.62;-0.25;-0.25;-0.25;-0.24;-0.24;-0.24;-0.25;-0.24;-0.25;-0.25;-0.25;3.12;-0.26;-0.26;36.75;-0.25;-0.25;-0.25;-0.26;-0.24;-0.25;-0.25;-0.25;-0.25;2.94;-0.25;0.73;-0.26;-0.24;-0.21;-0.25;-0.25;23.50;-0.25;-0.24;8.15;2.99;3.08;-0.45;-0.24;-0.26;-0.24	0.00;0.00;0.00;0.00;0.00;0.00;0.00;0.00;0.00;0.00;0.00;0.00;0.00;0.00;0.00;0.00;0.00;0.00;0.00;0.00;0.00;0.00;0.00;0.00;0.00;0.00;0.00;0.00;0.00;0.00;0.00;0.00;0.00;0.00;0.00;0.00;0.00;0.00;0.00;0.00;0.00;0.00;0.00;0.00;0.00;0.00;0.00;0.00;0.00;0.00;0.00;0.01;0.00;0.00;0.00	0.03;0.04;0.04;0.03;0.04;0.03;0.03;0.05;0.04;0.04;0.02;0.03;0.05;0.03;0.03;0.03;0.04;0.04;0.04;0.03;0.04;0.03;0.04;0.03;0.05;0.03;0.03;0.04;0.03;0.03;0.03;0.03;0.05;0.03;0.03;0.03;0.03;0.04;0.03;0.02;0.03;0.04;0.05;0.03;0.03;0.05;0.03;0.04;0.03;0.03;0.05;0.05;0.04;0.03;0.04	-0.16;-0.17;-0.17;-0.16;-0.16;-0.16;-0.16;-0.17;-0.17;-0.16;-0.17;-0.17;38.66;-0.16;-0.16;-0.16;-0.17;-0.17;-0.17;-0.16;-0.16;-0.16;-0.16;-0.16;-2.07;-0.16;-0.17;23.91;-0.16;-0.16;-0.16;-0.18;-0.17;-0.17;-0.16;-0.16;-0.17;-2.20;-0.16;0.58;-0.17;-0.17;-0.16;-0.16;-0.16;18.56;-0.17;-0.15;-5.02;-2.17;-2.25;-0.37;-0.17;-0.16;-0.17	0.04;0.03;0.02;0.04;0.04;0.04;0.04;0.03;0.03;0.03;0.03;0.03;0.01;0.04;0.04;0.04;0.02;0.02;0.03;0.03;0.04;0.04;0.04;0.04;0.04;0.04;0.03;0.04;0.03;0.04;0.04;0.02;0.03;0.03;0.03;0.04;0.03;0.03;0.03;0.01;0.03;0.02;0.03;0.04;0.04;0.01;0.03;0.05;0.04;0.03;0.02;0.02;0.03;0.04;0.03
	ENSG00000253669	ENSG00000253633	snp_8_103410488;snp_8_103522249;snp_8_103415054;snp_8_103555534;snp_8_103608602	-3.02;0.73;23.50;-13.99;-5.39	0.00;0.00;0.00;0.00;0.00	0.04;0.02;0.05;0.04;0.04	-2.62;0.68;20.17;-10.56;-5.07	0.01;0.00;0.01;0.02;0.00
	ENSG00000253669	ENSG00000104517	snp_8_103541114;snp_8_103415054	3.08;23.50	0.00;0.00	0.05;0.05	-2.09;22.84	0.04;0.00
	ENSG00000253669	ENSG00000155087	snp_8_103780364;snp_8_103410488;snp_8_103757571	-1.95;-3.02;-43.73	0.00;0.00;0.00	0.05;0.04;0.05	-1.25;-2.42;-34.74	0.05;0.01;0.01
	ENSG00000253669	ENSG00000048392	snp_8_103276681	2.46	0	0.03	1.6	0.03
	ENSG00000271119	ENSG00000049656	snp_5_1514110;snp_5_1375716;snp_5_1199210;snp_5_1563061;snp_5_1584859;snp_5_1605061;snp_5_1750519;snp_5_1621047;snp_5_1530439;snp_5_1460775;snp_5_1552754;snp_5_1168693;snp_5_1596238;snp_5_1216102;snp_5_1789017;snp_5_1740523;snp_5_1134841;snp_5_1442572;snp_5_1254251;snp_5_1400538;snp_5_1785394;snp_5_1324630;snp_5_1640604;snp_5_1513522;snp_5_1513112;snp_5_1631224;snp_5_1182805;snp_5_1654268;snp_5_1…	-2.32;39.23;28.94;0.19;46.69;0.22;43.59;0.21;43.59;-45.31;60.14;53.08;-0.23;-2.15;-2.42;-3.96;-45.31;-4.54;-2.18;-2.09;-0.21;1.87;0.18;31.50;-2.19;60.14;2.31;-0.25;-53.24;0.19;-25.99;-2.22;49.52;-45.31;2.43;-2.22;-0.59;26.32;-0.29;-0.52;-45.31;29.56;-2.16;-2.19;-1.80;1.04;28.81;-43.37;-29.48;-2.42;0.20;3.58;-2.27;-2.36;1.62;-0.47;-1.78;2.18;-1.67;-12.83;-53.24;30.51;60.14;-21.75;-39.76;53.08;-45.…	0.03;0.01;0.01;0.01;0.00;0.02;0.03;0.02;0.03;0.02;0.00;0.01;0.01;0.03;0.03;0.03;0.02;0.02;0.03;0.03;0.01;0.01;0.02;0.03;0.03;0.00;0.00;0.00;0.01;0.01;0.01;0.03;0.01;0.02;0.01;0.02;0.00;0.02;0.01;0.00;0.02;0.01;0.03;0.03;0.01;0.02;0.01;0.00;0.01;0.03;0.03;0.02;0.03;0.02;0.00;0.01;0.01;0.02;0.02;0.02;0.01;0.01;0.00;0.01;0.00;0.01;0.02;0.03;0.02;0.01;0.02;0.01;0.02;0.01;0.01;0.00;0.03;0.03;0.00;0.03…	0.04;0.01;0.03;0.03;0.00;0.03;0.05;0.04;0.05;0.04;0.01;0.02;0.03;0.05;0.05;0.05;0.04;0.04;0.05;0.05;0.02;0.02;0.03;0.04;0.05;0.01;0.01;0.01;0.02;0.03;0.02;0.04;0.03;0.04;0.03;0.04;0.01;0.04;0.02;0.01;0.04;0.02;0.05;0.04;0.03;0.04;0.03;0.01;0.02;0.05;0.05;0.03;0.05;0.03;0.01;0.03;0.02;0.04;0.03;0.03;0.02;0.02;0.01;0.03;0.01;0.02;0.04;0.04;0.04;0.03;0.03;0.02;0.04;0.02;0.03;0.01;0.05;0.05;0.01;0.05…	2.08;30.79;36.66;0.18;44.51;0.20;53.09;0.19;53.09;-49.67;60.15;45.16;-0.22;2.00;2.30;3.69;-49.67;4.34;2.00;2.19;-0.19;1.42;0.15;32.42;1.96;60.15;2.27;-0.19;-60.29;0.18;-26.43;2.00;-47.21;-49.67;-2.26;2.04;-0.48;24.82;-0.22;-0.52;-49.67;25.87;2.10;-2.24;-2.01;-0.99;26.46;-38.43;-31.15;2.47;-0.22;3.61;-2.78;-1.96;1.16;-0.38;-1.99;-1.91;-1.96;-11.10;-60.29;32.73;60.15;21.24;-34.21;45.16;-49.67;-1.91…	0.05;0.03;0.00;0.02;0.00;0.02;0.01;0.04;0.01;0.01;0.00;0.02;0.02;0.05;0.04;0.04;0.01;0.03;0.05;0.03;0.01;0.04;0.05;0.02;0.05;0.00;0.00;0.01;0.00;0.02;0.01;0.04;0.02;0.01;0.02;0.04;0.01;0.03;0.03;0.00;0.01;0.03;0.04;0.02;0.01;0.03;0.02;0.01;0.01;0.03;0.02;0.02;0.01;0.05;0.04;0.05;0.00;0.05;0.01;0.04;0.00;0.00;0.00;0.02;0.02;0.02;0.01;0.05;0.02;0.03;0.05;0.02;0.05;0.01;0.03;0.01;0.01;0.01;0.02;0.03…
	ENSG00000271119	ENSG00000153395	snp_5_1425745;snp_5_1649051;snp_5_1245102;snp_5_1813900;snp_5_1755175;snp_5_1517198;snp_5_1842191;snp_5_1638716;snp_5_1673055;snp_5_1516414;snp_5_1421439;snp_5_1674857;snp_5_1754123;snp_5_1543918;snp_5_1361363;snp_5_1638487;snp_5_1499109;snp_5_1239009;snp_5_1817100;snp_5_1415555;snp_5_1620707;snp_5_1518541;snp_5_1637190;snp_5_1797433;snp_5_1680932;snp_5_1420131;snp_5_1595803;snp_5_1165233;snp_5_1…	10.67;-0.20;-2.13;47.06;-1.51;-0.19;47.06;-0.24;0.20;-2.09;2.31;-2.37;25.46;-0.52;-45.31;-0.28;0.25;-28.20;2.43;-1.80;-23.21;-0.20;-2.46;28.81;-12.83;-1.67;-0.27;-53.24;-1.59;0.19;0.18;-0.27;60.14;-39.76;-10.90;3.58;-2.10;-2.27;-0.18;47.06;-2.79;4.12;0.20;-1.79;1.04;-2.11;-0.27;-2.42;-2.15;-0.23;-45.31;-4.54;0.18;-0.24;-2.18;-18.12;-2.09;-2.17;-0.27;0.83;1.87;0.18;-2.32;-0.26;-3.07;-2.19;0.19;-0.…	0.00;0.02;0.02;0.02;0.03;0.02;0.02;0.00;0.01;0.04;0.02;0.03;0.03;0.00;0.02;0.00;0.04;0.01;0.01;0.01;0.05;0.02;0.02;0.01;0.02;0.02;0.00;0.01;0.02;0.01;0.03;0.00;0.00;0.00;0.02;0.02;0.04;0.03;0.05;0.02;0.02;0.02;0.01;0.04;0.00;0.04;0.04;0.03;0.03;0.00;0.02;0.02;0.02;0.00;0.03;0.03;0.03;0.03;0.00;0.00;0.01;0.02;0.03;0.00;0.03;0.04;0.01;0.00;0.04;0.01;0.03;0.04;0.02;0.03;0.00;0.04;0.02;0.03;0.04;0.01…	0.01;0.04;0.04;0.04;0.05;0.03;0.04;0.01;0.03;0.04;0.03;0.05;0.05;0.01;0.04;0.00;0.05;0.03;0.03;0.02;0.05;0.03;0.03;0.03;0.03;0.03;0.00;0.02;0.04;0.03;0.05;0.00;0.01;0.01;0.03;0.03;0.04;0.04;0.05;0.04;0.04;0.04;0.03;0.04;0.00;0.05;0.05;0.05;0.05;0.01;0.04;0.03;0.03;0.01;0.05;0.04;0.05;0.04;0.00;0.01;0.02;0.03;0.04;0.00;0.05;0.04;0.02;0.00;0.05;0.03;0.05;0.05;0.03;0.04;0.01;0.05;0.04;0.04;0.04;0.02…	-8.50;0.17;-1.91;40.26;-1.49;-0.24;40.26;-0.18;0.16;-1.97;-2.60;-2.30;-24.48;0.43;49.76;-0.21;0.26;25.85;2.29;1.48;38.45;-0.27;-2.40;-24.94;13.56;1.51;-0.17;47.30;-1.40;0.16;0.19;-0.17;-43.51;-35.98;11.44;-3.60;-2.03;2.84;0.21;40.26;-2.44;-3.80;0.17;1.72;0.93;-2.07;0.35;-2.27;-1.96;-0.19;49.76;-4.16;-0.23;-0.19;-2.01;16.84;-2.01;-2.04;-0.17;-0.71;-1.71;-0.23;-2.13;-0.17;-2.87;-2.05;-0.17;-0.18;-2…	0.02;0.05;0.04;0.04;0.03;0.00;0.04;0.03;0.04;0.05;0.01;0.04;0.03;0.02;0.01;0.01;0.03;0.03;0.02;0.04;0.00;0.00;0.02;0.03;0.01;0.03;0.03;0.02;0.05;0.04;0.03;0.03;0.03;0.01;0.01;0.02;0.04;0.01;0.02;0.04;0.04;0.03;0.03;0.05;0.00;0.05;0.01;0.04;0.05;0.02;0.01;0.03;0.00;0.02;0.04;0.04;0.04;0.04;0.03;0.02;0.02;0.00;0.04;0.03;0.04;0.05;0.02;0.03;0.04;0.02;0.01;0.02;0.01;0.01;0.03;0.00;0.04;0.05;0.05;0.02…
	ENSG00000271119	ENSG00000164362	snp_5_1639981;snp_5_1109191;snp_5_1264156;snp_5_1295554;snp_5_1425166;snp_5_1644286;snp_5_1556345;snp_5_1650485;snp_5_1530439;snp_5_1704958;snp_5_1601101;snp_5_1442572;snp_5_1640282;snp_5_1448148;snp_5_1256228;snp_5_1204666;snp_5_1189860;snp_5_1400538;snp_5_1461202;snp_5_1254251;snp_5_1204840;snp_5_1596765;snp_5_1255622;snp_5_1704884;snp_5_1204860;snp_5_1641204;snp_5_1204823;snp_5_1659523;snp_5_1…	2.16;-6.17;-3.07;-4.46;0.35;0.21;0.28;-47.22;43.59;-2.48;43.59;-4.54;-0.23;-0.24;-1.61;-0.18;-0.24;-2.09;-2.17;-2.18;-0.18;-8.18;-1.63;-3.01;-0.17;0.47;-0.18;1.63;-47.22;19.96;-0.24;0.23;-1.87;-2.33;2.43;0.21;2.13;-0.28;-0.22;1.54;-2.95;25.57;-49.68;-2.35;1.71;-2.13;-0.22;-0.16;-0.17;-2.62;0.20;30.84;-0.24;-2.27;-2.36;-0.23;-22.41;-0.41;2.18;-49.68;-0.18;-2.14;-1.51;-0.57;0.30;-0.18;-2.48;-49.68;…	0.03;0.01;0.03;0.01;0.00;0.01;0.00;0.02;0.03;0.01;0.03;0.02;0.00;0.03;0.02;0.01;0.00;0.03;0.03;0.03;0.01;0.01;0.02;0.01;0.02;0.00;0.02;0.02;0.02;0.03;0.00;0.01;0.02;0.02;0.01;0.01;0.02;0.00;0.00;0.03;0.00;0.03;0.01;0.02;0.02;0.02;0.01;0.03;0.03;0.01;0.03;0.03;0.00;0.03;0.02;0.00;0.03;0.02;0.02;0.01;0.02;0.03;0.03;0.00;0.00;0.02;0.01;0.01;0.01;0.02;0.02;0.00	0.04;0.03;0.05;0.03;0.00;0.02;0.00;0.03;0.05;0.03;0.05;0.04;0.01;0.05;0.04;0.03;0.00;0.05;0.05;0.05;0.03;0.02;0.04;0.02;0.04;0.00;0.03;0.03;0.03;0.04;0.01;0.01;0.03;0.03;0.03;0.02;0.03;0.00;0.01;0.05;0.01;0.04;0.03;0.03;0.03;0.04;0.03;0.05;0.05;0.02;0.05;0.05;0.01;0.05;0.03;0.01;0.04;0.03;0.04;0.03;0.03;0.05;0.05;0.00;0.00;0.03;0.03;0.03;0.03;0.04;0.04;0.01	-2.09;5.25;2.76;4.72;-0.18;-0.17;-0.16;-40.83;42.65;-2.17;42.65;3.88;0.16;0.25;1.50;0.22;0.17;2.17;2.06;1.96;0.22;-6.50;1.43;-2.46;0.22;0.26;0.22;-1.63;-40.83;-20.37;0.19;-0.17;1.56;1.96;-2.36;-0.17;-2.02;0.19;0.20;-1.46;1.91;23.11;-43.34;-1.96;-1.42;1.95;0.20;0.16;0.15;1.95;-0.23;-28.58;0.16;-2.37;-2.04;0.15;-19.70;0.49;-2.44;-43.34;0.22;1.96;1.41;-0.27;-0.18;0.22;-2.14;-43.34;10.24;-1.96;-2.61;…	0.03;0.04;0.05;0.01;0.04;0.03;0.04;0.04;0.03;0.03;0.03;0.05;0.04;0.03;0.03;0.00;0.02;0.03;0.04;0.05;0.00;0.04;0.04;0.04;0.00;0.02;0.00;0.02;0.04;0.02;0.01;0.03;0.05;0.05;0.02;0.04;0.02;0.02;0.01;0.04;0.05;0.05;0.03;0.05;0.05;0.03;0.03;0.03;0.05;0.05;0.01;0.04;0.05;0.02;0.04;0.05;0.05;0.00;0.01;0.03;0.00;0.05;0.05;0.03;0.05;0.00;0.03;0.03;0.01;0.05;0.02;0.04
	ENSG00000232956	ENSG00000136274	snp_7_45049851;snp_7_45088387;snp_7_44990953;snp_7_44614155;snp_7_44777422;snp_7_45038895;snp_7_45132836;snp_7_45278955;snp_7_45591032;snp_7_45141047	-60.51;-13.06;-28.75;56.57;11.92;59.93;59.93;-39.39;-28.87;3.00	0.00;0.00;0.00;0.00;0.00;0.00;0.00;0.00;0.00;0.00	0.03;0.04;0.04;0.00;0.04;0.03;0.03;0.02;0.04;0.03	-53.58;-9.02;-23.18;46.87;9.92;52.74;52.74;-40.98;-29.80;2.64	0.01;0.04;0.01;0.00;0.01;0.01;0.01;0.00;0.00;0.01
	ENSG00000232956	ENSG00000136280	snp_7_45102771;snp_7_45259019;snp_7_44812564;snp_7_45257579;snp_7_44501348;snp_7_44990953;snp_7_45257114;snp_7_45060416;snp_7_45132836;snp_7_44855608;snp_7_45038895;snp_7_45256591;snp_7_45259569;snp_7_45112645;snp_7_45141047	7.20;-0.54;34.59;-0.54;9.06;-28.75;-0.55;1.36;59.93;-23.97;59.93;-0.54;-0.52;34.56;3.00	0.00;0.00;0.00;0.00;0.00;0.00;0.00;0.00;0.00;0.00;0.00;0.00;0.00;0.00;0.00	0.03;0.04;0.02;0.04;0.03;0.04;0.04;0.02;0.03;0.04;0.03;0.04;0.05;0.03;0.03	6.00;-0.41;31.85;-0.42;8.78;18.07;-0.41;0.81;-47.76;17.79;-47.76;-0.42;-0.42;31.42;-2.39	0.01;0.01;0.00;0.01;0.00;0.04;0.01;0.04;0.02;0.02;0.02;0.01;0.01;0.01;0.02
	ENSG00000232956	ENSG00000196262	snp_7_44990953;snp_7_44650461	-28.75;2.71	0.00;0.00	0.04;0.04	20.70;-2.47	0.02;0.00
	ENSG00000232956	ENSG00000158604	snp_7_45134496;snp_7_44614155;snp_7_44990953;snp_7_44777422;snp_7_44682268;snp_7_45060416	-7.63;56.57;-28.75;11.92;2.20;1.36	0.00;0.00;0.00;0.00;0.00;0.00	0.05;0.00;0.04;0.04;0.03;0.02	-6.19;54.87;-21.00;9.38;1.42;0.92	0.01;0.00;0.02;0.01;0.04;0.02
	ENSG00000232956	ENSG00000105968	snp_7_44614155;snp_7_45134496	56.57;-7.63	0.00;0.00	0.00;0.05	34.26;-5.24	0.02;0.03
	ENSG00000232956	ENSG00000136271	snp_7_44777422;snp_7_44501348;snp_7_44650461	11.92;9.06;2.71	0.00;0.00;0.00	0.04;0.03;0.04	-7.47;6.75;1.79	0.04;0.01;0.03
	ENSG00000232956	ENSG00000122515	snp_7_44650461	2.71	0	0.04	1.7	0.04
	ENSG00000232956	ENSG00000136270	snp_7_45006781;snp_7_44990953;snp_7_45005164;snp_7_45257579;snp_7_45257027;snp_7_45049851;snp_7_45088387;snp_7_45591032;snp_7_45256591;snp_7_45259569;snp_7_44855608;snp_7_45278955;snp_7_45257114;snp_7_44988294	0.32;-28.75;-1.56;-0.54;-0.54;-60.51;-13.06;-28.87;-0.54;-0.52;-23.97;-39.39;-0.55;-39.25	0.00;0.00;0.00;0.00;0.00;0.00;0.00;0.00;0.00;0.00;0.00;0.00;0.00;0.01	0.04;0.04;0.01;0.04;0.04;0.03;0.04;0.04;0.04;0.05;0.04;0.02;0.04;0.05	-0.25;-32.39;-1.09;-0.34;-0.39;-60.21;-11.05;-36.74;-0.33;-0.36;-19.05;-28.99;-0.35;-37.65	0.03;0.00;0.01;0.05;0.02;0.00;0.01;0.00;0.05;0.03;0.01;0.01;0.04;0.01
	ENSG00000232956	ENSG00000105953	snp_7_44614155;snp_7_44682268;snp_7_45060416	56.57;2.20;1.36	0.00;0.00;0.00	0.00;0.03;0.02	42.17;1.35;1.15	0.00;0.05;0.00
	ENSG00000232956	ENSG00000136286	snp_7_45132836;snp_7_45038895;snp_7_45259019;snp_7_44787241;snp_7_45257579;snp_7_44777422;snp_7_44614155;snp_7_45257114;snp_7_44993894;snp_7_45259569;snp_7_44923584;snp_7_45256591;snp_7_45141047;snp_7_44812564;snp_7_45257027;snp_7_45049851;snp_7_45233256;snp_7_44990953	59.93;59.93;-0.54;-0.52;-0.54;11.92;56.57;-0.55;29.85;-0.52;-60.51;-0.54;3.00;34.59;-0.54;-60.51;37.28;-28.75	0.00;0.00;0.00;0.00;0.00;0.00;0.00;0.00;0.00;0.00;0.00;0.00;0.00;0.00;0.00;0.00;0.00;0.00	0.03;0.03;0.04;0.02;0.04;0.04;0.00;0.04;0.03;0.05;0.03;0.04;0.03;0.02;0.04;0.03;0.01;0.04	49.77;49.77;-0.35;-0.43;-0.36;9.38;38.22;-0.36;25.90;-0.37;-60.05;-0.36;2.49;21.26;-0.44;-60.05;20.82;-28.09	0.01;0.01;0.04;0.01;0.03;0.01;0.01;0.03;0.01;0.03;0.00;0.03;0.01;0.03;0.01;0.00;0.04;0.00
	ENSG00000227502	ENSG00000155130	snp_6_114040930;snp_6_114070660;snp_6_114081369;snp_6_114026792;snp_6_114046343;snp_6_114024874;snp_6_114018123;snp_6_114016321;snp_6_114077372;snp_6_114031235;snp_6_114084492;snp_6_114025000;snp_6_114089986;snp_6_114077091;snp_6_114021321;snp_6_114055979;snp_6_114089582;snp_6_114660307;snp_6_114022711;snp_6_114053992;snp_6_114027059;snp_6_114040348;snp_6_114082126;snp_6_114015304;snp_6_114037584…	-0.25;-0.27;0.28;-0.34;-0.33;-0.34;0.28;0.28;-0.27;-0.34;0.27;-0.34;-0.27;-0.27;0.29;-0.33;-0.28;-48.95;-0.33;-0.33;0.28;-0.33;0.27;0.28;-0.34;0.29;-0.34;-0.25;-0.33;0.28;-0.27;-0.27;-0.29;-0.34;-0.33;0.28;-0.38;0.28;0.28;0.29;-0.33;-49.85;0.28;0.30;-0.32;-0.34;-0.27;-0.33;-0.32;-0.33;-0.33;-0.33;-45.06;-0.34;0.29;0.29;-0.29;-0.33;-0.29;0.24;-0.34;0.29;0.27;-0.33	0.00;0.00;0.00;0.00;0.00;0.00;0.00;0.00;0.00;0.00;0.00;0.00;0.00;0.00;0.00;0.00;0.00;0.00;0.00;0.00;0.00;0.00;0.00;0.00;0.00;0.00;0.00;0.00;0.00;0.00;0.00;0.00;0.00;0.00;0.00;0.00;0.00;0.00;0.00;0.00;0.00;0.00;0.00;0.00;0.00;0.00;0.00;0.00;0.00;0.00;0.00;0.00;0.00;0.00;0.00;0.00;0.00;0.00;0.00;0.00;0.00;0.00;0.00;0.00	0.03;0.05;0.04;0.02;0.02;0.02;0.02;0.02;0.05;0.02;0.04;0.02;0.05;0.05;0.01;0.02;0.04;0.02;0.02;0.02;0.02;0.02;0.02;0.02;0.02;0.01;0.02;0.03;0.02;0.02;0.05;0.05;0.05;0.02;0.02;0.02;0.04;0.04;0.03;0.01;0.02;0.02;0.02;0.01;0.02;0.02;0.05;0.02;0.02;0.02;0.02;0.02;0.04;0.02;0.04;0.01;0.04;0.02;0.04;0.05;0.02;0.02;0.02;0.02	-0.31;-0.38;0.38;-0.45;-0.45;-0.45;0.17;0.16;-0.38;-0.46;0.37;-0.45;-0.38;-0.38;0.19;-0.45;-0.38;-39.46;-0.45;-0.45;0.22;-0.45;0.38;0.17;-0.45;0.17;-0.45;-0.31;-0.45;0.17;-0.38;-0.38;-0.43;-0.45;-0.45;0.16;-0.48;0.38;0.38;0.18;-0.45;-47.22;0.16;0.19;-0.43;-0.44;-0.38;-0.45;-0.43;-0.45;-0.45;-0.45;-35.20;-0.46;0.36;0.19;-0.39;-0.45;-0.43;0.33;-0.45;0.18;0.16;-0.46	0.00;0.00;0.00;0.00;0.00;0.00;0.04;0.04;0.00;0.00;0.00;0.00;0.00;0.00;0.02;0.00;0.00;0.01;0.00;0.00;0.01;0.00;0.00;0.03;0.00;0.04;0.00;0.00;0.00;0.04;0.00;0.00;0.00;0.00;0.00;0.04;0.00;0.00;0.00;0.03;0.00;0.00;0.04;0.03;0.00;0.00;0.00;0.00;0.00;0.00;0.00;0.00;0.01;0.00;0.00;0.02;0.00;0.00;0.00;0.00;0.00;0.02;0.04;0.00
	ENSG00000231507	ENSG00000143847	snp_1_203485498	-12.57	0	0.04	8.69	0.02
	ENSG00000231507	ENSG00000163485	snp_1_202521707	-19.2	0	0.04	-11.41	0.05
	ENSG00000231507	ENSG00000159388	snp_1_202521707;snp_1_203756465;snp_1_203958283	-19.20;-1.20;-1.15	0.00;0.00;0.00	0.04;0.05;0.04	-15.18;-0.83;-0.84	0.01;0.03;0.02
	ENSG00000231507	ENSG00000133048	snp_1_203485498;snp_1_203545376	-12.57;0.36	0.00;0.00	0.04;0.05	9.30;-0.23	0.02;0.03
	ENSG00000231507	ENSG00000133063	snp_1_203203701;snp_1_203199482;snp_1_203219417;snp_1_203239581;snp_1_203258685;snp_1_203238467;snp_1_203237640;snp_1_203236472;snp_1_203485498;snp_1_203238568;snp_1_203222877;snp_1_203211606;snp_1_203221973;snp_1_203233926;snp_1_203222313;snp_1_203298146;snp_1_203053830;snp_1_203241427;snp_1_203215767;snp_1_203235835;snp_1_203217321;snp_1_203237152;snp_1_203235794;snp_1_203224028;snp_1_203227245…	-0.25;5.65;-0.26;-0.26;-0.29;-0.26;-0.25;-0.24;-12.57;-0.26;-0.26;-0.25;-0.26;-0.29;-0.25;-2.72;-2.97;-0.26;-0.26;-0.29;-0.26;-0.26;-0.30;-0.29;-0.26;-0.24;-0.24;-60.49;-0.30;-0.26;-1.20;0.29;-0.26;-0.26	0.00;0.01;0.00;0.00;0.00;0.00;0.00;0.00;0.00;0.00;0.00;0.00;0.00;0.01;0.00;0.00;0.00;0.00;0.00;0.01;0.00;0.00;0.01;0.01;0.00;0.00;0.00;0.00;0.01;0.00;0.00;0.00;0.00;0.00	0.02;0.05;0.01;0.01;0.00;0.01;0.01;0.02;0.04;0.01;0.01;0.01;0.01;0.05;0.01;0.05;0.04;0.01;0.01;0.05;0.01;0.01;0.04;0.05;0.01;0.02;0.02;0.04;0.04;0.01;0.05;0.00;0.01;0.01	-0.19;-5.16;-0.18;-0.18;-0.15;-0.18;-0.20;-0.15;-8.86;-0.18;-0.18;-0.17;-0.18;-0.28;-0.17;-2.07;-2.65;-0.18;-0.18;-0.22;-0.18;-0.18;-0.27;-0.28;-0.21;-0.20;-0.20;-53.60;-0.31;-0.18;-0.77;0.15;-0.17;-0.18	0.02;0.01;0.02;0.02;0.04;0.02;0.01;0.05;0.02;0.02;0.02;0.02;0.02;0.01;0.02;0.02;0.01;0.02;0.02;0.05;0.02;0.02;0.02;0.01;0.01;0.01;0.01;0.01;0.00;0.02;0.04;0.04;0.03;0.02
	ENSG00000231507	ENSG00000122188	snp_1_203545376;snp_1_203485498	0.36;-12.57	0.00;0.00	0.05;0.04	0.25;7.85	0.03;0.04
	Ana_XLOC_016501	ENSG00000034677	snp_8_101112816	-0.38	0	0.03	-0.24	0.04
	Ana_XLOC_016501	ENSG00000156509	snp_8_101454952	-1.98	0	0.04	-1.4	0.03
	Ana_XLOC_016501	ENSG00000186106	snp_8_101820379;snp_8_101565291;snp_8_101503029;snp_8_101456737;snp_8_101348436;snp_8_101636151;snp_8_101562565;snp_8_101454952;snp_8_101173251;snp_8_101465318;snp_8_101625434;snp_8_101553737;snp_8_101797340;snp_8_101730420	60.60;-14.24;-59.83;-59.83;-44.34;-3.02;-22.50;-1.98;-21.51;40.95;-3.02;-59.83;60.60;3.03	0.00;0.00;0.00;0.00;0.00;0.00;0.01;0.00;0.00;0.00;0.00;0.00;0.00;0.00	0.05;0.01;0.02;0.02;0.04;0.05;0.04;0.02;0.05;0.03;0.05;0.02;0.05;0.05	41.29;-10.97;-53.02;-53.02;-35.45;-2.68;-19.10;-1.92;-22.07;29.44;-2.68;-53.02;41.29;2.06	0.04;0.01;0.01;0.01;0.01;0.01;0.02;0.00;0.00;0.04;0.01;0.01;0.04;0.04
	Ana_XLOC_016501	ENSG00000104450	snp_8_101405211;snp_8_101224688;snp_8_101348436	-0.57;-36.30;-44.34	0.00;0.00;0.00	0.02;0.04;0.04	-0.55;-26.92;-32.50	0.00;0.02;0.02
	ENSG00000253824	ENSG00000156509	snp_8_101151030;snp_8_101197979	44.28;-2.86	0.00;0.00	0.04;0.03	-28.95;2.53	0.04;0.00
	ENSG00000253824	ENSG00000034677	snp_8_101197979;snp_8_101266554;snp_8_101151030	-2.86;0.59;44.28	0.00;0.00;0.00	0.03;0.03;0.04	1.77;-0.45;-27.98	0.04;0.01;0.05
	ENSG00000253824	ENSG00000104450	snp_8_101200486;snp_8_101266554	-24.63;0.59	0.00;0.00	0.03;0.03	-16.94;0.38	0.03;0.04
	ENSG00000253824	ENSG00000147669	snp_8_101026189;snp_8_101200486;snp_8_101205822;snp_8_101266554;snp_8_101197979	40.16;-24.63;49.34;0.59;-2.86	0.00;0.00;0.00;0.00;0.00	0.02;0.03;0.02;0.03;0.03	28.61;-16.19;30.54;0.49;-1.91	0.01;0.03;0.03;0.01;0.03
	ENSG00000253824	ENSG00000186106	snp_8_101544475;snp_8_101205822;snp_8_101798516;snp_8_101151030;snp_8_101266554;snp_8_101200486;snp_8_101634090;snp_8_101701718	30.07;49.34;45.46;44.28;0.59;-24.63;43.80;29.28	0.00;0.00;0.00;0.00;0.00;0.00;0.00;0.00	0.02;0.02;0.03;0.04;0.03;0.03;0.04;0.01	20.50;40.10;30.30;28.86;0.36;-23.09;37.69;30.00	0.02;0.00;0.03;0.04;0.05;0.00;0.01;0.00
	ENSG00000249334	ENSG00000109684	snp_4_10787501;snp_4_10583635;snp_4_10739561;snp_4_10745417;snp_4_10688582;snp_4_10800846;snp_4_10692788;snp_4_10756057;snp_4_10649456;snp_4_10714457;snp_4_10736654;snp_4_10638254;snp_4_10649565;snp_4_10751743;snp_4_10760202;snp_4_10694991;snp_4_10786963;snp_4_10655883;snp_4_10645341;snp_4_10714061;snp_4_10662260;snp_4_10686806;snp_4_10662390;snp_4_10725058;snp_4_10692755;snp_4_10732653;snp_4_107…	-0.31;60.03;-0.32;-0.31;-0.40;-0.24;0.38;-0.32;-0.26;0.29;-0.32;-0.32;-0.27;-0.32;-0.32;0.30;-0.29;-0.27;-0.30;0.27;-0.26;0.35;-0.25;-0.39;0.30;-0.31;-0.30;-0.27;-0.40;0.30;-38.93;0.40;-0.40;-0.32;-0.32;-0.33;0.27;-0.32;-5.86;-0.32;-39.49;-0.40;-0.32;-0.33;-0.41;-0.32;-0.25;-0.32;-0.32;-0.33;-0.42;-0.26;-0.30;-0.32;-0.32;0.30;-0.33;-0.33;-0.32;-0.38;-60.40;-0.34;0.38;-0.32;0.30;-0.26;-0.26;0.28;-…	0.00;0.00;0.00;0.00;0.00;0.00;0.00;0.00;0.00;0.00;0.00;0.00;0.00;0.00;0.00;0.00;0.00;0.00;0.00;0.00;0.00;0.00;0.00;0.00;0.00;0.00;0.00;0.00;0.00;0.00;0.01;0.00;0.00;0.00;0.00;0.00;0.00;0.00;0.00;0.00;0.01;0.00;0.00;0.00;0.00;0.00;0.00;0.00;0.00;0.00;0.00;0.00;0.00;0.00;0.00;0.00;0.00;0.00;0.00;0.00;0.00;0.00;0.00;0.00;0.00;0.00;0.00;0.00;0.00;0.00;0.00;0.00;0.00;0.00;0.00;0.00;0.00;0.00;0.00;0.01…	0.01;0.01;0.01;0.01;0.00;0.05;0.00;0.00;0.03;0.02;0.00;0.03;0.03;0.00;0.00;0.00;0.01;0.03;0.01;0.04;0.03;0.00;0.03;0.05;0.00;0.01;0.01;0.02;0.00;0.01;0.02;0.00;0.04;0.01;0.00;0.01;0.04;0.01;0.05;0.00;0.02;0.04;0.00;0.00;0.00;0.00;0.03;0.01;0.00;0.00;0.00;0.03;0.01;0.00;0.00;0.00;0.01;0.00;0.00;0.00;0.03;0.00;0.00;0.00;0.00;0.02;0.03;0.02;0.04;0.00;0.01;0.00;0.00;0.01;0.03;0.03;0.01;0.00;0.01;0.03…	-0.30;46.98;-0.31;-0.31;-0.28;-0.23;0.25;-0.31;-0.26;0.27;-0.30;-0.28;-0.25;-0.31;-0.30;0.17;-0.28;-0.26;-0.22;0.26;-0.18;0.18;-0.18;-0.38;0.17;-0.30;-0.29;-0.19;-0.31;0.17;-46.45;0.26;-0.38;-0.30;-0.30;-0.31;0.25;-0.31;-6.71;-0.30;-39.07;-0.39;-0.31;-0.22;-0.35;-0.30;-0.17;-0.23;-0.31;-0.32;-0.33;-0.25;-0.30;-0.31;-0.32;0.17;-0.21;-0.30;-0.31;-0.22;-49.76;-0.24;0.26;-0.20;0.17;-0.19;-0.25;0.27;-…	0.00;0.02;0.00;0.00;0.00;0.01;0.00;0.00;0.00;0.00;0.00;0.01;0.00;0.00;0.00;0.03;0.00;0.00;0.01;0.01;0.03;0.02;0.04;0.01;0.03;0.00;0.00;0.02;0.00;0.05;0.00;0.00;0.01;0.00;0.00;0.00;0.01;0.00;0.00;0.00;0.01;0.00;0.00;0.01;0.00;0.00;0.04;0.02;0.00;0.00;0.00;0.00;0.00;0.00;0.00;0.03;0.03;0.00;0.00;0.05;0.01;0.00;0.00;0.01;0.03;0.02;0.00;0.00;0.01;0.00;0.03;0.00;0.00;0.00;0.02;0.02;0.03;0.02;0.00;0.03…
	ENSG00000233610	ENSG00000136161	snp_13_48743471;snp_13_48868535;snp_13_49012265;snp_13_49172656;snp_13_49164460;snp_13_48857954;snp_13_49165053;snp_13_49194583;snp_13_48810789;snp_13_49104751;snp_13_48763637;snp_13_49186594;snp_13_49176517;snp_13_48913423;snp_13_49133433;snp_13_49016063;snp_13_49100564;snp_13_49164212;snp_13_48754676;snp_13_49168202;snp_13_49016510;snp_13_48962811;snp_13_49162251;snp_13_49107962;snp_13_49201247…	-31.43;-0.48;-0.49;0.47;0.52;0.52;0.52;0.41;0.47;2.65;2.51;0.42;0.47;0.46;0.46;-0.48;0.47;0.52;-22.95;0.52;0.50;-2.47;0.51;0.47;0.39;0.47;-0.42;0.47;0.43;0.46;0.39;0.47;0.42;-0.42;0.52;-0.47;0.48;0.40;-53.36;0.47;-0.47;0.47;23.99;0.44;26.48;0.43;-45.28;-0.48;0.47;0.48;-0.48;0.47;-0.45;-46.49;52.96;-0.48;2.63;0.48;0.44;0.42;52.96;0.49;0.47;-0.48;0.45;0.48;-0.43;0.50;0.47;0.30;-0.39;0.44;0.40;0.47;…	0.01;0.00;0.00;0.00;0.00;0.00;0.00;0.00;0.00;0.01;0.01;0.00;0.00;0.00;0.00;0.00;0.00;0.00;0.01;0.00;0.00;0.01;0.00;0.00;0.00;0.00;0.00;0.00;0.00;0.00;0.00;0.00;0.00;0.00;0.00;0.00;0.00;0.00;0.01;0.00;0.00;0.00;0.01;0.00;0.01;0.00;0.00;0.00;0.00;0.00;0.00;0.00;0.00;0.00;0.01;0.00;0.01;0.00;0.00;0.00;0.01;0.00;0.00;0.00;0.00;0.00;0.00;0.00;0.00;0.00;0.00;0.00;0.00;0.00;0.01;0.00;0.00;0.00;0.02;0.00…	0.03;0.00;0.00;0.00;0.00;0.00;0.00;0.00;0.00;0.05;0.04;0.00;0.00;0.00;0.00;0.00;0.00;0.00;0.02;0.00;0.00;0.03;0.00;0.00;0.00;0.00;0.00;0.00;0.00;0.00;0.00;0.00;0.00;0.00;0.00;0.00;0.00;0.00;0.05;0.00;0.00;0.00;0.03;0.00;0.03;0.00;0.01;0.00;0.00;0.00;0.00;0.00;0.00;0.01;0.03;0.00;0.05;0.00;0.00;0.00;0.05;0.00;0.00;0.00;0.00;0.00;0.00;0.00;0.00;0.01;0.00;0.00;0.00;0.00;0.04;0.00;0.00;0.00;0.05;0.00…	-24.18;-0.22;-0.23;0.24;0.25;0.26;0.25;0.17;0.23;-2.22;2.06;0.18;0.23;0.23;0.21;-0.22;0.22;0.25;-16.47;0.26;0.24;-2.75;0.24;0.22;0.19;0.23;-0.19;0.23;0.20;0.22;0.19;0.23;0.18;-0.21;0.25;-0.24;0.22;0.23;-61.04;0.23;-0.24;0.25;32.99;0.22;-22.24;0.21;-41.62;-0.22;0.23;0.22;-0.22;0.22;-0.22;-39.50;-44.49;-0.22;-2.19;0.22;0.19;0.18;-44.49;0.27;0.23;-0.22;0.21;0.23;-0.23;0.24;0.22;0.22;-0.20;0.20;0.20;…	0.04;0.01;0.01;0.01;0.00;0.00;0.00;0.05;0.01;0.03;0.04;0.04;0.01;0.01;0.01;0.01;0.01;0.00;0.05;0.00;0.01;0.00;0.01;0.01;0.03;0.01;0.01;0.01;0.01;0.01;0.03;0.01;0.04;0.01;0.00;0.01;0.01;0.01;0.00;0.01;0.00;0.00;0.00;0.01;0.03;0.02;0.00;0.01;0.01;0.01;0.01;0.01;0.01;0.01;0.03;0.01;0.03;0.01;0.02;0.02;0.03;0.01;0.01;0.01;0.02;0.01;0.01;0.01;0.01;0.01;0.01;0.01;0.03;0.00;0.04;0.03;0.03;0.01;0.01;0.01…
	ENSG00000233610	ENSG00000139687	snp_13_48880664;snp_13_48969391;snp_13_48851097;snp_13_49162451;snp_13_49150879;snp_13_48821488;snp_13_48876357;snp_13_49023698;snp_13_49173538;snp_13_48866464;snp_13_49137289;snp_13_48814808;snp_13_48914370;snp_13_49038677;snp_13_48918174;snp_13_49172227;snp_13_48873685;snp_13_48853034;snp_13_48846614;snp_13_49092065;snp_13_48846138;snp_13_49286438;snp_13_49019670;snp_13_48714413;snp_13_49166030…	9.45;-0.39;0.47;0.50;0.44;0.47;0.48;-47.34;0.40;0.48;0.85;0.48;-0.48;0.48;-0.46;0.40;-0.52;-7.62;0.48;0.47;-36.25;-0.52;-0.48;-37.50;0.52;0.52;-0.47;-53.36;0.47;1.75;-0.46;0.47;60.02;0.52;0.44;0.42;0.46;0.47;0.48;-0.43;0.47;0.48;-2.35;0.47;-0.47;-0.49;-0.48;0.47;0.47;0.52;0.52;0.52;0.46;0.47;0.46;-2.17;-0.48;2.51;2.65;-22.95;0.52;0.47;0.52;45.17;0.47;0.50;0.51;-2.47;0.47;-0.42;0.47;0.46;0.47;0.43…	0.00;0.00;0.00;0.00;0.00;0.00;0.00;0.02;0.00;0.00;0.00;0.00;0.00;0.00;0.00;0.00;0.00;0.01;0.00;0.00;0.01;0.02;0.00;0.01;0.00;0.00;0.00;0.01;0.00;0.01;0.00;0.00;0.00;0.00;0.00;0.00;0.00;0.00;0.00;0.00;0.00;0.00;0.00;0.00;0.00;0.00;0.00;0.00;0.00;0.00;0.00;0.00;0.00;0.00;0.00;0.01;0.00;0.01;0.01;0.01;0.00;0.00;0.00;0.00;0.00;0.00;0.00;0.01;0.00;0.00;0.00;0.00;0.00;0.00;0.00;0.01;0.00;0.00;0.01;0.00…	0.01;0.00;0.00;0.00;0.00;0.00;0.00;0.05;0.00;0.00;0.01;0.00;0.00;0.00;0.00;0.00;0.00;0.03;0.00;0.00;0.04;0.05;0.00;0.03;0.00;0.00;0.00;0.03;0.00;0.04;0.00;0.00;0.02;0.00;0.00;0.00;0.00;0.00;0.00;0.00;0.00;0.00;0.02;0.00;0.00;0.00;0.00;0.00;0.00;0.00;0.00;0.00;0.00;0.00;0.00;0.03;0.00;0.04;0.05;0.02;0.00;0.00;0.00;0.01;0.00;0.00;0.00;0.03;0.00;0.00;0.00;0.00;0.00;0.00;0.00;0.05;0.00;0.00;0.05;0.00…	7.39;-0.21;0.20;0.22;0.21;0.21;0.18;-53.54;0.18;0.19;0.69;0.21;-0.23;0.22;-0.21;0.18;-0.22;-8.99;0.21;0.23;-34.59;-0.46;-0.23;-45.11;0.21;0.22;-0.22;-60.60;0.19;1.43;-0.21;0.22;49.22;0.21;0.19;0.20;0.19;0.23;0.21;-0.19;0.23;0.18;1.86;0.21;-0.20;-0.24;-0.19;0.19;0.20;0.22;0.22;0.22;0.20;0.20;0.21;1.85;-0.24;2.66;-2.50;-24.73;0.22;0.23;0.22;42.56;0.23;0.23;0.21;-2.34;0.21;-0.24;0.21;0.22;0.19;0.23;…	0.01;0.01;0.02;0.01;0.01;0.02;0.04;0.01;0.04;0.03;0.01;0.01;0.01;0.01;0.01;0.03;0.01;0.00;0.02;0.01;0.01;0.04;0.01;0.00;0.01;0.01;0.01;0.00;0.03;0.04;0.01;0.01;0.01;0.02;0.03;0.02;0.03;0.01;0.02;0.02;0.01;0.04;0.02;0.02;0.02;0.00;0.03;0.03;0.03;0.01;0.01;0.01;0.03;0.02;0.01;0.02;0.00;0.01;0.01;0.00;0.01;0.01;0.01;0.00;0.01;0.01;0.02;0.01;0.01;0.00;0.02;0.01;0.03;0.00;0.01;0.00;0.01;0.01;0.03;0.03…
	ENSG00000233610	ENSG00000136156	snp_13_49237210;snp_13_48934667;snp_13_48781768;snp_13_48976738;snp_13_49196191;snp_13_48985759;snp_13_49201040;snp_13_48824231;snp_13_49212992;snp_13_49255972;snp_13_48766554;snp_13_49200704;snp_13_49180829;snp_13_49194553;snp_13_49248184;snp_13_49157477;snp_13_49118358;snp_13_49185796;snp_13_49209632;snp_13_48765009;snp_13_49195583;snp_13_49203823;snp_13_48841518;snp_13_49058691;snp_13_49169022…	0.19;-53.36;40.23;-0.38;0.27;-2.37;0.34;0.44;0.40;-0.56;0.19;0.28;0.49;0.26;-0.94;0.49;-36.34;0.42;0.21;0.21;0.27;0.40;0.47;-53.36;0.49;0.30;0.27;0.38;-0.47;0.48;0.45;-2.82;0.33;0.27;0.47;0.25;0.19;0.43;37.41;0.48;0.19;0.42;-0.47;0.22;0.59;0.49;0.47;0.51;0.47;60.02;0.32;0.47;0.28;0.41;0.27;0.51;0.27;0.41;0.44;0.63;0.23;-49.80;0.49;0.24;0.50;0.23;0.23;-0.47;0.47;0.19;0.23;0.47;0.29;0.47;-13.65;0.2…	0.01;0.01;0.00;0.00;0.00;0.02;0.00;0.00;0.00;0.00;0.02;0.00;0.00;0.00;0.01;0.00;0.01;0.00;0.01;0.01;0.00;0.00;0.00;0.01;0.00;0.00;0.00;0.00;0.00;0.00;0.00;0.01;0.00;0.00;0.00;0.00;0.01;0.00;0.01;0.00;0.01;0.00;0.00;0.01;0.00;0.00;0.00;0.00;0.00;0.00;0.00;0.00;0.00;0.00;0.00;0.00;0.00;0.00;0.00;0.01;0.00;0.01;0.00;0.00;0.00;0.00;0.00;0.00;0.00;0.02;0.01;0.00;0.00;0.00;0.01;0.01;0.00;0.00;0.00;0.00…	0.04;0.03;0.02;0.00;0.01;0.05;0.00;0.00;0.00;0.01;0.05;0.00;0.00;0.01;0.02;0.00;0.03;0.00;0.03;0.03;0.01;0.00;0.00;0.03;0.00;0.00;0.01;0.00;0.00;0.00;0.00;0.03;0.00;0.01;0.00;0.01;0.04;0.00;0.03;0.00;0.04;0.00;0.00;0.04;0.00;0.00;0.00;0.00;0.00;0.01;0.00;0.00;0.00;0.00;0.01;0.00;0.01;0.00;0.00;0.04;0.02;0.04;0.00;0.02;0.00;0.02;0.02;0.00;0.00;0.05;0.04;0.00;0.00;0.00;0.04;0.03;0.00;0.00;0.00;0.00…	0.23;-53.79;54.44;-0.38;0.31;-2.15;0.33;0.47;0.35;-0.43;0.20;0.36;0.43;0.31;-0.72;0.48;-32.52;0.41;0.23;0.24;0.32;0.35;0.48;-53.79;0.49;0.35;0.31;0.33;-0.35;0.47;0.44;-2.33;0.28;0.31;0.47;0.32;0.22;0.43;-34.19;0.47;0.20;0.41;-0.48;0.28;0.44;0.46;0.47;0.49;0.46;52.53;0.34;0.44;0.28;0.40;0.31;0.49;0.31;0.41;0.45;0.56;0.25;44.60;0.48;0.25;0.48;0.25;0.24;-0.48;0.48;0.20;0.28;0.47;0.35;0.47;-12.84;0.2…	0.00;0.01;0.00;0.00;0.00;0.03;0.00;0.00;0.00;0.02;0.01;0.00;0.00;0.00;0.03;0.00;0.02;0.00;0.00;0.00;0.00;0.00;0.00;0.01;0.00;0.00;0.00;0.00;0.00;0.00;0.00;0.03;0.00;0.00;0.00;0.00;0.00;0.00;0.02;0.00;0.01;0.00;0.00;0.00;0.00;0.00;0.00;0.00;0.00;0.01;0.00;0.00;0.00;0.00;0.00;0.00;0.00;0.00;0.00;0.02;0.00;0.03;0.00;0.00;0.00;0.00;0.00;0.00;0.00;0.01;0.00;0.00;0.00;0.00;0.02;0.01;0.00;0.00;0.00;0.00…
	ENSG00000233610	ENSG00000139679	snp_13_49001755;snp_13_49155380;snp_13_48982796;snp_13_48654404;snp_13_49460218;snp_13_49046578;snp_13_49131769;snp_13_49199862;snp_13_49112390;snp_13_49323443;snp_13_48871759;snp_13_49401543;snp_13_49181571;snp_13_49230945;snp_13_49348734;snp_13_48790088	-0.48;2.65;-6.79;-49.80;-49.80;60.02;0.21;-3.08;-3.98;-2.17;53.64;-3.11;2.34;60.02;28.66;60.02	0.00;0.01;0.01;0.01;0.01;0.00;0.02;0.00;0.01;0.01;0.00;0.00;0.01;0.00;0.00;0.00	0.00;0.04;0.05;0.04;0.04;0.02;0.05;0.02;0.05;0.03;0.00;0.01;0.03;0.01;0.02;0.01	0.28;-2.65;5.15;46.83;46.83;-60.53;-0.22;-1.96;3.04;-1.66;-51.15;-2.06;-2.73;-60.53;-26.24;-60.53	0.03;0.01;0.04;0.02;0.02;0.00;0.01;0.05;0.04;0.04;0.00;0.04;0.00;0.00;0.01;0.00
	Ana_XLOC_013146	ENSG00000170871	snp_4_7116138;snp_4_6725721;snp_4_6385533;snp_4_6697166;snp_4_6930213;snp_4_6973695;snp_4_6689656;snp_4_7080561;snp_4_6490465;snp_4_6929390;snp_4_6371350;snp_4_6883194;snp_4_6689814;snp_4_7033436;snp_4_6387974;snp_4_6682339;snp_4_6494183;snp_4_7019646;snp_4_6826756;snp_4_6387753;snp_4_6377713;snp_4_6666586;snp_4_6733381;snp_4_6844576;snp_4_6689956;snp_4_6713025;snp_4_6820291;snp_4_6680067;snp_4_6…	-20.85;-1.53;-0.44;-0.35;29.64;-60.35;0.24;-2.40;-35.95;-4.87;-0.49;-49.73;0.21;-18.10;-0.47;-5.77;-2.04;-60.35;0.99;-0.55;-0.52;-60.35;-32.45;1.00;0.25;-0.78;29.96;-1.95;-60.35;-0.44;-1.51;0.24;0.25;-37.27;-0.49;0.25;-0.47;0.24;-0.44;-2.00;-11.51;-0.46;-21.84;-41.04;-23.97;-0.49;-40.35;-25.64;-3.40;-0.49;-60.35;-0.48;-0.49;-0.50;1.26;-35.55;-2.56;-1.89	0.01;0.01;0.01;0.00;0.01;0.00;0.00;0.01;0.01;0.00;0.00;0.01;0.01;0.00;0.00;0.01;0.01;0.00;0.00;0.00;0.00;0.00;0.00;0.00;0.00;0.00;0.01;0.00;0.00;0.01;0.01;0.00;0.00;0.01;0.00;0.00;0.00;0.00;0.01;0.01;0.00;0.01;0.01;0.00;0.00;0.00;0.00;0.01;0.01;0.00;0.00;0.00;0.00;0.00;0.01;0.01;0.01;0.01	0.04;0.03;0.03;0.00;0.04;0.01;0.02;0.03;0.04;0.01;0.02;0.04;0.04;0.01;0.02;0.05;0.03;0.01;0.00;0.01;0.01;0.01;0.02;0.00;0.02;0.02;0.04;0.01;0.01;0.03;0.04;0.02;0.01;0.03;0.02;0.01;0.02;0.02;0.03;0.03;0.01;0.02;0.05;0.02;0.00;0.02;0.02;0.04;0.04;0.02;0.01;0.02;0.02;0.01;0.03;0.04;0.05;0.03	-24.75;-1.64;0.40;-0.16;25.64;60.04;0.17;-1.85;49.65;-3.37;0.41;-53.34;0.17;-16.13;0.39;-5.59;2.14;60.04;0.55;0.36;0.38;60.04;35.86;0.58;0.18;-0.60;-23.14;-1.16;60.04;0.40;-1.63;0.17;0.17;29.24;0.42;0.19;0.39;0.17;0.40;2.16;9.06;0.45;22.63;33.68;16.21;0.41;43.03;29.08;-4.18;0.41;60.04;0.45;0.41;0.41;-1.02;-39.81;-2.87;-1.48	0.00;0.00;0.02;0.05;0.03;0.00;0.03;0.03;0.00;0.03;0.01;0.01;0.04;0.01;0.02;0.02;0.00;0.00;0.04;0.03;0.02;0.00;0.00;0.03;0.03;0.03;0.05;0.05;0.00;0.01;0.00;0.03;0.03;0.04;0.01;0.02;0.02;0.03;0.01;0.00;0.02;0.01;0.01;0.02;0.02;0.01;0.00;0.00;0.00;0.01;0.00;0.01;0.01;0.01;0.02;0.00;0.01;0.03
	Ana_XLOC_013146	ENSG00000178988	snp_4_6608072;snp_4_7038045;snp_4_6386287;snp_4_6693522;snp_4_6873855;snp_4_6387753;snp_4_6929355;snp_4_6766034;snp_4_6547147;snp_4_6670654;snp_4_6389521;snp_4_6682825;snp_4_6640870;snp_4_6714502;snp_4_6732947;snp_4_6819610;snp_4_6682339;snp_4_6767432;snp_4_6642537;snp_4_6629006;snp_4_6790010;snp_4_6601849;snp_4_6308572;snp_4_6391655;snp_4_6642998;snp_4_6767056;snp_4_6778983;snp_4_6686469;snp_4_6…	-39.35;-20.02;2.73;-2.45;-53.29;-0.55;-53.29;0.37;35.70;43.53;1.04;-22.68;-45.37;-13.76;-33.21;-6.60;-5.77;0.38;26.51;-0.45;53.03;53.03;-29.16;-53.29;32.14;42.92;16.58;-47.43;-47.27;53.03;1.87;1.07;41.70;-35.55;-53.29;-2.27;29.90;2.65;0.68;0.20;3.59;41.25;-53.29;2.12;45.37;0.34;0.37;53.03;-53.29;-11.51;-13.81;-21.84;-53.29;1.04;-53.29;2.79;-37.27;-53.29;53.03;0.68	0.01;0.01;0.01;0.02;0.01;0.00;0.01;0.01;0.00;0.03;0.00;0.02;0.02;0.02;0.02;0.01;0.01;0.01;0.01;0.01;0.01;0.01;0.01;0.01;0.02;0.00;0.01;0.00;0.02;0.01;0.00;0.01;0.00;0.01;0.01;0.02;0.00;0.01;0.01;0.03;0.01;0.00;0.01;0.02;0.02;0.01;0.01;0.01;0.01;0.00;0.00;0.01;0.01;0.01;0.01;0.00;0.01;0.01;0.01;0.01	0.03;0.05;0.04;0.03;0.03;0.01;0.03;0.04;0.01;0.05;0.02;0.04;0.04;0.04;0.04;0.04;0.03;0.04;0.02;0.04;0.03;0.03;0.04;0.03;0.04;0.01;0.05;0.00;0.03;0.03;0.00;0.02;0.02;0.04;0.03;0.03;0.01;0.03;0.02;0.05;0.03;0.02;0.03;0.04;0.04;0.04;0.04;0.03;0.03;0.01;0.01;0.05;0.02;0.02;0.03;0.02;0.03;0.03;0.03;0.02	27.96;-17.30;2.21;2.37;60.23;-0.38;60.23;0.34;-40.59;-60.20;0.83;24.81;49.62;17.73;-29.38;-6.64;5.36;0.35;21.17;-0.35;42.34;42.34;30.51;60.23;28.70;32.63;19.19;53.85;43.68;42.34;1.13;1.00;40.03;-34.15;60.23;2.09;23.25;2.12;-0.56;0.21;3.04;36.49;60.23;1.92;-49.62;0.31;0.48;42.34;60.23;10.85;12.30;18.52;60.23;1.04;60.23;1.97;29.53;60.23;42.34;-0.55	0.05;0.04;0.04;0.02;0.00;0.03;0.00;0.02;0.00;0.00;0.02;0.01;0.01;0.00;0.04;0.01;0.02;0.02;0.03;0.05;0.03;0.03;0.01;0.00;0.04;0.02;0.00;0.00;0.03;0.03;0.04;0.01;0.00;0.02;0.00;0.03;0.02;0.03;0.02;0.02;0.02;0.01;0.00;0.04;0.01;0.02;0.00;0.03;0.00;0.00;0.01;0.04;0.00;0.01;0.00;0.05;0.04;0.00;0.03;0.03
	Ana_XLOC_013146	ENSG00000109519	snp_4_7080561;snp_4_7126203;snp_4_6770801;snp_4_6973695;snp_4_6618359;snp_4_7102290;snp_4_7116138;snp_4_6686469;snp_4_6666244;snp_4_6642537;snp_4_7033436;snp_4_6893915;snp_4_6835042;snp_4_6908751;snp_4_6883194;snp_4_6790010;snp_4_6929390;snp_4_6848814;snp_4_6988659;snp_4_6937430;snp_4_6657564;snp_4_6751939;snp_4_6637715;snp_4_6666586;snp_4_7019646;snp_4_6908150;snp_4_6770607;snp_4_7077610;snp_4_6…	-2.40;53.03;-32.88;-60.35;-40.89;-36.86;-20.85;-47.43;-0.54;26.51;-18.10;18.28;-29.33;2.41;-49.73;53.03;-4.87;-40.83;22.45;2.45;6.44;-28.92;2.90;-60.35;-60.35;-60.35;60.08;39.34;-0.47;-0.27;-0.47;-0.47;-11.51;-36.19;-23.97;-41.04;2.72;-2.56;60.08;2.57	0.01;0.01;0.00;0.00;0.00;0.01;0.01;0.00;0.00;0.01;0.00;0.01;0.01;0.02;0.01;0.01;0.00;0.00;0.01;0.01;0.00;0.00;0.00;0.00;0.00;0.00;0.00;0.01;0.00;0.01;0.00;0.00;0.00;0.01;0.00;0.00;0.01;0.01;0.00;0.01	0.03;0.03;0.02;0.01;0.02;0.04;0.04;0.01;0.00;0.03;0.01;0.04;0.04;0.05;0.04;0.03;0.01;0.02;0.04;0.05;0.02;0.02;0.02;0.01;0.01;0.01;0.01;0.03;0.00;0.03;0.00;0.00;0.01;0.04;0.00;0.02;0.04;0.05;0.01;0.05	-2.40;-49.56;-37.17;-53.12;-35.23;-38.92;-16.07;-34.26;-0.18;-24.78;-16.19;19.51;-25.19;2.10;-60.18;-49.56;-5.00;-38.32;24.36;2.53;5.18;-24.49;2.00;-53.12;-53.12;-53.12;42.37;32.22;-0.16;-0.28;-0.18;-0.16;-8.44;-39.70;-15.69;-38.07;-2.65;-3.11;42.37;2.33	0.01;0.01;0.00;0.01;0.01;0.01;0.05;0.02;0.05;0.01;0.01;0.01;0.03;0.03;0.00;0.01;0.00;0.01;0.01;0.01;0.02;0.01;0.04;0.01;0.01;0.01;0.03;0.02;0.04;0.00;0.03;0.05;0.03;0.00;0.02;0.01;0.01;0.00;0.03;0.02
	Ana_XLOC_013146	ENSG00000179010	snp_4_6678676;snp_4_6678429;snp_4_6642998;snp_4_6229690;snp_4_6651487;snp_4_6790010;snp_4_6720572;snp_4_6642537;snp_4_6701203;snp_4_6289370;snp_4_6315045;snp_4_6670654;snp_4_6733381;snp_4_6547147;snp_4_6844576;snp_4_6756549;snp_4_6687382;snp_4_6472415;snp_4_6291657;snp_4_6657417;snp_4_6693490;snp_4_6666586;snp_4_6651359;snp_4_6770607;snp_4_6721741;snp_4_6689813;snp_4_6713025;snp_4_6886957;snp_4_6…	-0.40;-0.46;32.14;2.74;1.71;53.03;-0.29;26.51;-0.34;5.48;-38.43;43.53;-32.45;35.70;1.00;31.64;-0.30;0.28;60.08;-0.40;0.25;-60.35;3.21;60.08;-0.26;0.28;-0.78;-27.59;2.43;-0.26;-0.57;0.69;-0.59;0.25;0.36;-0.23;25.37;3.00;-0.31;0.87;-23.97;-0.29;33.89;1.18;-0.47;-2.31;-0.30;20.71;-0.33;-2.27;29.90;60.08;2.65;-0.33;-0.35;29.64;16.18;-60.35;-43.80;-47.27;-0.46;28.14;-0.30;-40.89;-49.73;53.03;-0.45;-0.…	0.00;0.00;0.02;0.00;0.00;0.01;0.00;0.01;0.00;0.00;0.01;0.03;0.00;0.00;0.00;0.01;0.00;0.00;0.00;0.00;0.00;0.00;0.00;0.00;0.00;0.00;0.00;0.01;0.01;0.00;0.02;0.01;0.00;0.00;0.00;0.00;0.00;0.00;0.00;0.00;0.00;0.00;0.02;0.02;0.00;0.02;0.00;0.00;0.00;0.02;0.00;0.00;0.01;0.00;0.00;0.01;0.00;0.00;0.03;0.02;0.00;0.00;0.00;0.00;0.01;0.01;0.01;0.00;0.01;0.01;0.00;0.00;0.01;0.02;0.02;0.00;0.01;0.00;0.00;0.00…	0.00;0.00;0.04;0.02;0.01;0.03;0.00;0.02;0.00;0.02;0.03;0.05;0.02;0.01;0.00;0.03;0.00;0.02;0.01;0.00;0.01;0.01;0.01;0.01;0.01;0.01;0.01;0.03;0.04;0.01;0.05;0.05;0.00;0.00;0.00;0.01;0.01;0.01;0.00;0.01;0.00;0.00;0.03;0.04;0.00;0.04;0.00;0.00;0.00;0.03;0.01;0.01;0.03;0.00;0.00;0.04;0.02;0.01;0.05;0.03;0.00;0.02;0.00;0.01;0.04;0.02;0.02;0.00;0.03;0.04;0.01;0.01;0.04;0.04;0.05;0.01;0.03;0.01;0.00;0.01…	-0.21;-0.19;32.93;2.71;1.13;60.22;-0.23;30.11;-0.31;4.21;-38.20;-47.14;-24.80;-26.30;0.58;30.16;-0.16;0.22;53.16;-0.15;0.24;-60.22;3.04;53.16;-0.24;0.21;-0.61;-23.51;2.35;-0.24;-0.55;0.77;-0.26;0.28;0.30;-0.24;17.84;2.66;-0.17;0.54;-16.10;-0.18;-33.23;1.28;-0.19;-2.60;-0.21;18.22;-0.17;-2.39;28.31;53.16;3.01;-0.22;-0.32;23.57;11.63;-60.22;45.23;-53.16;-0.20;24.22;-0.27;-37.81;42.32;60.22;-0.38;-0…	0.01;0.02;0.02;0.00;0.04;0.00;0.01;0.00;0.00;0.02;0.01;0.02;0.03;0.02;0.03;0.01;0.04;0.03;0.01;0.04;0.00;0.00;0.01;0.01;0.00;0.03;0.02;0.02;0.01;0.00;0.02;0.01;0.00;0.00;0.00;0.00;0.03;0.01;0.03;0.04;0.02;0.04;0.02;0.01;0.02;0.01;0.01;0.00;0.03;0.01;0.00;0.01;0.00;0.01;0.00;0.04;0.04;0.00;0.02;0.01;0.02;0.02;0.00;0.01;0.03;0.00;0.03;0.00;0.05;0.01;0.01;0.01;0.01;0.03;0.04;0.00;0.04;0.00;0.03;0.04…
	Ana_XLOC_013146	ENSG00000132405	snp_4_7044600;snp_4_6679890;snp_4_7058900;snp_4_6480114;snp_4_6656272;snp_4_6476718;snp_4_6662747;snp_4_6857999;snp_4_6982022;snp_4_6685094;snp_4_6925213;snp_4_7106902;snp_4_6678676;snp_4_6683063;snp_4_6649971;snp_4_7126203;snp_4_7116138;snp_4_6725721;snp_4_7102290;snp_4_6767056;snp_4_6790010;snp_4_7033436;snp_4_6663160;snp_4_6642537;snp_4_6929390;snp_4_6664119;snp_4_6688235;snp_4_6733381;snp_4_6…	-0.27;-0.59;40.29;3.00;-0.37;-0.63;-0.37;-1.89;20.71;-0.33;60.08;41.70;-0.40;-0.33;1.87;53.03;-20.85;-1.53;-36.86;42.92;53.03;-18.10;-0.38;26.51;-4.87;-0.38;-0.34;-32.45;31.64;-1.95;-0.75;60.08;-1.51;39.34;29.96;-0.37;-22.35;-0.38;53.03;2.79;-0.50;-3.40;-0.39;-0.37;-2.56;-0.26;-0.39;2.72;5.27;42.70;29.64;-0.37;-2.40;18.87;28.14;-0.41;-49.73;53.03;22.45;-40.83;-0.37;-28.92;2.90;6.38;60.08;-0.38	0.01;0.00;0.00;0.00;0.00;0.00;0.00;0.01;0.00;0.00;0.00;0.00;0.00;0.00;0.00;0.01;0.01;0.01;0.01;0.00;0.01;0.00;0.00;0.01;0.00;0.00;0.00;0.00;0.01;0.00;0.01;0.00;0.01;0.01;0.01;0.00;0.01;0.00;0.01;0.00;0.00;0.01;0.00;0.00;0.01;0.00;0.00;0.01;0.01;0.00;0.01;0.00;0.01;0.01;0.00;0.00;0.01;0.01;0.01;0.00;0.00;0.00;0.00;0.01;0.00;0.00	0.03;0.00;0.02;0.01;0.00;0.02;0.00;0.03;0.00;0.00;0.01;0.02;0.00;0.00;0.00;0.03;0.04;0.03;0.04;0.01;0.03;0.01;0.00;0.03;0.01;0.00;0.00;0.02;0.03;0.01;0.03;0.01;0.04;0.03;0.04;0.00;0.05;0.00;0.03;0.02;0.00;0.04;0.00;0.00;0.05;0.02;0.00;0.04;0.04;0.01;0.04;0.00;0.03;0.03;0.02;0.00;0.04;0.03;0.04;0.02;0.00;0.02;0.02;0.04;0.01;0.00	-0.28;-0.17;35.42;3.00;-0.23;-0.42;-0.16;-2.40;12.67;-0.18;59.94;34.95;-0.16;-0.17;1.17;46.86;-17.89;-2.01;-32.59;39.94;46.86;-13.98;-0.16;23.43;-3.97;-0.16;-0.21;23.27;29.01;-2.03;-0.54;59.94;-1.99;45.99;-24.80;-0.16;-25.14;-0.16;46.86;3.06;-0.22;-3.67;-0.23;-0.15;-3.23;-0.23;-0.20;2.29;4.29;31.78;34.20;-0.17;-2.56;18.62;23.00;-0.18;-60.50;46.86;24.19;-45.73;-0.16;-25.12;2.92;7.01;59.94;-0.21	0.00;0.05;0.01;0.00;0.00;0.05;0.03;0.00;0.02;0.02;0.00;0.01;0.04;0.02;0.03;0.02;0.03;0.00;0.02;0.00;0.02;0.02;0.03;0.02;0.01;0.04;0.03;0.04;0.01;0.00;0.05;0.00;0.00;0.00;0.03;0.03;0.01;0.04;0.02;0.00;0.01;0.01;0.00;0.04;0.00;0.01;0.01;0.03;0.04;0.02;0.00;0.02;0.00;0.01;0.02;0.02;0.00;0.02;0.01;0.00;0.03;0.01;0.00;0.01;0.00;0.02
	Ana_XLOC_013146	ENSG00000186222	snp_4_6391655;snp_4_6790010;snp_4_6689814;snp_4_6663160;snp_4_6289370;snp_4_6770801;snp_4_7106902;snp_4_6683063;snp_4_7126203;snp_4_6678429;snp_4_6725721;snp_4_6680067;snp_4_6509238;snp_4_6770607;snp_4_6663319;snp_4_6671664;snp_4_6385995;snp_4_6547147;snp_4_6756549;snp_4_6657417;snp_4_6661646;snp_4_6679890;snp_4_6754107;snp_4_6678816;snp_4_6671341;snp_4_6457132;snp_4_6672607;snp_4_7095115;snp_4_6…	-53.29;53.03;0.21;-0.38;5.48;-32.88;41.70;-0.33;53.03;-0.46;-1.53;-1.95;-0.75;60.08;-0.32;-0.47;36.09;35.70;31.64;-0.40;-0.35;-0.59;11.05;-53.29;-0.46;-0.57;-0.48;-53.29;-0.47;-53.29;-0.37;-1.89;20.71;2.65;10.10;3.00;0.40;-0.37;-23.97;1.43;-49.73;-0.54;-0.37;-0.46;-47.43;-40.89;2.73;0.25;60.08;-0.49;-0.46;-0.46;-53.29;-11.51;53.03;-0.26;-0.37;-0.37;-0.38;-0.47;53.03;0.35;0.25;-0.26;25.84;-0.39;-0…	0.01;0.01;0.01;0.00;0.00;0.00;0.00;0.00;0.01;0.00;0.01;0.00;0.01;0.00;0.00;0.00;0.01;0.00;0.01;0.00;0.00;0.00;0.01;0.01;0.00;0.02;0.00;0.01;0.00;0.01;0.00;0.01;0.00;0.01;0.00;0.00;0.00;0.00;0.00;0.00;0.01;0.00;0.00;0.00;0.00;0.00;0.01;0.00;0.00;0.00;0.00;0.00;0.01;0.00;0.01;0.00;0.00;0.00;0.00;0.00;0.01;0.01;0.00;0.00;0.00;0.00;0.00;0.00;0.01;0.00;0.00;0.00;0.00;0.00;0.00;0.00;0.01;0.00;0.01;0.00…	0.03;0.03;0.04;0.00;0.02;0.02;0.02;0.00;0.03;0.00;0.03;0.01;0.03;0.01;0.00;0.00;0.04;0.01;0.03;0.00;0.00;0.00;0.04;0.03;0.00;0.05;0.00;0.03;0.00;0.03;0.00;0.03;0.00;0.03;0.00;0.01;0.00;0.00;0.00;0.02;0.04;0.00;0.00;0.00;0.01;0.02;0.04;0.02;0.01;0.00;0.00;0.00;0.03;0.01;0.03;0.01;0.00;0.00;0.00;0.00;0.03;0.03;0.01;0.02;0.02;0.00;0.00;0.00;0.03;0.00;0.02;0.00;0.01;0.00;0.00;0.01;0.03;0.01;0.04;0.00…	-60.07;49.75;0.19;-0.18;4.65;-34.78;42.16;-0.17;49.75;-0.19;-1.96;-1.55;-0.68;60.36;-0.18;-0.18;28.07;23.94;34.17;-0.18;-0.17;-0.24;8.77;-60.07;-0.20;-0.50;-0.18;-60.07;-0.20;-60.07;-0.18;-1.94;13.98;2.49;5.83;3.02;0.30;-0.20;-20.65;1.15;47.29;-0.21;-0.20;-0.21;-50.16;-32.00;2.57;0.19;60.36;-0.25;-0.19;-0.19;-60.07;-10.34;49.75;-0.16;-0.18;-0.17;-0.18;-0.19;49.75;0.38;0.20;-0.23;19.35;-0.18;-0.20…	0.00;0.01;0.02;0.01;0.01;0.00;0.00;0.03;0.01;0.02;0.00;0.01;0.01;0.00;0.01;0.02;0.05;0.04;0.00;0.01;0.02;0.01;0.05;0.00;0.02;0.04;0.02;0.00;0.02;0.00;0.02;0.01;0.01;0.01;0.04;0.00;0.00;0.01;0.00;0.02;0.02;0.02;0.01;0.01;0.00;0.02;0.01;0.02;0.00;0.00;0.02;0.02;0.00;0.01;0.01;0.04;0.02;0.02;0.01;0.02;0.01;0.00;0.02;0.01;0.03;0.02;0.01;0.02;0.00;0.02;0.02;0.02;0.01;0.01;0.01;0.02;0.01;0.01;0.04;0.02…
	Ana_XLOC_013146	ENSG00000173013	snp_4_6924213;snp_4_6676719;snp_4_7095115;snp_4_6835073;snp_4_6678816;snp_4_6650231;snp_4_7015039;snp_4_6898678;snp_4_6849068;snp_4_6629209;snp_4_6925213;snp_4_7049497;snp_4_6990943;snp_4_6647824;snp_4_6857999;snp_4_7113481;snp_4_6794265;snp_4_7116138;snp_4_6767056;snp_4_7102290;snp_4_6725721;snp_4_6973695;snp_4_7080561;snp_4_6649971;snp_4_6988659;snp_4_6929390;snp_4_6893305;snp_4_6883194;snp_4_6…	0.69;1.37;-53.29;-53.29;-53.29;1.46;-41.04;-3.40;-35.66;0.37;60.08;-53.29;-53.29;-2.56;-1.89;2.72;-28.24;-20.85;42.92;-36.86;-1.53;-60.35;-2.40;1.87;22.45;-4.87;-31.54;-49.73;1.71;-18.10;-60.35;-53.29;-60.35;1.70;2.90;-28.92;6.44;0.72;39.34;-39.35;31.58;60.08;33.82;-60.35;-53.29;-1.95;-1.51	0.01;0.01;0.01;0.01;0.01;0.00;0.00;0.01;0.01;0.01;0.00;0.01;0.01;0.01;0.01;0.01;0.01;0.01;0.00;0.01;0.01;0.00;0.01;0.00;0.01;0.00;0.00;0.01;0.00;0.00;0.00;0.01;0.00;0.00;0.00;0.00;0.00;0.01;0.01;0.01;0.01;0.00;0.00;0.00;0.01;0.00;0.01	0.05;0.03;0.03;0.03;0.03;0.02;0.02;0.04;0.04;0.04;0.01;0.03;0.03;0.05;0.03;0.04;0.05;0.04;0.01;0.04;0.03;0.01;0.03;0.00;0.04;0.01;0.01;0.04;0.01;0.01;0.01;0.03;0.01;0.02;0.02;0.02;0.02;0.04;0.03;0.03;0.03;0.01;0.02;0.01;0.03;0.01;0.04	0.64;1.20;-46.78;-46.78;-46.78;1.16;-31.67;-4.54;-29.62;0.30;60.58;-46.78;-46.78;-3.18;-1.69;-2.14;-28.33;-17.01;38.94;-33.57;-1.78;-43.30;-2.25;1.74;25.46;-4.84;-23.86;-59.85;1.39;-14.63;-43.30;-46.78;-43.30;1.44;3.01;26.15;6.33;0.69;32.74;-28.50;25.92;60.58;28.09;-43.30;-46.78;-1.54;-1.76	0.02;0.02;0.02;0.02;0.02;0.02;0.03;0.00;0.04;0.03;0.00;0.02;0.02;0.00;0.01;0.04;0.01;0.04;0.01;0.02;0.00;0.03;0.01;0.00;0.00;0.00;0.02;0.00;0.01;0.01;0.03;0.02;0.03;0.02;0.00;0.01;0.00;0.02;0.02;0.04;0.03;0.00;0.02;0.03;0.02;0.01;0.00
	Ana_XLOC_013146	ENSG00000173011	snp_4_7093507;snp_4_6898678;snp_4_6788231;snp_4_6647824;snp_4_6982022;snp_4_6857999;snp_4_7113481;snp_4_6693981;snp_4_6925213;snp_4_6662979;snp_4_6604926;snp_4_6598683;snp_4_6698375;snp_4_6901647;snp_4_7058900;snp_4_6847337;snp_4_6637715;snp_4_7019646;snp_4_6666586;snp_4_6908150;snp_4_6770607;snp_4_6910564;snp_4_6680067;snp_4_6695214;snp_4_6820291;snp_4_6973695;snp_4_6930213;snp_4_7106902;snp_4_7…	-36.19;-3.40;-25.64;-2.56;20.71;-1.89;2.72;2.57;60.08;29.90;0.99;53.03;1.04;13.50;40.29;12.30;2.90;-60.35;-60.35;-60.35;60.08;33.82;-1.95;-1.51;29.96;-60.35;29.64;41.70;53.03;-2.40;1.07;28.14;-1.53;53.03;-31.54;53.03;2.41;-49.73;1.43;26.51;-18.10;-40.83;2.45;-0.41;22.45	0.01;0.01;0.01;0.01;0.00;0.01;0.01;0.01;0.00;0.00;0.01;0.01;0.01;0.00;0.00;0.00;0.00;0.00;0.00;0.00;0.00;0.00;0.00;0.01;0.01;0.00;0.01;0.00;0.01;0.01;0.01;0.00;0.01;0.01;0.00;0.01;0.02;0.01;0.00;0.01;0.00;0.00;0.01;0.02;0.01	0.04;0.04;0.04;0.05;0.00;0.03;0.04;0.05;0.01;0.02;0.03;0.03;0.04;0.00;0.02;0.00;0.02;0.01;0.01;0.01;0.01;0.02;0.01;0.04;0.04;0.01;0.04;0.02;0.03;0.03;0.04;0.02;0.03;0.03;0.01;0.03;0.05;0.04;0.02;0.03;0.01;0.02;0.05;0.05;0.04	-29.43;-3.62;32.81;-3.12;11.06;-1.75;3.00;2.54;-44.17;24.24;0.87;59.71;1.05;13.08;27.99;11.03;-2.31;-50.11;-50.11;-50.11;-44.17;23.03;-1.27;-1.55;31.71;-50.11;32.17;47.12;59.71;-2.23;1.07;21.31;-1.52;59.71;-20.33;59.71;2.62;-60.73;1.12;29.85;-12.21;-34.06;2.60;0.37;-18.11	0.04;0.01;0.00;0.00;0.03;0.01;0.00;0.01;0.03;0.02;0.01;0.00;0.01;0.00;0.05;0.00;0.02;0.01;0.01;0.01;0.03;0.05;0.03;0.01;0.01;0.01;0.01;0.00;0.00;0.01;0.01;0.03;0.01;0.00;0.04;0.00;0.01;0.00;0.02;0.00;0.04;0.02;0.01;0.03;0.04
	ENSG00000241316	ENSG00000172340	snp_3_67617033;snp_3_67650592	-29.33;3.08	0.00;0.00	0.01;0.05	-17.32;-2.73	0.03;0.01
	ENSG00000246067	ENSG00000137500	snp_11_83038040;snp_11_83005489;snp_11_83100219;snp_11_83043206;snp_11_83018346;snp_11_82984478;snp_11_83058080;snp_11_83081862;snp_11_83030356;snp_11_83015230;snp_11_82856318;snp_11_82960216;snp_11_82893114;snp_11_82956580;snp_11_83123697;snp_11_82948888;snp_11_83081579;snp_11_82970668;snp_11_83102584;snp_11_82855317;snp_11_83114006;snp_11_82973041;snp_11_83059181;snp_11_82953586;snp_11_83127241…	-3.36;-3.02;-60.51;-3.02;-2.97;-3.38;-3.01;-3.08;-3.01;-3.06;59.93;-3.02;19.98;-3.36;-3.06;-3.32;-2.96;-3.36;-3.02;-60.51;-3.02;-3.02;-3.00;59.93;-10.09;-1.28;-3.22;-3.02;-3.02;-3.02;-3.41;-60.51;-3.00;-3.42;-3.02;-30.56;-3.09;-3.24;-60.51;-3.02;-3.11;-3.02;-3.09;-3.02;-3.05;-60.51;-3.02;-3.01;18.40;-3.02;-3.02;-3.09;-3.04;59.93;59.93;-30.25;-3.01;-3.08;-3.02;-1.24;-3.07;-60.51;-3.12;-3.02;-3.32;…	0.00;0.00;0.00;0.00;0.00;0.00;0.00;0.00;0.00;0.00;0.00;0.00;0.00;0.00;0.00;0.00;0.00;0.00;0.00;0.00;0.00;0.00;0.00;0.00;0.00;0.00;0.00;0.00;0.00;0.00;0.00;0.00;0.00;0.00;0.00;0.00;0.00;0.00;0.00;0.00;0.00;0.00;0.00;0.00;0.00;0.00;0.00;0.00;0.00;0.00;0.00;0.00;0.00;0.00;0.00;0.00;0.00;0.00;0.00;0.00;0.00;0.00;0.00;0.00;0.00;0.00;0.00;0.00;0.00;0.00;0.00;0.00;0.00;0.00;0.00	0.05;0.05;0.05;0.05;0.04;0.04;0.05;0.04;0.05;0.04;0.05;0.05;0.05;0.05;0.04;0.03;0.05;0.05;0.05;0.05;0.05;0.05;0.05;0.05;0.05;0.02;0.02;0.05;0.05;0.05;0.04;0.05;0.05;0.04;0.05;0.02;0.04;0.03;0.05;0.05;0.03;0.05;0.04;0.05;0.04;0.05;0.05;0.05;0.01;0.05;0.05;0.04;0.04;0.05;0.05;0.05;0.04;0.04;0.05;0.03;0.04;0.05;0.04;0.05;0.05;0.02;0.04;0.05;0.04;0.05;0.05;0.05;0.04;0.05;0.05	2.61;2.35;47.06;2.35;2.27;2.62;2.31;2.33;2.26;2.30;-60.30;2.35;-20.10;2.61;2.23;2.57;2.33;2.61;2.35;47.06;2.36;2.35;2.40;-60.30;7.84;-0.94;1.94;2.35;2.35;2.35;2.56;47.06;2.26;2.66;2.35;24.78;2.08;2.15;47.06;2.35;2.52;2.35;2.30;2.35;2.30;47.06;2.35;2.31;11.06;2.35;2.35;2.40;2.32;-60.30;-60.30;23.53;2.12;2.28;2.35;-0.92;2.35;47.06;2.35;2.35;2.72;-16.99;2.35;2.64;2.64;2.35;2.61;2.61;2.28;2.28;2.66	0.02;0.02;0.02;0.02;0.02;0.02;0.02;0.02;0.02;0.02;0.00;0.02;0.00;0.02;0.02;0.01;0.02;0.02;0.02;0.02;0.02;0.02;0.02;0.00;0.02;0.01;0.04;0.02;0.02;0.02;0.02;0.02;0.02;0.02;0.02;0.01;0.04;0.03;0.02;0.02;0.01;0.02;0.02;0.02;0.02;0.02;0.02;0.02;0.03;0.02;0.02;0.02;0.02;0.00;0.00;0.02;0.03;0.02;0.02;0.02;0.02;0.02;0.02;0.02;0.01;0.00;0.02;0.02;0.01;0.02;0.02;0.02;0.02;0.02;0.02
	ENSG00000246067	ENSG00000137502	snp_11_82893114;snp_11_82783111;snp_11_82715579;snp_11_82526252;snp_11_82925709;snp_11_82953586;snp_11_82686989;snp_11_82506281;snp_11_82856318;snp_11_82774002	19.98;-15.89;59.93;59.93;-30.56;59.93;59.93;59.93;59.93;-2.02	0.00;0.00;0.00;0.00;0.00;0.00;0.00;0.00;0.00;0.00	0.05;0.05;0.05;0.05;0.02;0.05;0.05;0.05;0.05;0.04	13.32;-16.32;39.97;39.97;21.08;39.97;39.97;39.97;39.97;-1.97	0.05;0.00;0.05;0.05;0.02;0.05;0.05;0.05;0.05;0.01
	ENSG00000246067	ENSG00000137509	snp_11_82526252;snp_11_82715579;snp_11_82856318;snp_11_82726009;snp_11_82506281;snp_11_82893114;snp_11_82686989	59.93;59.93;59.93;16.68;59.93;19.98;59.93	0.00;0.00;0.00;0.00;0.00;0.00;0.00	0.05;0.05;0.05;0.02;0.05;0.05;0.05	46.93;46.93;46.93;13.06;46.93;15.64;46.93	0.02;0.02;0.02;0.01;0.02;0.02;0.02
	ENSG00000246067	ENSG00000165490	snp_11_82984478;snp_11_82989632;snp_11_82933326;snp_11_82947372;snp_11_82585355;snp_11_82960216;snp_11_82942213;snp_11_82783111;snp_11_82955347;snp_11_82956580;snp_11_82959952;snp_11_82850490;snp_11_82932655;snp_11_82948888;snp_11_82437978;snp_11_82970668;snp_11_82797960;snp_11_82774002;snp_11_82855317;snp_11_82973041;snp_11_82968465;snp_11_82726009;snp_11_82850521;snp_11_82938561	-3.38;-3.02;-3.41;-3.02;-60.51;-3.02;-3.36;-15.89;-3.08;-3.36;-3.35;-1.24;-3.02;-3.32;-60.51;-3.36;-60.51;-2.02;-60.51;-3.02;-60.51;16.68;-1.28;-3.06	0.00;0.00;0.00;0.00;0.00;0.00;0.00;0.00;0.00;0.00;0.00;0.00;0.00;0.00;0.00;0.00;0.00;0.00;0.00;0.00;0.00;0.00;0.00;0.00	0.04;0.05;0.04;0.05;0.05;0.05;0.05;0.05;0.04;0.05;0.05;0.03;0.05;0.03;0.05;0.05;0.05;0.04;0.05;0.05;0.05;0.02;0.02;0.04	3.41;3.02;3.30;3.02;60.49;3.02;3.36;-16.04;2.97;3.36;3.34;-0.80;3.02;3.15;60.49;3.36;60.49;-2.09;60.49;3.02;60.49;-10.25;-0.92;3.10	0.00;0.00;0.00;0.00;0.00;0.00;0.00;0.00;0.00;0.00;0.00;0.04;0.00;0.00;0.00;0.00;0.00;0.00;0.00;0.00;0.00;0.03;0.01;0.00
	ENSG00000246067	ENSG00000137494	snp_11_83158458;snp_11_82585355;snp_11_82933326;snp_11_83075984;snp_11_82997020;snp_11_83000817;snp_11_83145894;snp_11_82925709;snp_11_83046450;snp_11_82997794;snp_11_83043503;snp_11_83068369;snp_11_83081579;snp_11_82948888;snp_11_83076364;snp_11_83123697;snp_11_82855317;snp_11_83102584;snp_11_82970668;snp_11_83059181;snp_11_82973041;snp_11_83114006;snp_11_83042579;snp_11_83127241;snp_11_83081862…	-3.00;-60.51;-3.41;-3.02;-3.02;-3.42;-2.76;-30.56;-3.02;-60.51;-3.24;-3.09;-2.96;-3.32;-3.01;-3.06;-60.51;-3.02;-3.36;-3.00;-3.02;-3.02;-3.02;-10.09;-3.08;-3.01;-3.38;-3.06;-3.01;-3.02;-3.36;-3.36;-3.02;-60.51;-2.97;-3.02;-2.69;-3.02;-3.33;-3.34;-3.36;-3.36;-3.00;-3.35;-3.07;-3.12;-3.07;-60.51;-3.06;-3.32;-3.02;-3.02;-3.02;-3.04;-3.09;-30.25;-3.02;-3.08;-3.01;-3.02;-3.11;-3.02;-3.09;-3.05;-60.51;…	0.00;0.00;0.00;0.00;0.00;0.00;0.00;0.00;0.00;0.00;0.00;0.00;0.00;0.00;0.00;0.00;0.00;0.00;0.00;0.00;0.00;0.00;0.00;0.00;0.00;0.00;0.00;0.00;0.00;0.00;0.00;0.00;0.00;0.00;0.00;0.00;0.00;0.00;0.00;0.00;0.00;0.00;0.00;0.00;0.00;0.00;0.00;0.00;0.00;0.00;0.00;0.00;0.00;0.00;0.00;0.00;0.00;0.00;0.00;0.00;0.00;0.00;0.00;0.00;0.00;0.00;0.00;0.00	0.05;0.05;0.04;0.05;0.05;0.04;0.05;0.02;0.05;0.05;0.03;0.04;0.05;0.03;0.04;0.04;0.05;0.05;0.05;0.05;0.05;0.05;0.05;0.05;0.04;0.05;0.04;0.04;0.05;0.05;0.05;0.05;0.05;0.05;0.04;0.05;0.05;0.05;0.04;0.05;0.05;0.05;0.05;0.05;0.04;0.04;0.04;0.05;0.04;0.05;0.05;0.05;0.05;0.04;0.04;0.05;0.05;0.04;0.04;0.05;0.03;0.05;0.04;0.04;0.05;0.05;0.05;0.05	-2.52;-50.16;-2.87;-2.51;-2.51;-2.63;-2.05;-25.27;-2.51;-50.16;-2.57;-2.38;-2.30;-2.73;-2.54;-2.48;-50.16;-2.51;-2.79;-2.50;-2.51;-2.44;-2.51;-8.36;-2.50;-2.57;-2.75;-2.54;-2.57;-2.51;-2.79;-2.79;-2.51;-50.16;-2.58;-2.51;-1.93;-2.51;-2.53;-2.83;-2.79;-2.79;-2.34;-2.71;-2.57;-2.56;-2.48;-50.16;-2.43;-2.75;-2.51;-2.51;-2.51;-2.53;-2.40;-25.08;-2.51;-2.48;-2.41;-2.51;-2.49;-2.51;-2.42;-2.50;-50.16;-…	0.01;0.01;0.01;0.01;0.01;0.02;0.02;0.00;0.01;0.01;0.01;0.02;0.02;0.01;0.01;0.01;0.01;0.01;0.01;0.01;0.01;0.01;0.01;0.01;0.01;0.01;0.01;0.01;0.01;0.01;0.01;0.01;0.01;0.01;0.01;0.01;0.03;0.01;0.02;0.01;0.01;0.01;0.02;0.01;0.01;0.01;0.01;0.01;0.01;0.01;0.01;0.01;0.01;0.01;0.02;0.01;0.01;0.01;0.01;0.01;0.01;0.01;0.02;0.01;0.01;0.01;0.01;0.01
	ENSG00000246067	ENSG00000165494	snp_11_83015087;snp_11_83033560;snp_11_83018617;snp_11_82959952;snp_11_83113738;snp_11_83113536;snp_11_82942213;snp_11_82526252;snp_11_83033686;snp_11_83076120;snp_11_83101766;snp_11_82797960;snp_11_82938561;snp_11_82726009;snp_11_83029483;snp_11_83051899;snp_11_83032983;snp_11_83083535;snp_11_82686989;snp_11_82947372;snp_11_82989632;snp_11_82814292;snp_11_83000296;snp_11_82955347;snp_11_83075887…	-3.02;-3.33;-3.34;-3.35;-3.00;-3.07;-3.36;59.93;-3.36;-3.12;-3.07;-60.51;-3.06;16.68;-3.32;-3.02;-3.04;-3.09;59.93;-3.02;-3.02;-38.77;-3.02;-3.08;-30.25;59.93;-3.09;-3.02;-3.02;-3.01;-3.02;-3.05;-60.51;-3.02;-3.42;-3.00;-3.41;-60.51;-3.02;-3.02;-60.51;-3.24;-3.09;-30.56;-3.02;-60.51;-3.02;-3.36;-2.96;-3.01;-3.32;-3.06;-3.22;-3.02;-10.09;-3.00;59.93;-3.02;-3.02;59.93;-3.06;-3.01;-3.38;-3.01;-3.08;…	0.00;0.00;0.00;0.00;0.00;0.00;0.00;0.00;0.00;0.00;0.00;0.00;0.00;0.00;0.00;0.00;0.00;0.00;0.00;0.00;0.00;0.01;0.00;0.00;0.00;0.00;0.00;0.00;0.00;0.00;0.00;0.00;0.00;0.00;0.00;0.00;0.00;0.00;0.00;0.00;0.00;0.00;0.00;0.00;0.00;0.00;0.00;0.00;0.00;0.00;0.00;0.00;0.00;0.00;0.00;0.00;0.00;0.00;0.00;0.00;0.00;0.00;0.00;0.00;0.00;0.00;0.00;0.00;0.00;0.00;0.01;0.00;0.00;0.00;0.00	0.05;0.04;0.05;0.05;0.05;0.04;0.05;0.05;0.05;0.04;0.04;0.05;0.04;0.02;0.05;0.05;0.04;0.04;0.05;0.05;0.05;0.04;0.05;0.04;0.05;0.05;0.04;0.05;0.05;0.05;0.05;0.04;0.05;0.05;0.04;0.05;0.04;0.05;0.05;0.05;0.05;0.03;0.04;0.02;0.05;0.05;0.05;0.05;0.05;0.04;0.03;0.04;0.02;0.05;0.05;0.05;0.05;0.05;0.05;0.05;0.04;0.05;0.04;0.05;0.04;0.05;0.05;0.05;0.05;0.05;0.05;0.05;0.04;0.05;0.05	2.19;2.63;2.41;2.41;2.11;2.15;2.43;-49.49;2.43;2.23;2.24;43.77;2.18;-14.15;2.43;2.19;2.17;2.17;-49.49;2.19;2.19;35.07;2.19;2.14;21.89;-49.49;2.14;2.19;2.19;2.12;2.19;2.11;43.77;2.19;2.53;2.11;2.42;43.77;2.19;2.19;43.77;1.96;2.00;20.99;2.19;43.77;2.19;2.43;1.97;1.99;2.36;2.03;2.25;2.19;7.29;2.27;-49.49;2.19;2.20;-49.49;2.10;2.16;2.37;2.16;2.24;2.43;-16.50;2.19;2.19;-49.49;-36.62;2.43;1.94;2.19;43.…	0.03;0.01;0.03;0.03;0.03;0.03;0.03;0.01;0.03;0.03;0.03;0.03;0.03;0.00;0.03;0.03;0.03;0.03;0.01;0.03;0.03;0.01;0.03;0.03;0.03;0.01;0.03;0.03;0.03;0.03;0.03;0.03;0.03;0.03;0.02;0.03;0.03;0.03;0.03;0.03;0.03;0.05;0.04;0.02;0.03;0.03;0.03;0.03;0.05;0.04;0.02;0.04;0.02;0.03;0.03;0.02;0.01;0.03;0.03;0.01;0.04;0.03;0.03;0.03;0.02;0.03;0.01;0.03;0.03;0.01;0.01;0.03;0.04;0.03;0.03
	Ana_XLOC_003894	ENSG00000257127	snp_12_92835130;snp_12_92723549;snp_12_92763952;snp_12_92975303;snp_12_93002031;snp_12_92786154;snp_12_92843754;snp_12_92799291;snp_12_92984957;snp_12_92927318;snp_12_92747629;snp_12_92556267;snp_12_92231174;snp_12_92776621;snp_12_92693048;snp_12_92556257;snp_12_92764884;snp_12_92840641	2.40;4.84;3.71;60.41;31.54;2.19;2.21;2.36;60.41;-41.03;12.71;2.79;45.16;2.26;60.41;2.88;60.41;34.11	0.00;0.00;0.00;0.00;0.00;0.00;0.00;0.00;0.00;0.00;0.00;0.00;0.00;0.00;0.00;0.00;0.00;0.00	0.03;0.04;0.03;0.03;0.04;0.05;0.05;0.04;0.03;0.04;0.04;0.05;0.05;0.05;0.03;0.05;0.03;0.04	-2.84;-5.09;2.64;42.63;-22.94;-2.59;-2.58;-2.57;42.63;-31.96;-12.28;-3.12;37.37;-2.50;42.63;-3.13;42.63;25.41	0.00;0.00;0.03;0.03;0.02;0.00;0.00;0.00;0.03;0.02;0.00;0.00;0.01;0.00;0.03;0.00;0.03;0.03
	Ana_XLOC_003894	ENSG00000257242	snp_12_92617299;snp_12_92231174;snp_12_92348845	-32.74;45.16;45.57	0.00;0.00;0.00	0.01;0.05;0.04	-29.64;47.73;36.13	0.00;0.00;0.01
	Ana_XLOC_003894	ENSG00000205057	snp_12_92723549;snp_12_92763952;snp_12_92835130;snp_12_92975303;snp_12_93002031;snp_12_92843754;snp_12_92799291;snp_12_92786154;snp_12_92984957;snp_12_92747629;snp_12_92927318;snp_12_92776621;snp_12_92556267;snp_12_92231174;snp_12_92693048;snp_12_92556257;snp_12_92840641;snp_12_92764884	4.84;3.71;2.40;60.41;31.54;2.21;2.36;2.19;60.41;12.71;-41.03;2.26;2.79;45.16;60.41;2.88;34.11;60.41	0.00;0.00;0.00;0.00;0.00;0.00;0.00;0.00;0.00;0.00;0.00;0.00;0.00;0.00;0.00;0.00;0.00;0.00	0.04;0.03;0.03;0.03;0.04;0.05;0.04;0.05;0.03;0.04;0.04;0.05;0.05;0.05;0.03;0.05;0.04;0.03	-5.40;2.68;-2.93;43.94;-21.87;-2.71;-2.70;-2.70;43.94;-13.05;-33.56;-2.64;-3.33;36.01;43.94;-3.38;23.86;43.94	0.00;0.03;0.00;0.03;0.03;0.00;0.00;0.00;0.03;0.00;0.02;0.00;0.00;0.01;0.03;0.00;0.04;0.03
	Ana_XLOC_007160	ENSG00000176390	snp_17_29102345;snp_17_29110652;snp_17_29094323;snp_17_29115681;snp_17_29057197;snp_17_29078782;snp_17_29102550;snp_17_29065180;snp_17_29016472;snp_17_29097481;snp_17_29078770;snp_17_29073570;snp_17_29105304;snp_17_29010853;snp_17_29089911;snp_17_29118565;snp_17_29103012;snp_17_29103762;snp_17_29102571;snp_17_29064249;snp_17_29065212;snp_17_29088141	-0.38;-0.37;-0.37;-0.42;-0.46;-0.46;-0.39;-0.57;-6.62;-0.58;-0.45;-0.39;-0.38;-60.55;-0.40;-10.57;-0.44;-0.44;-0.38;2.81;-0.62;-0.38	0.01;0.01;0.01;0.00;0.00;0.01;0.01;0.00;0.00;0.00;0.01;0.01;0.01;0.00;0.00;0.00;0.00;0.00;0.01;0.00;0.00;0.01	0.04;0.05;0.05;0.03;0.02;0.04;0.05;0.02;0.01;0.04;0.05;0.05;0.05;0.03;0.03;0.02;0.01;0.01;0.05;0.04;0.04;0.05	-0.50;-0.47;-0.47;-0.43;-0.48;-0.61;-0.53;-0.65;4.64;-0.66;-0.60;-0.51;-0.52;42.06;-0.57;-7.08;-0.32;-0.47;-0.51;3.08;-0.78;-0.51	0.00;0.00;0.00;0.00;0.00;0.00;0.00;0.00;0.02;0.00;0.00;0.00;0.00;0.04;0.00;0.04;0.01;0.00;0.00;0.00;0.00;0.00
	ENSG00000180712	ENSG00000168310	snp_4_185257991;snp_4_185386355	8.90;-30.52	0.00;0.00	0.04;0.04	6.42;-23.97	0.03;0.02
	ENSG00000180712	ENSG00000164305	snp_4_185401301;snp_4_185366396;snp_4_185374485;snp_4_185361759;snp_4_185411746;snp_4_185601214;snp_4_185343127;snp_4_185275108;snp_4_185377735	-1.27;-1.25;-1.27;3.47;-1.27;47.83;-1.29;-0.38;-4.52	0.00;0.00;0.00;0.00;0.00;0.00;0.00;0.00;0.00	0.03;0.03;0.03;0.04;0.03;0.02;0.03;0.04;0.01	-0.90;-0.88;-0.87;2.98;-0.86;47.16;-1.14;-0.32;-3.24	0.02;0.02;0.02;0.01;0.02;0.00;0.00;0.01;0.01
	ENSG00000256124	ENSG00000267893	snp_17_69789596;snp_17_70176102;snp_17_70133842;snp_17_69898300	-44.38;-43.92;-60.39;-51.00	0.00;0.00;0.00;0.00	0.03;0.04;0.04;0.01	-33.93;-37.26;-52.80;-36.09	0.02;0.01;0.01;0.01
	ENSG00000240875	ENSG00000163659	snp_3_156380131;snp_3_156341313;snp_3_156643045;snp_3_156377032;snp_3_156574356;snp_3_156584699;snp_3_156426919;snp_3_156550843;snp_3_156535267;snp_3_156402512;snp_3_156510400;snp_3_156626831;snp_3_156666636;snp_3_156555145;snp_3_156541010;snp_3_156510759;snp_3_156433321;snp_3_156591917;snp_3_156540561;snp_3_156587814;snp_3_156651334;snp_3_156544576;snp_3_156702477;snp_3_156601698;snp_3_156532511…	-0.50;-0.50;-0.54;-0.50;-0.54;-0.55;-32.83;-0.55;-0.55;1.11;-0.50;-0.54;-0.55;-0.54;-0.55;-0.50;-0.51;-0.52;-0.51;-0.53;-15.95;-0.54;-0.54;-0.53;-0.54;-0.55;-0.50;-0.52;-0.53;-0.53;-26.69;-0.54;-0.54;-0.51;-0.54;-0.54;-0.56;-0.85;-0.50;-0.53;-2.64;-0.54;-53.28;-0.55;-0.50;-0.53;-0.54;-0.53;-0.55;-0.54;-0.50;-0.53;-0.50;-0.48;-0.50;-0.53;-0.54;-0.54;-0.53;-0.53;-0.54;-0.55;-0.56;-0.53;-0.50;-0.54;…	0.00;0.00;0.00;0.00;0.00;0.00;0.00;0.00;0.00;0.01;0.00;0.00;0.00;0.00;0.00;0.00;0.00;0.00;0.00;0.00;0.00;0.00;0.00;0.00;0.00;0.00;0.00;0.00;0.00;0.00;0.00;0.00;0.00;0.00;0.00;0.00;0.00;0.00;0.00;0.00;0.01;0.00;0.01;0.00;0.00;0.00;0.00;0.00;0.00;0.00;0.00;0.00;0.00;0.00;0.00;0.00;0.00;0.00;0.00;0.00;0.00;0.00;0.00;0.00;0.00;0.00;0.00;0.00;0.00;0.00;0.00;0.00;0.00;0.00;0.00;0.00;0.00;0.00;0.00;0.00…	0.05;0.04;0.03;0.04;0.03;0.02;0.02;0.03;0.03;0.04;0.05;0.03;0.02;0.04;0.03;0.05;0.05;0.04;0.05;0.03;0.05;0.03;0.03;0.03;0.04;0.03;0.05;0.02;0.03;0.03;0.03;0.03;0.04;0.04;0.03;0.03;0.03;0.03;0.04;0.04;0.04;0.03;0.03;0.03;0.05;0.03;0.03;0.03;0.02;0.03;0.05;0.03;0.05;0.05;0.05;0.03;0.04;0.03;0.03;0.03;0.03;0.03;0.01;0.03;0.05;0.03;0.05;0.04;0.04;0.05;0.03;0.05;0.04;0.02;0.03;0.05;0.04;0.05;0.04;0.05…	0.48;0.55;0.48;0.48;0.48;0.48;-38.40;0.52;0.52;1.08;0.52;0.48;0.50;0.52;0.52;0.53;0.53;0.46;0.50;0.48;-14.49;0.52;0.47;0.48;0.52;0.52;0.52;0.41;0.48;0.49;-21.64;0.52;0.52;0.55;0.48;0.48;0.38;0.56;0.48;0.47;-2.64;0.48;-41.37;0.52;0.53;0.48;0.48;0.48;0.49;0.48;0.53;0.47;0.52;0.50;0.54;0.48;0.51;0.52;0.47;0.47;0.48;0.52;0.31;0.47;0.53;0.48;0.53;-47.36;-47.36;0.52;0.52;0.53;-47.36;0.54;0.48;0.53;-47.…	0.00;0.00;0.00;0.00;0.00;0.00;0.00;0.00;0.00;0.01;0.00;0.00;0.00;0.00;0.00;0.00;0.00;0.01;0.00;0.00;0.01;0.00;0.01;0.00;0.00;0.00;0.00;0.02;0.00;0.00;0.01;0.00;0.00;0.00;0.00;0.00;0.03;0.04;0.00;0.01;0.01;0.00;0.04;0.00;0.00;0.00;0.00;0.00;0.00;0.00;0.00;0.00;0.00;0.00;0.00;0.00;0.00;0.00;0.00;0.00;0.00;0.00;0.04;0.00;0.00;0.00;0.00;0.02;0.02;0.00;0.00;0.00;0.02;0.00;0.00;0.00;0.02;0.00;0.00;0.00…
	ENSG00000240875	ENSG00000197980	snp_3_156587208;snp_3_156412118;snp_3_156594119;snp_3_156607603;snp_3_156658064;snp_3_156604104;snp_3_156600954;snp_3_156685006;snp_3_156539231;snp_3_156561637;snp_3_156606555;snp_3_156544488;snp_3_156532653;snp_3_156671965;snp_3_156517233;snp_3_156532822;snp_3_156560397;snp_3_156562395;snp_3_156585557;snp_3_156668264;snp_3_156219903;snp_3_156640404;snp_3_156593198;snp_3_156640185;snp_3_156577652…	-0.54;-0.50;-0.54;-0.54;-0.34;-0.34;-0.34;-0.32;0.60;-0.54;-0.53;-0.55;-0.55;-0.54;-0.54;0.74;-0.35;0.55;0.55;0.55;3.19;-0.36;-0.35;-0.54;-0.50;-0.54;-0.54;-0.35;-0.35;0.55;-0.54;-0.55;-0.54;-0.35;60.10;-0.53;-0.54;0.54;-0.35;-0.53;-0.54;-0.53;-0.50;-0.52;0.53;-0.50;-0.54;-0.53;-0.53;-0.54;-0.52;0.55;-0.54;0.54;0.58;-0.54;-45.21;9.46;-0.54;-0.54;-0.54;-0.53;-0.50;-0.35;-0.54;0.46;-0.36;0.55;-0.54…	0.00;0.00;0.00;0.00;0.00;0.00;0.00;0.00;0.00;0.00;0.00;0.00;0.00;0.00;0.00;0.00;0.00;0.00;0.00;0.00;0.00;0.00;0.00;0.00;0.00;0.00;0.00;0.00;0.00;0.00;0.00;0.00;0.00;0.00;0.00;0.00;0.00;0.00;0.00;0.00;0.00;0.00;0.00;0.00;0.00;0.00;0.00;0.00;0.00;0.00;0.00;0.00;0.00;0.00;0.00;0.00;0.00;0.00;0.00;0.00;0.00;0.00;0.00;0.00;0.00;0.00;0.00;0.00;0.00;0.00;0.00;0.00;0.00;0.00;0.00;0.00;0.00;0.00;0.00;0.00…	0.03;0.05;0.03;0.03;0.02;0.02;0.01;0.02;0.00;0.03;0.03;0.03;0.03;0.03;0.04;0.00;0.01;0.01;0.01;0.01;0.03;0.01;0.01;0.03;0.04;0.03;0.03;0.01;0.01;0.01;0.04;0.03;0.03;0.01;0.04;0.04;0.03;0.00;0.01;0.03;0.03;0.04;0.05;0.03;0.01;0.05;0.03;0.04;0.03;0.03;0.04;0.01;0.03;0.00;0.00;0.03;0.00;0.04;0.03;0.03;0.03;0.03;0.05;0.01;0.03;0.02;0.01;0.01;0.03;0.01;0.00;0.03;0.01;0.05;0.01;0.03;0.04;0.03;0.03;0.05…	-0.80;-0.79;-0.80;-0.80;-0.47;-0.43;-0.45;-0.45;-0.28;-0.80;-0.81;-0.83;-0.79;-0.80;-0.83;0.54;-0.46;-0.42;-0.42;-0.42;2.33;-0.46;-0.47;-0.80;-0.77;-0.80;-0.80;-0.47;-0.46;-0.42;-0.82;-0.82;-0.80;-0.46;52.94;-0.77;-0.83;-0.31;-0.46;-0.81;-0.80;-0.77;-0.79;-0.79;-0.28;-0.79;-0.80;-0.81;-0.81;-0.79;-0.77;-0.41;-0.80;-0.32;-0.42;-0.80;-27.22;10.22;-0.80;-0.80;-0.80;-0.80;-0.79;-0.46;-0.79;-0.29;-0.4…	0.00;0.00;0.00;0.00;0.00;0.00;0.00;0.00;0.04;0.00;0.00;0.00;0.00;0.00;0.00;0.00;0.00;0.01;0.01;0.01;0.02;0.00;0.00;0.00;0.00;0.00;0.00;0.00;0.00;0.01;0.00;0.00;0.00;0.00;0.01;0.00;0.00;0.02;0.00;0.00;0.00;0.00;0.00;0.00;0.05;0.00;0.00;0.00;0.00;0.00;0.00;0.01;0.00;0.02;0.01;0.00;0.02;0.00;0.00;0.00;0.00;0.00;0.00;0.00;0.00;0.03;0.00;0.01;0.00;0.00;0.05;0.00;0.01;0.00;0.01;0.00;0.00;0.00;0.00;0.00…
	ENSG00000240875	ENSG00000163660	snp_3_156874264;snp_3_156293696;snp_3_156648506;snp_3_156651334;snp_3_156457240;snp_3_156602243	60.10;60.10;25.51;-15.95;-43.79;-43.14	0.00;0.00;0.00;0.00;0.00;0.00	0.04;0.04;0.04;0.05;0.04;0.01	59.69;59.69;18.61;-11.29;-32.74;-34.15	0.00;0.00;0.02;0.04;0.02;0.00
	ENSG00000240875	ENSG00000114850	snp_3_155951599;snp_3_156167007;snp_3_156589661;snp_3_156219903;snp_3_156126047;snp_3_156072613;snp_3_156651334;snp_3_156183617;snp_3_156085221;snp_3_156293696;snp_3_156874264;snp_3_156692023;snp_3_156602243;snp_3_156310538;snp_3_155887016;snp_3_155949811;snp_3_156642820;snp_3_156469477;snp_3_156566087;snp_3_155898000;snp_3_156583559	-60.34;3.89;-60.34;3.19;-60.34;-13.74;-15.95;60.10;-60.34;60.10;60.10;-37.09;-43.14;1.89;-60.34;-60.34;-60.34;-60.34;-60.34;-60.34;-0.58	0.00;0.00;0.00;0.00;0.00;0.00;0.00;0.00;0.00;0.00;0.00;0.00;0.00;0.00;0.00;0.00;0.00;0.00;0.00;0.00;0.00	0.04;0.05;0.04;0.03;0.04;0.01;0.05;0.04;0.04;0.04;0.04;0.03;0.01;0.02;0.04;0.04;0.04;0.04;0.04;0.04;0.05	41.79;-4.04;41.79;-3.06;41.79;9.13;12.91;-60.76;41.79;-60.76;-60.76;27.47;25.42;-1.53;41.79;41.79;41.79;41.79;41.79;41.79;0.43	0.04;0.00;0.04;0.00;0.04;0.02;0.02;0.00;0.04;0.00;0.00;0.02;0.03;0.01;0.04;0.04;0.04;0.04;0.04;0.04;0.02
	ENSG00000253842	ENSG00000156509	snp_8_101263556;snp_8_101102837;snp_8_101520661;snp_8_101037787	-5.18;3.02;2.88;-60.33	0.00;0.00;0.00;0.00	0.03;0.03;0.03;0.04	3.90;2.12;2.07;60.70	0.02;0.03;0.02;0.00
	ENSG00000253842	ENSG00000034677	snp_8_101479825;snp_8_101628249;snp_8_101102837;snp_8_101261439;snp_8_101520661	-1.73;1.04;3.02;-26.92;2.88	0.00;0.00;0.00;0.00;0.00	0.04;0.05;0.03;0.04;0.03	1.38;-0.74;2.28;19.55;2.29	0.02;0.04;0.02;0.03;0.01
	ENSG00000253842	ENSG00000104450	snp_8_101130076;snp_8_101520661;snp_8_101037787;snp_8_101102837	-43.35;2.88;-60.33;3.02	0.00;0.00;0.00;0.00	0.03;0.03;0.04;0.03	34.60;2.85;47.43;2.96	0.01;0.00;0.02;0.00
	ENSG00000253842	ENSG00000147669	snp_8_101037787;snp_8_101518672;snp_8_101520661;snp_8_101130076;snp_8_101381517;snp_8_101102837;snp_8_101479825	-60.33;-22.12;2.88;-43.35;1.38;3.02;-1.73	0.00;0.00;0.00;0.00;0.00;0.00;0.00	0.04;0.05;0.03;0.03;0.02;0.03;0.04	-46.91;-21.55;2.74;-40.04;1.22;2.99;-1.89	0.02;0.00;0.00;0.00;0.00;0.00;0.00
	ENSG00000253842	ENSG00000186106	snp_8_101820379;snp_8_101755029;snp_8_101479825;snp_8_101780008;snp_8_101293889;snp_8_101730420;snp_8_101797340	-60.33;-24.12;-1.73;60.11;21.54;-3.02;-60.33	0.00;0.00;0.00;0.00;0.00;0.00;0.00	0.04;0.04;0.04;0.04;0.02;0.04;0.04	41.29;21.40;1.25;43.80;-19.03;2.06;41.29	0.04;0.01;0.03;0.03;0.00;0.04;0.04
