# Supplementary material for: The activity of human enhancers is modulated by the splicing of their associated lncRNAs
Source: PLoS Comput Biol. 2022 Jan 11;18(1):e1009722. doi: 10.1371/journal.pcbi.1009722 (PMC8803168; doi:10.1371/journal.pcbi.1009722)
Supplement: S3 Table — (XLSX) [file pcbi.1009722.s012.xlsx]

## Sheet: datasets
	Supplementary Table ST3
	Cell Type	Protein of interest	Experiment type	GEO accession	Reference
	Population LCL	Total cell	Genotype	1000 Genomes	1000 Genomes Project Consortium 2012 [1]
	Population LCL	Total cell	RNA-seq	Geuvadis	Lappalainen et al 2013 [2]
	Population LCL	H3K4me1	ChIP-seq	Geuvadis	Delaneau et al 2019 [3]
	Population LCL	H3K27ac	ChIP-seq	Geuvadis	Delaneau et al 2019 [3]
	LCL (GM12878)	Total cell	HiC	GSE63525	Rao et al 2014 [4]
	LCL (GM12878)	Total cell	CAGE	Fantom	Hon et al 2017 [5]
	LCL (GM12878)	Total cell	Long non polyA RNA-seq	Fantom	Encode Project Consortium 2012 [6]
	LCL (GM12878)	H3K4me1	ChIP-seq	ENCODE	Encode Project Consortium 2012 [6]
	LCL (GM12878)	H3K4me3	ChIP-seq	ENCODE	Encode Project Consortium 2012 [6]
	LCL (GM12878)	H3K27ac	ChIP-seq	ENCODE	Encode Project Consortium 2012 [6]
	LCL (GM12878)	DHSI	DNase-seq	ENCODE	Encode Project Consortium 2012 [6]
	LCL (GM12878)	P300	ChIP-seq	ENCODE	Encode Project Consortium 2012 [6]
	LCL (GM12878)	RNAPII	ChIP-seq	ENCODE	Encode Project Consortium 2012 [6]
	LCL (GM12878)	CTCF	ChIP-seq	ENCODE	Encode Project Consortium 2012 [6]
	1. The 1000 Genomes Project Consortium. An integrated map of genetic variation from 1,092 human genomes. Nature. 2012;491(7422):56-65. doi: 10.1038/nature11632. PubMed PMID: 23128226; PubMed Central PMCID: PMC3498066.
	2. Lappalainen T, Sammeth M, Friedlander MR, t Hoen PA, Monlong J, Rivas MA, et al. Transcriptome and genome sequencing uncovers functional variation in humans. Nature. 2013;501(7468):506-11. doi: 10.1038/nature12531. PubMed PMID: 24037378; PubMed Central PMCID: PMC3918453.
	3. Delaneau O, Zazhytska M, Borel C, Giannuzzi G, Rey G, Howald C, et al. Chromatin three-dimensional interactions mediate genetic effects on gene expression. Science. 2019;364(6439). Epub 2019/05/03. doi: 10.1126/science.aat8266. PubMed PMID: 31048460.
	4. Rao SS, Huntley MH, Durand NC, Stamenova EK, Bochkov ID, Robinson JT, et al. A 3D map of the human genome at kilobase resolution reveals principles of chromatin looping. Cell. 2014;159(7):1665-80. doi: 10.1016/j.cell.2014.11.021. PubMed PMID: 25497547; PubMed Central PMCID: PMC5635824.
	5. Hon CC, Ramilowski JA, Harshbarger J, Bertin N, Rackham OJ, Gough J, et al. An atlas of human long non-coding RNAs with accurate 5' ends. Nature. 2017;543(7644):199-204. doi: 10.1038/nature21374. PubMed PMID: 28241135.
	6. Encode Project Consortium. An integrated encyclopedia of DNA elements in the human genome. Nature. 2012;489(7414):57-74. doi: 10.1038/nature11247. PubMed PMID: 22955616; PubMed Central PMCID: PMCPMC3439153.
